# Supplementary material for: Predicting nuclear G-quadruplex RNA-binding proteins with roles in transcription and phase separation
Source: Nat Commun. 2024 Mar 22;15:2585. doi: 10.1038/s41467-024-46731-9 (PMC10959947; doi:10.1038/s41467-024-46731-9)
Supplement: Supplementary file 3 — Supplementary Data 1 [file 41467_2024_46731_MOESM3_ESM.xlsx]

## Sheet: ST1
Gene		From	to	catRAPID score (G4 folded)	catRAPID score (G4 unfolded)
AATF	Q9NY61	226	276	0.18	-2.8
AATF	Q9NY61	251	301	-1.04	-1.6
AATF	Q9NY61	326	376	-0.23	-2.21
AATF	Q9NY61	351	401	0.03	-2.29
AATF	Q9NY61	376	426	-1.26	-1.48
AATF	Q9NY61	401	451	-0.22	-1.73
AATF	Q9NY61	476	526	-0.85	-1.88
AATF	Q9NY61	501	551	-0.83	-1.56
ADAR	P55265	1	51	0.03	-2.18
ADAR	P55265	1026	1076	-1.41	-0.89
ADAR	P55265	1051	1101	1.05	-2.91
ADAR	P55265	1076	1126	-0.92	-1.49
ADAR	P55265	1101	1151	-1.56	-0.46
ADAR	P55265	1126	1176	-1.06	-0.75
ADAR	P55265	1151	1201	0.03	-2.22
ADAR	P55265	1176	1226	-0.4	-1.93
ADAR	P55265	151	201	-1.22	-1.19
ADAR	P55265	176	226	-0.09	-1.82
ADAR	P55265	26	76	-1.88	-1.33
ADAR	P55265	326	376	0.23	-1.88
ADAR	P55265	351	401	-0.91	-1.17
ADAR	P55265	51	101	-0.27	-1.02
ADAR	P55265	526	576	-1.16	-1.94
ADAR	P55265	601	651	-1.35	-1.01
ADAR	P55265	626	676	0.65	-3.39
ADAR	P55265	726	776	-0.75	-1.78
ADAR	P55265	751	801	-0.66	-1.73
ADAR	P55265	76	126	-0.28	-0.97
ADAR	P55265	776	826	-0.4	-2.45
ADAR	P55265	801	851	-0.72	-1.56
ADAR	P55265	826	876	0.39	-2.77
ADAR	P55265	851	901	-1.87	-1.09
ADAR	P55265	901	951	-0.75	-1.66
ADAR	P55265	926	976	-0.28	-2.17
ADAR	P55265	951	1001	-0.33	-1.48
AKAP8	O43823	176	226	-0.42	-1.1
AKAP8	O43823	251	301	0.42	-1.42
AKAP8	O43823	276	326	-1.19	-0.69
AKAP8	O43823	351	401	-0.3	-2.72
AKAP8	O43823	376	426	-1.63	-0.93
AKAP8	O43823	401	451	0.01	-2.45
AKAP8	O43823	426	476	-0.58	-2.27
AKAP8	O43823	451	501	-0.36	-1.83
AKAP8	O43823	476	526	-0.34	-1.81
AKAP8	O43823	501	551	-1.04	-1.8
AKAP8L	Q9ULX6	151	201	0.85	-2.2
AKAP8L	Q9ULX6	176	226	-0.36	-1.39
AKAP8L	Q9ULX6	201	251	-0.84	-0.94
AKAP8L	Q9ULX6	226	276	0.22	-1.55
AKAP8L	Q9ULX6	251	301	-1.01	-1.18
AKAP8L	Q9ULX6	351	401	-0.95	-1.21
AKAP8L	Q9ULX6	376	426	-1.5	-0.56
AKAP8L	Q9ULX6	401	451	0.05	-2.28
AKAP8L	Q9ULX6	476	526	-0.15	-2.31
AKAP8L	Q9ULX6	501	551	-1.2	-1.41
ALYREF	Q86V81	1	51	2.72	-3.43
ALYREF	Q86V81	126	176	-1.3	-0.13
ALYREF	Q86V81	151	201	-0.01	-1.7
ALYREF	Q86V81	176	226	1.13	-2.09
ALYREF	Q86V81	201	251	-0.43	-0.84
ALYREF	Q86V81	26	76	-1.06	-0.74
ALYREF	Q86V81	51	101	-0.84	-0.66
API5	Q9BZZ5	351	401	-0.95	-2.05
API5	Q9BZZ5	376	426	-1.67	-1.15
API5	Q9BZZ5	401	451	1.12	-3.56
API5	Q9BZZ5	426	476	-1.18	-1.01
API5	Q9BZZ5	451	501	0.2	-1.74
AQR	O60306	1	51	-0.08	-2.56
AQR	O60306	1001	1051	-0.2	-2.13
AQR	O60306	1076	1126	-0.78	-1.31
AQR	O60306	1101	1151	-0.54	-1.61
AQR	O60306	1126	1176	-0.2	-1.58
AQR	O60306	1201	1251	0.03	-1.64
AQR	O60306	1226	1276	0.54	-2.2
AQR	O60306	1251	1301	-1.1	-1.43
AQR	O60306	1276	1326	-0.83	-1.74
AQR	O60306	1301	1351	-0.47	-1.47
AQR	O60306	1326	1376	-1.09	-0.96
AQR	O60306	151	201	-1.38	-1.49
AQR	O60306	176	226	-0.71	-2
AQR	O60306	201	251	-0.99	-1.27
AQR	O60306	26	76	-1.92	-1.62
AQR	O60306	501	551	-0.45	-2.47
AQR	O60306	526	576	-1.8	-0.69
AQR	O60306	551	601	0.2	-1.66
AQR	O60306	576	626	-0.62	-1.52
AQR	O60306	751	801	-1.13	-2.49
AQR	O60306	76	126	-1.29	-1.04
AQR	O60306	776	826	-1.31	0.15
BCLAF1	Q9NYF8	1	51	-0.21	-1.21
BCLAF1	Q9NYF8	101	151	-0.54	-0.86
BCLAF1	Q9NYF8	126	176	-0.29	-1.51
BCLAF1	Q9NYF8	251	301	0.39	-1.7
BCLAF1	Q9NYF8	26	76	-0.9	-0.23
BCLAF1	Q9NYF8	276	326	-1.45	-0.21
BCLAF1	Q9NYF8	301	351	-0.29	-1.68
BCLAF1	Q9NYF8	426	476	-0.9	-1.46
BCLAF1	Q9NYF8	501	551	-0.45	-1.87
BCLAF1	Q9NYF8	51	101	0.89	-1.6
BCLAF1	Q9NYF8	526	576	-0.08	-2.45
BCLAF1	Q9NYF8	551	601	-1.63	-0.9
BCLAF1	Q9NYF8	576	626	0.02	-2.52
BCLAF1	Q9NYF8	626	676	0.5	-2.84
BCLAF1	Q9NYF8	651	701	-1.87	-0.85
BCLAF1	Q9NYF8	676	726	0.4	-2.34
BCLAF1	Q9NYF8	701	751	-1.11	-0.76
BCLAF1	Q9NYF8	726	776	1.5	-4.1
BCLAF1	Q9NYF8	76	126	-0.34	-0.86
BCLAF1	Q9NYF8	776	826	0.99	-1.95
BCLAF1	Q9NYF8	801	851	-1.68	-0.33
BCLAF1	Q9NYF8	826	876	-0.23	-1.55
BCLAF1	Q9NYF8	851	901	0.37	-1.81
BDP1	A6H8Y1	1	51	0.58	-1.87
BDP1	A6H8Y1	101	151	-0.4	-1.88
BDP1	A6H8Y1	126	176	-2.64	0.07
BDP1	A6H8Y1	1401	1451	-0.25	-2.53
BDP1	A6H8Y1	1426	1476	-1.07	-1.27
BDP1	A6H8Y1	151	201	0.89	-2.77
BDP1	A6H8Y1	1551	1601	1.1	-3.4
BDP1	A6H8Y1	1576	1626	-1.82	-1.11
BDP1	A6H8Y1	1651	1701	0.23	-2.25
BDP1	A6H8Y1	1676	1726	-1.61	-1.08
BDP1	A6H8Y1	176	226	-1.53	-0.96
BDP1	A6H8Y1	1801	1851	-0.21	-1.51
BDP1	A6H8Y1	1826	1876	-0.35	-1.69
BDP1	A6H8Y1	2051	2101	-0.01	-3.02
BDP1	A6H8Y1	2076	2126	-0.31	-1.77
BDP1	A6H8Y1	2351	2401	-0.25	-2.19
BDP1	A6H8Y1	2476	2526	0.6	-2.43
BDP1	A6H8Y1	2501	2551	-0.89	-2.06
BDP1	A6H8Y1	2526	2576	-0.73	-1.69
BDP1	A6H8Y1	301	351	-0.5	-2.01
BDP1	A6H8Y1	326	376	-0.74	-2.36
BDP1	A6H8Y1	351	401	-1.71	-1.31
BDP1	A6H8Y1	376	426	0.37	-2.36
BDP1	A6H8Y1	451	501	-0.62	-1.15
BDP1	A6H8Y1	601	651	-0.02	-1.4
BDP1	A6H8Y1	626	676	-1.14	-1.42
BDP1	A6H8Y1	676	726	0.89	-3.23
BDP1	A6H8Y1	776	826	-0.9	-1.28
BDP1	A6H8Y1	801	851	-1.51	-0.37
BLTP2	Q14667	1	51	0.4	-3.07
BLTP2	Q14667	1001	1051	-0.39	-1.7
BLTP2	Q14667	1026	1076	0.68	-2.72
BLTP2	Q14667	1051	1101	-2.47	0.21
BLTP2	Q14667	1226	1276	-0.89	-1.25
BLTP2	Q14667	1251	1301	-0.62	-0.79
BLTP2	Q14667	126	176	-0.95	-1.56
BLTP2	Q14667	1276	1326	-0.29	-1.31
BLTP2	Q14667	1301	1351	-0.97	-1.25
BLTP2	Q14667	1326	1376	0.4	-2.28
BLTP2	Q14667	1451	1501	-0.96	-1.4
BLTP2	Q14667	1476	1526	0.34	-2.29
BLTP2	Q14667	1501	1551	-0.63	-1.19
BLTP2	Q14667	1776	1826	-0.59	-2.19
BLTP2	Q14667	1851	1901	-0.47	-2.75
BLTP2	Q14667	1876	1926	-0.97	-1.92
BLTP2	Q14667	1951	2001	0.4	-2.09
BLTP2	Q14667	1976	2026	-1.43	-1.02
BLTP2	Q14667	2051	2101	0.35	-2.65
BLTP2	Q14667	2076	2126	-2.03	-0.34
BLTP2	Q14667	2151	2201	-1.24	-1.86
BLTP2	Q14667	2176	2226	-2.12	-0.14
BLTP2	Q14667	26	76	-1	-1.7
BLTP2	Q14667	276	326	-0.75	-1.42
BLTP2	Q14667	376	426	-0.3	-2.38
BLTP2	Q14667	401	451	-0.19	-2.23
BLTP2	Q14667	526	576	0.46	-2.44
BLTP2	Q14667	801	851	-1	-1.35
BLTP2	Q14667	901	951	-1.06	-1.57
BLTP2	Q14667	926	976	1.43	-3.88
BMS1	Q14692	1	51	-1.01	-1.3
BMS1	Q14692	1001	1051	-0.69	-2.31
BMS1	Q14692	101	151	0.08	-2.54
BMS1	Q14692	1026	1076	-1	-1.67
BMS1	Q14692	1051	1101	-0.45	-1.4
BMS1	Q14692	1101	1151	-0.23	-2.34
BMS1	Q14692	1126	1176	-1.3	-1.43
BMS1	Q14692	1151	1201	-0.98	-1.47
BMS1	Q14692	1176	1226	-1.02	-1.19
BMS1	Q14692	1201	1251	-0.29	-2.52
BMS1	Q14692	1226	1276	-0.88	-2.56
BMS1	Q14692	151	201	0.79	-3.14
BMS1	Q14692	176	226	-0.8	-1.61
BMS1	Q14692	201	251	-0.75	-1.56
BMS1	Q14692	251	301	-0.01	-2.41
BMS1	Q14692	26	76	0.03	-2.1
BMS1	Q14692	276	326	-0.71	-1.75
BMS1	Q14692	51	101	-0.32	-2.01
BMS1	Q14692	76	126	-0.6	-1.44
BMS1	Q14692	901	951	-1.38	-0.57
BMS1	Q14692	926	976	-0.25	-1.61
BMS1	Q14692	951	1001	0.47	-2.28
BMS1	Q14692	976	1026	-1.09	-1.51
BRIX1	Q8TDN6	1	51	-2.01	-0.46
BRIX1	Q8TDN6	101	151	0.04	-2.55
BRIX1	Q8TDN6	151	201	-2.41	0.2
BRIX1	Q8TDN6	226	276	1.11	-3.03
BRIX1	Q8TDN6	251	301	-1.92	-0.31
BRIX1	Q8TDN6	26	76	0.01	-2.42
BRIX1	Q8TDN6	276	326	-0.56	-1.95
BRIX1	Q8TDN6	301	351	-0.94	-1.88
BRIX1	Q8TDN6	51	101	-0.35	-2.08
BRIX1	Q8TDN6	76	126	-0.22	-2.6
BYSL	Q13895	1	51	0.01	-2.71
BYSL	Q13895	176	226	-0.54	-1.69
BYSL	Q13895	201	251	-0.71	-2.02
BYSL	Q13895	226	276	-0.36	-2.21
BYSL	Q13895	251	301	-1.52	-0.8
BYSL	Q13895	26	76	-1.01	-1.68
BYSL	Q13895	276	326	0.1	-1.87
BYSL	Q13895	301	351	-1.25	-1.08
BYSL	Q13895	326	376	-0.31	-1.98
BYSL	Q13895	351	401	0.04	-2.87
CCAR2	Q8N163	1	51	0.27	-1.75
CCAR2	Q8N163	101	151	-0.65	-1.93
CCAR2	Q8N163	126	176	0.09	-2.41
CCAR2	Q8N163	151	201	-0.21	-2.05
CCAR2	Q8N163	176	226	-1.27	-0.61
CCAR2	Q8N163	201	251	-0.02	-1.75
CCAR2	Q8N163	376	426	-0.44	-1.27
CCAR2	Q8N163	701	751	-0.79	-1.22
CCAR2	Q8N163	76	126	-0.36	-1.89
CCAR2	Q8N163	851	901	-0.57	-2.5
CCDC137	Q6PK04	1	51	0.35	-1.91
CCDC137	Q6PK04	126	176	-1.01	-1.68
CCDC137	Q6PK04	151	201	-0.78	-2.03
CCDC137	Q6PK04	176	226	-0.22	-2.26
CCDC137	Q6PK04	201	251	0.17	-1.87
CCDC137	Q6PK04	226	276	-1.52	-1.04
CCDC137	Q6PK04	26	76	-1.28	-0.88
CCDC137	Q6PK04	51	101	-0.41	-2.65
CCDC137	Q6PK04	76	126	-1.79	-1
CCDC59	Q9P031	1	51	-0.35	-1.5
CCDC59	Q9P031	151	201	-1.45	-1.75
CCDC59	Q9P031	176	226	-1.31	-1.47
CCDC59	Q9P031	26	76	-0.76	-1.66
CCDC59	Q9P031	51	101	-0.42	-2.66
CEBPZ	Q03701	1001	1051	-0.6	-2.1
CEBPZ	Q03701	101	151	0.67	-2.77
CEBPZ	Q03701	126	176	-0.03	-2.26
CEBPZ	Q03701	176	226	-1.21	-1.36
CEBPZ	Q03701	201	251	0.08	-2.61
CEBPZ	Q03701	226	276	-1.46	-1.32
CEBPZ	Q03701	276	326	-0.85	-2.2
CEBPZ	Q03701	301	351	-0.36	-2.34
CEBPZ	Q03701	401	451	-0.2	-2.11
CEBPZ	Q03701	426	476	-1.89	-0.61
CEBPZ	Q03701	451	501	-0.95	-0.59
CEBPZ	Q03701	526	576	0.53	-2.47
CEBPZ	Q03701	551	601	-1.71	-0.77
CEBPZ	Q03701	576	626	0.18	-2.07
CEBPZ	Q03701	676	726	-0.17	-1.67
CEBPZ	Q03701	726	776	-0.41	-1.54
CEBPZ	Q03701	751	801	-0.32	-1.83
CEBPZ	Q03701	776	826	-1.17	-1.85
CEBPZ	Q03701	926	976	0.57	-2.54
CELF1	Q92879	101	151	-1.12	-0.71
CELF1	Q92879	126	176	0.42	-2.24
CELF1	Q92879	151	201	-0.06	-2.5
CELF1	Q92879	176	226	-1.89	-1.27
CELF1	Q92879	426	476	0.04	-1.92
CELF1	Q92879	51	101	-1.74	-1.17
CELF1	Q92879	76	126	-1.47	-0.86
CELF2	O95319	101	151	-1.46	-1.02
CELF2	O95319	126	176	-0.6	-1.3
CELF2	O95319	151	201	-0.26	-1.32
CELF2	O95319	176	226	-0.12	-2.34
CELF2	O95319	201	251	-1.24	-1.58
CELF2	O95319	451	501	-0.51	-1.32
CELF2	O95319	51	101	2.32	-4.1
CELF2	O95319	76	126	-1.46	-1.58
CHERP	Q8IWX8	176	226	-1.71	-0.19
CHERP	Q8IWX8	201	251	-0.62	-1.64
CHERP	Q8IWX8	226	276	-0.91	-1.52
CHERP	Q8IWX8	501	551	-0.43	-0.94
CHERP	Q8IWX8	526	576	-0.81	-0.88
CHERP	Q8IWX8	676	726	-0.36	-1.94
CHERP	Q8IWX8	701	751	-0.38	-1.93
CHERP	Q8IWX8	726	776	-0.05	-0.71
CHERP	Q8IWX8	751	801	0.2	-1.03
CHERP	Q8IWX8	776	826	-0.35	-0.88
CHERP	Q8IWX8	801	851	-0.41	-1.1
CHTOP	Q9Y3Y2	1	51	0.07	-2.59
CHTOP	Q9Y3Y2	101	151	-0.76	-0.71
CHTOP	Q9Y3Y2	126	176	0.59	-1.99
CHTOP	Q9Y3Y2	151	201	-0.67	-0.18
CHTOP	Q9Y3Y2	176	226	-0.83	-0.43
CHTOP	Q9Y3Y2	26	76	-0.3	-2.22
CHTOP	Q9Y3Y2	51	101	-0.49	-2.29
CHTOP	Q9Y3Y2	76	126	-0.17	-1.41
CIRBP	Q14011	101	151	-0.67	-0.32
CIRBP	Q14011	51	101	0.11	-1.75
CIRBP	Q14011	76	126	0.75	-1.2
CPSF4	O95639	101	151	0.51	-2.54
CPSF4	O95639	126	176	-0.51	-1.02
CPSF4	O95639	151	201	-1.02	-1.04
CPSF4	O95639	176	226	-0.19	-1.59
CPSF4	O95639	201	251	0.09	-1.89
CPSF4	O95639	26	76	0.28	-2.46
CPSF4	O95639	51	101	-1.54	-0.61
CSTF2	P33240	151	201	-1.5	-1.29
CSTF2	P33240	176	226	1.1	-3.09
CSTF2	P33240	276	326	-0.65	-1.48
CSTF2	P33240	376	426	0.82	-2.64
CSTF2	P33240	401	451	-2.06	-1.48
CSTF2	P33240	426	476	-1.58	-1.2
CSTF2	P33240	451	501	1.59	-2.4
CSTF2	P33240	476	526	-1.15	-0.66
CSTF2T	Q9H0L4	151	201	-1.43	-1.36
CSTF2T	Q9H0L4	176	226	0.39	-1.99
CSTF2T	Q9H0L4	201	251	-0.2	-0.84
CSTF2T	Q9H0L4	226	276	-0.25	-1.59
CSTF2T	Q9H0L4	276	326	-1.51	-0.39
CSTF2T	Q9H0L4	351	401	-0.62	-1.26
CSTF2T	Q9H0L4	451	501	0.42	-1.33
CSTF2T	Q9H0L4	476	526	-0.59	-0.78
DAZAP1	Q96EP5	101	151	-0.9	-1.48
DAZAP1	Q96EP5	176	226	0.65	-2.08
DAZAP1	Q96EP5	201	251	-0.48	-0.85
DAZAP1	Q96EP5	226	276	0.45	-1.58
DAZAP1	Q96EP5	251	301	-0.72	-0.41
DAZAP1	Q96EP5	26	76	-0.19	-2.1
DAZAP1	Q96EP5	51	101	0.24	-1.92
DAZAP1	Q96EP5	76	126	-1.52	-0.04
DCAF13	Q9NV06	1	51	0.04	-2.37
DCAF13	Q9NV06	201	251	-0.56	-1.54
DCAF13	Q9NV06	26	76	-1.53	-1.19
DCAF13	Q9NV06	276	326	-0.33	-1.9
DCAF13	Q9NV06	301	351	-0.16	-1.77
DCAF13	Q9NV06	326	376	-1.43	-1.06
DCAF13	Q9NV06	351	401	-0.62	-1.99
DCAF13	Q9NV06	376	426	-0.9	-0.81
DCAF13	Q9NV06	51	101	-0.42	-1.34
DCAF13	Q9NV06	76	126	0.02	-1.58
DDX17	Q92841	101	151	-2.38	-0.81
DDX17	Q92841	251	301	1.41	-3.13
DDX17	Q92841	276	326	-1.3	-1.38
DDX17	Q92841	401	451	0.52	-3.14
DDX17	Q92841	426	476	-0.76	-1.03
DDX17	Q92841	501	551	-1.89	-0.37
DDX17	Q92841	51	101	-0.12	-1.77
DDX17	Q92841	526	576	1.59	-3.87
DDX17	Q92841	551	601	-1.4	-0.03
DDX17	Q92841	576	626	-0.22	-1.19
DDX17	Q92841	651	701	0.05	-1.38
DDX17	Q92841	676	726	-1.32	-0.41
DDX17	Q92841	76	126	0.16	-1.87
DDX18	Q9NVP1	1	51	-0.3	-2.2
DDX18	Q9NVP1	101	151	-1.31	-1.73
DDX18	Q9NVP1	201	251	-0.91	-1.5
DDX18	Q9NVP1	226	276	0.41	-3.25
DDX18	Q9NVP1	251	301	-0.49	-2.41
DDX18	Q9NVP1	26	76	-0.72	-1.65
DDX18	Q9NVP1	276	326	-1	-1.4
DDX18	Q9NVP1	351	401	-1.24	-1.53
DDX18	Q9NVP1	376	426	0.02	-2.56
DDX18	Q9NVP1	401	451	-0.59	-2.63
DDX18	Q9NVP1	426	476	-0.51	-1.87
DDX18	Q9NVP1	501	551	-0.82	-1.11
DDX18	Q9NVP1	51	101	-0.1	-2.17
DDX18	Q9NVP1	551	601	-0.6	-2.46
DDX18	Q9NVP1	576	626	-0.52	-1.8
DDX18	Q9NVP1	601	651	0.47	-2.93
DDX18	Q9NVP1	76	126	-0.89	-1.4
DDX21	Q9NR30	101	151	-1.42	-1.73
DDX21	Q9NR30	201	251	-0.45	-1.95
DDX21	Q9NR30	226	276	-0.64	-2.17
DDX21	Q9NR30	251	301	-1.9	-0.19
DDX21	Q9NR30	276	326	0.38	-1.63
DDX21	Q9NR30	376	426	-1.58	-1.38
DDX21	Q9NR30	401	451	0.78	-3.2
DDX21	Q9NR30	451	501	-0.19	-1.87
DDX21	Q9NR30	51	101	-0.22	-2.58
DDX21	Q9NR30	526	576	-2.53	-0.66
DDX21	Q9NR30	551	601	-0.15	-2.27
DDX21	Q9NR30	701	751	0.71	-2.38
DDX21	Q9NR30	726	776	0.42	-1.83
DDX21	Q9NR30	76	126	-0.14	-2.53
DDX24	Q9GZR7	1	51	-1.25	-0.68
DDX24	Q9GZR7	151	201	-1.06	-1.31
DDX24	Q9GZR7	176	226	-0.16	-2.21
DDX24	Q9GZR7	201	251	-1.5	-0.94
DDX24	Q9GZR7	226	276	-0.86	-1.13
DDX24	Q9GZR7	376	426	-1.59	-1.05
DDX24	Q9GZR7	401	451	0.24	-2.5
DDX24	Q9GZR7	426	476	-1.07	-1.48
DDX24	Q9GZR7	476	526	0.27	-2.52
DDX24	Q9GZR7	501	551	-1.46	-1.04
DDX24	Q9GZR7	526	576	-0.01	-2.41
DDX24	Q9GZR7	576	626	-0.87	-1.07
DDX24	Q9GZR7	601	651	-1	-1.12
DDX24	Q9GZR7	626	676	-0.4	-1.99
DDX24	Q9GZR7	651	701	0.21	-2.11
DDX24	Q9GZR7	676	726	-1.62	-1.48
DDX24	Q9GZR7	701	751	-1.09	-1.27
DDX24	Q9GZR7	776	826	0.29	-2.82
DDX24	Q9GZR7	801	851	-0.41	-1.69
DDX27	Q96GQ7	101	151	-1.05	-1.94
DDX27	Q96GQ7	226	276	0.19	-2.1
DDX27	Q96GQ7	251	301	-0.91	-1.56
DDX27	Q96GQ7	276	326	-0.68	-1.2
DDX27	Q96GQ7	301	351	-1.14	-0.84
DDX27	Q96GQ7	401	451	-0.31	-1.66
DDX27	Q96GQ7	426	476	-0.94	-1.7
DDX27	Q96GQ7	451	501	-0.52	-1.66
DDX27	Q96GQ7	501	551	-0.65	-1.95
DDX27	Q96GQ7	526	576	1.43	-3.41
DDX27	Q96GQ7	551	601	-2.6	-0.68
DDX27	Q96GQ7	576	626	-1.02	-1.93
DDX27	Q96GQ7	626	676	-0.56	-2.63
DDX27	Q96GQ7	651	701	-0.53	-2.66
DDX27	Q96GQ7	676	726	-2.06	-1.08
DDX27	Q96GQ7	701	751	0.69	-2.88
DDX27	Q96GQ7	726	776	-0.62	-2.1
DDX27	Q96GQ7	76	126	-0.92	-1.81
DDX39B	Q13838	101	151	-0.92	-1.21
DDX39B	Q13838	126	176	-1.5	-0.42
DDX39B	Q13838	151	201	0.25	-2.04
DDX39B	Q13838	176	226	-1	-1.94
DDX39B	Q13838	301	351	-0.33	-1.48
DDX39B	Q13838	326	376	-1.08	-1.44
DDX5	P17844	1	51	0.24	-2.11
DDX5	P17844	151	201	-1.9	0.18
DDX5	P17844	176	226	0.9	-2.04
DDX5	P17844	26	76	-1.79	-1.51
DDX5	P17844	326	376	0.9	-3.39
DDX5	P17844	351	401	-1.09	-1.19
DDX5	P17844	426	476	-1.51	-0.97
DDX5	P17844	451	501	0.44	-2.7
DDX5	P17844	476	526	-0.5	-1.4
DDX5	P17844	501	551	-0.77	-1.45
DDX5	P17844	51	101	0.31	-2.64
DDX5	P17844	526	576	-0.09	-1.57
DDX5	P17844	76	126	-1.71	-0.51
DDX50	Q9BQ39	151	201	-0.3	-2.21
DDX50	Q9BQ39	176	226	-0.84	-1.72
DDX50	Q9BQ39	201	251	-1.62	-0.83
DDX50	Q9BQ39	226	276	0.67	-2.01
DDX50	Q9BQ39	26	76	-1.01	-1.8
DDX50	Q9BQ39	326	376	-2.09	-0.52
DDX50	Q9BQ39	351	401	0.23	-2.38
DDX50	Q9BQ39	401	451	-0.72	-1.37
DDX50	Q9BQ39	476	526	-1.98	-0.27
DDX50	Q9BQ39	501	551	-0.87	-1.43
DDX50	Q9BQ39	51	101	-0.72	-2.02
DDX50	Q9BQ39	651	701	1.13	-2.62
DDX50	Q9BQ39	676	726	-0.21	-0.48
DDX50	Q9BQ39	76	126	-0.87	-1.32
DDX52	Q9Y2R4	1	51	-0.62	-1.56
DDX52	Q9Y2R4	101	151	-0.69	-2.16
DDX52	Q9Y2R4	126	176	-0.22	-2.2
DDX52	Q9Y2R4	201	251	-0.87	-1.7
DDX52	Q9Y2R4	226	276	-0.69	-2.01
DDX52	Q9Y2R4	251	301	-0.42	-2.1
DDX52	Q9Y2R4	26	76	1	-3.72
DDX52	Q9Y2R4	326	376	-0.92	-1.37
DDX52	Q9Y2R4	451	501	-0.86	-1.66
DDX52	Q9Y2R4	476	526	0.52	-2.4
DDX52	Q9Y2R4	501	551	-0.96	-2.24
DDX52	Q9Y2R4	51	101	-2.11	-0.68
DDX52	Q9Y2R4	526	576	-1.43	-1.2
DDX52	Q9Y2R4	76	126	-0.83	-1.88
DDX54	Q8TDD1	1	51	0.29	-2.65
DDX54	Q8TDD1	101	151	-1.1	-0.81
DDX54	Q8TDD1	126	176	-0.62	-1.27
DDX54	Q8TDD1	151	201	-0.84	-1.51
DDX54	Q8TDD1	351	401	-0.18	-1.6
DDX54	Q8TDD1	376	426	-0.85	-1.38
DDX54	Q8TDD1	401	451	0.67	-2.86
DDX54	Q8TDD1	426	476	-1.97	-0.72
DDX54	Q8TDD1	501	551	-0.46	-1.2
DDX54	Q8TDD1	51	101	-1.05	-0.36
DDX54	Q8TDD1	526	576	-1.66	-1
DDX54	Q8TDD1	551	601	0.86	-2.7
DDX54	Q8TDD1	576	626	-1.1	-0.9
DDX54	Q8TDD1	651	701	-1.03	-1.29
DDX54	Q8TDD1	701	751	0.14	-2.77
DDX54	Q8TDD1	726	776	-0.36	-2.29
DDX54	Q8TDD1	751	801	-2	-0.3
DDX54	Q8TDD1	76	126	0.23	-2.06
DDX54	Q8TDD1	776	826	1.48	-2.66
DDX54	Q8TDD1	801	851	-1.75	-0.65
DDX54	Q8TDD1	826	876	-0.46	-1.36
DHX15	O43143	1	51	-0.18	-1.79
DHX15	O43143	101	151	-0.81	-1.15
DHX15	O43143	126	176	-0.77	-1.65
DHX15	O43143	151	201	0.3	-2.06
DHX15	O43143	276	326	0.17	-2.38
DHX15	O43143	376	426	0.63	-2.81
DHX15	O43143	401	451	-1.62	-0.75
DHX15	O43143	426	476	-1.23	-0.78
DHX15	O43143	451	501	0.8	-2.23
DHX15	O43143	476	526	-1.03	-2.12
DHX15	O43143	51	101	0.84	-2.57
DHX15	O43143	626	676	-0.42	-1.39
DHX15	O43143	651	701	0.1	-2.3
DHX15	O43143	676	726	-1.24	-1.29
DHX15	O43143	76	126	-0.11	-1.22
DHX30	Q7L2E3	1	51	1.96	-3.44
DHX30	Q7L2E3	1001	1051	-0.04	-2.49
DHX30	Q7L2E3	101	151	-0.65	-1.71
DHX30	Q7L2E3	1026	1076	-0.46	-1.19
DHX30	Q7L2E3	1051	1101	-0.13	-2.15
DHX30	Q7L2E3	1126	1176	-0.44	-2.35
DHX30	Q7L2E3	126	176	0.4	-2.42
DHX30	Q7L2E3	226	276	-0.48	-1.79
DHX30	Q7L2E3	251	301	0.28	-2.56
DHX30	Q7L2E3	26	76	-1.58	-1.28
DHX30	Q7L2E3	276	326	-1.46	-1.03
DHX30	Q7L2E3	301	351	-0.49	-1.51
DHX30	Q7L2E3	451	501	-0.46	-1.88
DHX30	Q7L2E3	476	526	-0.81	-1.34
DHX30	Q7L2E3	501	551	-0.1	-1.96
DHX30	Q7L2E3	51	101	-0.17	-2.54
DHX30	Q7L2E3	576	626	1.03	-3.43
DHX30	Q7L2E3	676	726	-1	-1.62
DHX30	Q7L2E3	751	801	1.22	-3
DHX30	Q7L2E3	76	126	-1.76	-0.82
DHX30	Q7L2E3	776	826	-1.51	-1
DHX30	Q7L2E3	851	901	0.2	-2.2
DHX30	Q7L2E3	876	926	0.5	-3.1
DHX8	Q14562	1026	1076	0.69	-2.82
DHX8	Q14562	1051	1101	-1.75	-0.48
DHX8	Q14562	1076	1126	0.28	-1.99
DHX8	Q14562	1101	1151	-0.71	-1.73
DHX8	Q14562	1151	1201	-0.51	-1.95
DHX8	Q14562	151	201	0.38	-2.43
DHX8	Q14562	176	226	-0.15	-1.73
DHX8	Q14562	201	251	-0.8	-1.15
DHX8	Q14562	226	276	-0.76	-1.7
DHX8	Q14562	276	326	-0.79	-1.78
DHX8	Q14562	301	351	-0.97	-1.36
DHX8	Q14562	451	501	-1.39	-1.28
DHX8	Q14562	501	551	-0.86	-1.38
DHX8	Q14562	51	101	-0.71	-1.44
DHX8	Q14562	526	576	-0.59	-1.89
DHX8	Q14562	551	601	-1.07	-1.8
DHX8	Q14562	576	626	0.24	-2.12
DHX8	Q14562	601	651	-0.56	-1.35
DHX8	Q14562	676	726	-0.25	-2.44
DHX8	Q14562	701	751	-0.14	-2.46
DHX8	Q14562	76	126	-0.67	-1.02
DHX8	Q14562	851	901	-1.41	-0.56
DHX8	Q14562	876	926	-0.18	-1.15
DHX8	Q14562	976	1026	-0.73	-1.74
DHX9	Q08211	1	51	-1.04	-0.66
DHX9	Q08211	1001	1051	0.06	-2.44
DHX9	Q08211	1026	1076	-1.01	-1.82
DHX9	Q08211	1051	1101	-1.3	-1.64
DHX9	Q08211	1101	1151	-0.03	-2.68
DHX9	Q08211	1126	1176	0.32	-1.91
DHX9	Q08211	1151	1201	0.22	-1.33
DHX9	Q08211	1176	1226	-1.24	0.45
DHX9	Q08211	1201	1251	0.35	-1.12
DHX9	Q08211	176	226	-0.1	-2.19
DHX9	Q08211	201	251	-0.53	-2.27
DHX9	Q08211	226	276	-0.35	-1.93
DHX9	Q08211	26	76	-0.06	-2.13
DHX9	Q08211	401	451	-1.53	-0.37
DHX9	Q08211	451	501	1.04	-2.74
DHX9	Q08211	651	701	0.29	-2.82
DHX9	Q08211	701	751	-1.13	-1.55
DHX9	Q08211	726	776	-0.8	-1.16
DHX9	Q08211	751	801	0.3	-1.71
DHX9	Q08211	776	826	-1.4	-1.38
DHX9	Q08211	851	901	0.29	-2.49
DHX9	Q08211	976	1026	-0.6	-1.86
DKC1	O60832	101	151	0.14	-1.97
DKC1	O60832	126	176	-0.84	-1.78
DKC1	O60832	151	201	-0.76	-1.52
DKC1	O60832	176	226	-1.46	-0.96
DKC1	O60832	201	251	0.47	-2.06
DKC1	O60832	276	326	-0.24	-2.41
DKC1	O60832	351	401	-0.08	-2.71
DKC1	O60832	376	426	-0.44	-2.65
DKC1	O60832	401	451	-2.09	-1.33
DKC1	O60832	426	476	0.13	-2.91
DKC1	O60832	451	501	-0.87	-2.05
DKC1	O60832	51	101	0.07	-1.38
DKC1	O60832	76	126	-0.58	-1.51
DNTTIP2	Q5QJE6	1	51	-0.16	-2.27
DNTTIP2	Q5QJE6	101	151	-0.84	-1.09
DNTTIP2	Q5QJE6	126	176	-0.28	-2.41
DNTTIP2	Q5QJE6	176	226	-0.08	-1.7
DNTTIP2	Q5QJE6	201	251	-0.82	-2.02
DNTTIP2	Q5QJE6	26	76	-0.19	-1.69
DNTTIP2	Q5QJE6	326	376	-0.85	-0.97
DNTTIP2	Q5QJE6	51	101	-0.67	-1.16
DNTTIP2	Q5QJE6	551	601	-0.03	-2.21
DNTTIP2	Q5QJE6	576	626	-1.68	-1
DNTTIP2	Q5QJE6	601	651	0.12	-1.8
DNTTIP2	Q5QJE6	626	676	-1.33	-0.95
DNTTIP2	Q5QJE6	651	701	0.65	-2.98
DNTTIP2	Q5QJE6	676	726	-0.31	-2.05
DNTTIP2	Q5QJE6	701	751	-0.94	-2.29
DNTTIP2	Q5QJE6	76	126	-0.5	-2.07
EBNA1BP2	Q99848	101	151	0.19	-2.83
EBNA1BP2	Q99848	126	176	-1.36	-1.8
EBNA1BP2	Q99848	151	201	-0.23	-2.61
EBNA1BP2	Q99848	176	226	-0.69	-2.24
EBNA1BP2	Q99848	201	251	0.11	-2.66
EBNA1BP2	Q99848	226	276	-0.34	-1.56
EBNA1BP2	Q99848	251	301	0.13	-2.44
EBNA1BP2	Q99848	26	76	-1.22	-1.36
EIF4H	Q15056	101	151	0.25	-2.3
EIF4H	Q15056	126	176	-1.2	-0.23
EIF4H	Q15056	151	201	1.03	-1.95
EIF4H	Q15056	176	226	-2.06	-0.57
ELAVL1	Q15717	101	151	-0.37	-1.73
ELAVL1	Q15717	126	176	-2.12	0.12
ELAVL1	Q15717	151	201	0.53	-2.35
ELAVL1	Q15717	176	226	0.47	-2.52
ELAVL1	Q15717	201	251	-0.91	-1.23
ELAVL1	Q15717	276	326	-1.46	-1.35
ELAVL1	Q15717	51	101	-1.28	-0.88
ELAVL1	Q15717	76	126	-0.31	-2.2
ELAVL3	Q14576	101	151	-0.77	-1.1
ELAVL3	Q14576	126	176	-0.28	-2.49
ELAVL3	Q14576	151	201	-1.46	-0.84
ELAVL3	Q14576	176	226	0.1	-1.83
ELAVL3	Q14576	201	251	0.19	-2.24
ELAVL3	Q14576	226	276	-0.91	-1.64
ELAVL3	Q14576	301	351	-0.6	-1.51
ELAVL3	Q14576	76	126	-1.31	-1.36
EWSR1	Q01844	276	326	0.02	-1.09
EWSR1	Q01844	301	351	-0.75	-0.43
EWSR1	Q01844	376	426	-0.32	-1.73
EWSR1	Q01844	401	451	-1.39	-0.84
EWSR1	Q01844	426	476	0.37	-1.88
EWSR1	Q01844	451	501	0.89	-1.4
EWSR1	Q01844	476	526	-0.2	-0.91
EWSR1	Q01844	501	551	-0.64	-0.96
EWSR1	Q01844	526	576	-0.52	-1.27
EWSR1	Q01844	551	601	-0.35	-0.37
EWSR1	Q01844	576	626	0.16	-0.96
EWSR1	Q01844	601	651	0.13	-1.63
FBL	P22087	1	51	0.32	-0.75
FBL	P22087	126	176	-0.65	-1.49
FBL	P22087	176	226	-1.02	-1.31
FBL	P22087	201	251	-0.99	-1.4
FBL	P22087	26	76	0.34	-0.63
FBL	P22087	51	101	-1.53	0.25
FBL	P22087	76	126	-1.21	-1.33
FTSJ3	Q8IY81	1	51	-0.5	-2.05
FTSJ3	Q8IY81	101	151	0.07	-1.91
FTSJ3	Q8IY81	126	176	0.32	-2.87
FTSJ3	Q8IY81	151	201	-0.98	-1.68
FTSJ3	Q8IY81	176	226	-0.69	-2.29
FTSJ3	Q8IY81	26	76	-0.28	-2.28
FTSJ3	Q8IY81	276	326	0.81	-2.63
FTSJ3	Q8IY81	376	426	-0.44	-2.09
FTSJ3	Q8IY81	51	101	-1.16	-1.45
FTSJ3	Q8IY81	551	601	-0.48	-1.12
FTSJ3	Q8IY81	701	751	0.31	-2.65
FTSJ3	Q8IY81	726	776	-1.02	-2.19
FTSJ3	Q8IY81	751	801	-1.03	-1.74
FTSJ3	Q8IY81	76	126	-1.26	-0.94
FTSJ3	Q8IY81	776	826	0.52	-2.67
FUBP1	Q96AE4	201	251	0.52	-3.29
FUBP1	Q96AE4	226	276	-2.38	-0.35
FUBP1	Q96AE4	251	301	0.58	-2.27
FUBP1	Q96AE4	326	376	0.84	-2.82
FUBP1	Q96AE4	351	401	-2.07	-0.07
FUBP1	Q96AE4	376	426	-0.15	-1.65
FUBP1	Q96AE4	401	451	-0.63	-1.33
FUBP1	Q96AE4	76	126	-1.19	-0.77
FUBP3	Q96I24	101	151	-0.78	-1.02
FUBP3	Q96I24	176	226	-0.22	-2.35
FUBP3	Q96I24	251	301	-1.24	-1.3
FUBP3	Q96I24	26	76	0.36	-1.89
FUBP3	Q96I24	301	351	-0.99	-1.74
FUBP3	Q96I24	326	376	-0.17	-1.17
FUBP3	Q96I24	376	426	0.67	-2.57
FUBP3	Q96I24	401	451	-0.5	-2.15
FUBP3	Q96I24	426	476	0.04	-1.55
FUBP3	Q96I24	451	501	-0.31	-1.55
FUS	P35637	201	251	-0.12	-0.38
FUS	P35637	226	276	-0.42	-0.59
FUS	P35637	301	351	-0.32	-1.75
FUS	P35637	351	401	1.12	-2.32
FUS	P35637	376	426	0.53	-1.34
FUS	P35637	401	451	-1.42	0.03
FUS	P35637	426	476	0.11	-1.72
FUS	P35637	451	501	-0.29	-0.65
FUS	P35637	476	526	-0.63	-0.44
FYTTD1	Q96QD9	1	51	-1.79	-0.5
FYTTD1	Q96QD9	101	151	-0.86	-0.98
FYTTD1	Q96QD9	126	176	-0.31	-1.86
FYTTD1	Q96QD9	151	201	-0.32	-1.62
FYTTD1	Q96QD9	176	226	-2.09	-0.33
FYTTD1	Q96QD9	201	251	1.01	-2.41
FYTTD1	Q96QD9	226	276	-1.06	-0.67
FYTTD1	Q96QD9	251	301	0.02	-2.82
FYTTD1	Q96QD9	26	76	0.44	-2.6
FYTTD1	Q96QD9	51	101	-0.46	-1.28
FYTTD1	Q96QD9	76	126	-0.65	-0.83
GNL2	Q13823	1	51	-0.26	-1.37
GNL2	Q13823	101	151	-0.83	-1.29
GNL2	Q13823	201	251	-0.11	-2.79
GNL2	Q13823	226	276	-0.9	-2.13
GNL2	Q13823	251	301	-0.37	-1.91
GNL2	Q13823	26	76	-0.43	-2.05
GNL2	Q13823	276	326	-1.34	-0.88
GNL2	Q13823	301	351	0.08	-1.79
GNL2	Q13823	426	476	-0.34	-2.01
GNL2	Q13823	51	101	-0.15	-2.43
GNL2	Q13823	601	651	-0.34	-2.24
GNL2	Q13823	626	676	-0.52	-2.24
GNL2	Q13823	651	701	0.05	-2.94
GNL2	Q13823	676	726	-0.11	-1.86
GNL2	Q13823	76	126	-1.61	-1.65
GNL3	Q9BVP2	1	51	-1.09	-0.88
GNL3	Q9BVP2	151	201	-2.23	-1.15
GNL3	Q9BVP2	176	226	-0.14	-2.55
GNL3	Q9BVP2	201	251	-0.53	-2.02
GNL3	Q9BVP2	226	276	-0.03	-2.39
GNL3	Q9BVP2	251	301	-0.67	-1.79
GNL3	Q9BVP2	26	76	-0.11	-1.99
GNL3	Q9BVP2	326	376	0.28	-2.63
GNL3	Q9BVP2	351	401	-0.41	-2.08
GNL3	Q9BVP2	51	101	-1.8	-1.57
GNL3	Q9BVP2	76	126	-0.5	-1.99
GRSF1	Q12849	1	51	0.49	-0.94
GRSF1	Q12849	26	76	-2.08	0.48
GRSF1	Q12849	301	351	0.98	-2.96
GRSF1	Q12849	51	101	0.42	-1.5
GRSF1	Q12849	76	126	-1.1	-1.44
GTPBP4	Q9BZE4	1	51	-0.07	-2.41
GTPBP4	Q9BZE4	101	151	0.61	-2.51
GTPBP4	Q9BZE4	126	176	-1.6	-0.73
GTPBP4	Q9BZE4	151	201	0.44	-2.02
GTPBP4	Q9BZE4	176	226	-0.93	-1.69
GTPBP4	Q9BZE4	26	76	-0.54	-2
GTPBP4	Q9BZE4	326	376	-0.93	-1.31
GTPBP4	Q9BZE4	351	401	-0.15	-2.01
GTPBP4	Q9BZE4	476	526	1	-3.87
GTPBP4	Q9BZE4	501	551	-2.27	-0.68
GTPBP4	Q9BZE4	526	576	-0.21	-1.25
GTPBP4	Q9BZE4	551	601	-0.21	-1.25
GTPBP4	Q9BZE4	576	626	-0.61	-2.15
GTPBP4	Q9BZE4	76	126	-1.29	-1.26
H1-2	P16403	1	51	0.65	-3.31
H1-2	P16403	101	151	-0.31	-1.93
H1-2	P16403	126	176	-0.89	-1.44
H1-2	P16403	151	201	-0.96	-1.52
H1-2	P16403	26	76	-1.42	-1.57
H1-2	P16403	51	101	-0.86	-1.69
H1-2	P16403	76	126	-0.77	-1.14
H1-4	P10412	1	51	0.25	-2.7
H1-4	P10412	101	151	-0.98	-1.67
H1-4	P10412	126	176	-0.45	-1.78
H1-4	P10412	151	201	-0.3	-2.37
H1-4	P10412	26	76	-0.98	-1.85
H1-4	P10412	51	101	-0.86	-1.69
H1-4	P10412	76	126	-0.3	-1.87
H1-5	P16401	1	51	-0.08	-2.41
H1-5	P16401	101	151	-1	-2.23
H1-5	P16401	126	176	-0.96	-1.68
H1-5	P16401	151	201	-0.6	-1.98
H1-5	P16401	176	226	-0.28	-2.12
H1-5	P16401	26	76	-1.25	-1.17
H1-5	P16401	51	101	-0.28	-2.34
H1-5	P16401	76	126	0.3	-2.44
HNRNPA0	Q13151	1	51	-0.68	-1.19
HNRNPA0	Q13151	126	176	-0.6	-1.28
HNRNPA0	Q13151	151	201	0.12	-1.89
HNRNPA0	Q13151	176	226	-0.07	0.06
HNRNPA0	Q13151	251	301	0.47	-1.18
HNRNPA1	P09651	151	201	-0.93	-0.57
HNRNPA1	P09651	176	226	1.86	-2.52
HNRNPA1	P09651	201	251	0.64	-1.89
HNRNPA1	P09651	301	351	-0.19	-1.72
HNRNPA1	P09651	51	101	-1.06	-1.91
HNRNPA1	P09651	76	126	-0.7	-1.64
HNRNPA2B1	P22626	151	201	-0.78	-1.82
HNRNPA2B1	P22626	176	226	0.54	-2.49
HNRNPA2B1	P22626	201	251	-0.36	-0.44
HNRNPA2B1	P22626	226	276	0.29	-0.78
HNRNPA2B1	P22626	301	351	0.56	-1.41
HNRNPA2B1	P22626	51	101	-0.81	-1.88
HNRNPA3	P51991	1	51	-1.68	0.03
HNRNPA3	P51991	176	226	-0.97	-0.71
HNRNPA3	P51991	201	251	1.04	-1.29
HNRNPA3	P51991	226	276	0.29	-0.96
HNRNPA3	P51991	326	376	0.27	-1.45
HNRNPA3	P51991	51	101	0.27	-1.8
HNRNPA3	P51991	76	126	-0.79	-1.7
HNRNPAB	Q99729	101	151	-1.6	-1.76
HNRNPAB	Q99729	126	176	-0.49	-2.06
HNRNPAB	Q99729	201	251	-0.3	-1.35
HNRNPAB	Q99729	226	276	2.21	-2.56
HNRNPAB	Q99729	276	326	-0.03	-0.72
HNRNPAB	Q99729	76	126	1.01	-3.59
HNRNPC	P07910	1	51	-1.75	-0.37
HNRNPC	P07910	126	176	-0.24	-1
HNRNPC	P07910	151	201	0.64	-2.39
HNRNPC	P07910	176	226	-2.36	-1.35
HNRNPC	P07910	26	76	0.37	-2.11
HNRNPC	P07910	51	101	-1.38	-0.95
HNRNPCL1	O60812	1	51	-1.48	-0.6
HNRNPCL1	O60812	126	176	0.3	-2.29
HNRNPCL1	O60812	151	201	-2.01	-0.35
HNRNPCL1	O60812	26	76	-0.01	-1.81
HNRNPCL1	O60812	51	101	-1.16	-1.16
HNRNPD	Q14103	126	176	-2.08	-0.91
HNRNPD	Q14103	151	201	0.08	-2.66
HNRNPD	Q14103	176	226	-1.16	-1.09
HNRNPD	Q14103	201	251	-1.16	-1.05
HNRNPD	Q14103	226	276	-0.49	-1.73
HNRNPD	Q14103	251	301	1.86	-3.16
HNRNPD	Q14103	276	326	-0.21	-1.17
HNRNPD	Q14103	301	351	-0.76	-0.49
HNRNPDL	O14979	1	51	0.26	-2.06
HNRNPDL	O14979	176	226	-2.64	-0.24
HNRNPDL	O14979	201	251	0.64	-3.19
HNRNPDL	O14979	26	76	-0.46	-1.79
HNRNPDL	O14979	276	326	-0.63	-1.56
HNRNPDL	O14979	301	351	1.32	-3.16
HNRNPDL	O14979	326	376	-1.02	-0.21
HNRNPDL	O14979	51	101	0.09	-2.12
HNRNPDL	O14979	76	126	-0.53	-2.34
HNRNPF	P52597	176	226	0.71	-2.92
HNRNPF	P52597	201	251	-0.94	-1.01
HNRNPH1	P31943	151	201	-0.55	-2.33
HNRNPH1	P31943	176	226	-0.13	-1.57
HNRNPH1	P31943	201	251	-0.16	-0.82
HNRNPH2	P55795	1	51	0.21	-2.09
HNRNPH2	P55795	151	201	-0.55	-2.33
HNRNPH2	P55795	176	226	-0.13	-1.57
HNRNPH2	P55795	201	251	-0.28	-0.68
HNRNPH3	P31942	101	151	-0.1	-0.78
HNRNPH3	P31942	51	101	-1.1	-2.13
HNRNPH3	P31942	76	126	0.08	-1.77
HNRNPK	P61978	151	201	-0.46	-2.35
HNRNPK	P61978	176	226	-1.69	-0.1
HNRNPK	P61978	226	276	0.23	-1.67
HNRNPK	P61978	251	301	-0.7	-0.01
HNRNPK	P61978	26	76	0.19	-2.51
HNRNPK	P61978	276	326	0.7	-1.18
HNRNPK	P61978	376	426	-0.55	-2.39
HNRNPL	P14866	1	51	-1.35	-0.46
HNRNPL	P14866	201	251	-1.24	-0.37
HNRNPL	P14866	226	276	0.52	-3.03
HNRNPL	P14866	26	76	-0.32	-0.31
HNRNPL	P14866	326	376	0.64	-1.56
HNRNPL	P14866	351	401	-1.47	0.01
HNRNPL	P14866	376	426	-0.23	-2.28
HNRNPL	P14866	401	451	-0.97	-1.86
HNRNPL	P14866	451	501	-0.8	-1.13
HNRNPL	P14866	526	576	-2.33	-0.02
HNRNPLL	Q8WVV9	151	201	-0.77	-1.71
HNRNPLL	Q8WVV9	176	226	-1.08	-1.23
HNRNPLL	Q8WVV9	201	251	0.39	-3.07
HNRNPLL	Q8WVV9	226	276	-0.97	-1
HNRNPLL	Q8WVV9	251	301	-0.42	-1.15
HNRNPLL	Q8WVV9	301	351	-0.35	-1.84
HNRNPLL	Q8WVV9	326	376	-1.03	-1.44
HNRNPLL	Q8WVV9	351	401	-1.4	-1.39
HNRNPLL	Q8WVV9	401	451	-0.77	-2.13
HNRNPLL	Q8WVV9	426	476	0.26	-2.08
HNRNPM	P52272	126	176	-1.13	-0.5
HNRNPM	P52272	151	201	0.61	-1.83
HNRNPM	P52272	176	226	-0.62	-1.93
HNRNPM	P52272	201	251	-1.78	-1.02
HNRNPM	P52272	26	76	-1.5	-1.44
HNRNPM	P52272	351	401	-2.47	0.47
HNRNPM	P52272	376	426	0.35	-1.38
HNRNPM	P52272	51	101	-1.16	-0.89
HNRNPM	P52272	626	676	-0.37	-1.68
HNRNPM	P52272	651	701	-0.63	-2.17
HNRNPM	P52272	676	726	-0.92	-1.39
HNRNPR	O43390	101	151	-1.79	-0.47
HNRNPR	O43390	126	176	1.38	-2.53
HNRNPR	O43390	201	251	-0.68	-2.31
HNRNPR	O43390	276	326	-0.49	-2.01
HNRNPR	O43390	301	351	-1.65	-0.9
HNRNPR	O43390	401	451	0.38	-1.87
HNRNPR	O43390	476	526	0.51	-1.65
HNRNPR	O43390	501	551	-0.87	-0.16
HNRNPR	O43390	526	576	0.53	-1.5
HNRNPR	O43390	551	601	-0.95	-0.66
HNRNPR	O43390	76	126	0.59	-2.72
HNRNPU	Q00839	1	51	-1.82	-1.55
HNRNPU	Q00839	176	226	-0.67	-0.79
HNRNPU	Q00839	201	251	-0.37	-1
HNRNPU	Q00839	226	276	-1.22	-0.62
HNRNPU	Q00839	301	351	-0.07	-2.25
HNRNPU	Q00839	476	526	-0.59	-1.82
HNRNPU	Q00839	501	551	-1.05	-1.12
HNRNPU	Q00839	526	576	-0.24	-2.54
HNRNPU	Q00839	551	601	-0.94	-1.69
HNRNPU	Q00839	576	626	-0.16	-1.99
HNRNPU	Q00839	651	701	0.33	-3.32
HNRNPU	Q00839	676	726	0.75	-2.04
HNRNPU	Q00839	701	751	-0.46	-0.66
HNRNPU	Q00839	726	776	-0.61	-0.11
HNRNPU	Q00839	751	801	-0.02	-1.13
HNRNPU	Q00839	776	826	-1.16	-0.29
HNRNPUL1	Q9BUJ2	126	176	-0.64	-1.65
HNRNPUL1	Q9BUJ2	151	201	0.19	-2.24
HNRNPUL1	Q9BUJ2	226	276	-0.61	-1.5
HNRNPUL1	Q9BUJ2	351	401	-0.13	-2.07
HNRNPUL1	Q9BUJ2	401	451	-1.16	-1.18
HNRNPUL1	Q9BUJ2	426	476	-1.19	-0.77
HNRNPUL1	Q9BUJ2	451	501	-0.09	-1.75
HNRNPUL1	Q9BUJ2	476	526	-0.13	-2.23
HNRNPUL1	Q9BUJ2	501	551	-0.9	-1.34
HNRNPUL1	Q9BUJ2	576	626	0.72	-2.15
HNRNPUL1	Q9BUJ2	601	651	0.02	-0.68
HNRNPUL1	Q9BUJ2	626	676	0.66	-1.26
HNRNPUL1	Q9BUJ2	651	701	-0.78	-0.79
HNRNPUL1	Q9BUJ2	676	726	0.07	-1.15
HNRNPUL1	Q9BUJ2	701	751	-1.11	-0.25
HNRNPUL1	Q9BUJ2	726	776	0.2	-1.35
HNRNPUL2	Q1KMD3	251	301	0.24	-2.4
HNRNPUL2	Q1KMD3	276	326	-1.74	-0.59
HNRNPUL2	Q1KMD3	501	551	-0.08	-2.17
HNRNPUL2	Q1KMD3	526	576	-0.71	-1.72
HNRNPUL2	Q1KMD3	601	651	-1.13	-1.81
HNRNPUL2	Q1KMD3	626	676	1.4	-2.29
HNRNPUL2	Q1KMD3	651	701	-0.21	-1.29
HNRNPUL2	Q1KMD3	676	726	-1.04	-0.66
HOOK1	Q9UJC3	326	376	-1.25	-1.49
HOOK1	Q9UJC3	351	401	0.26	-3.05
HOOK1	Q9UJC3	501	551	-0.46	-2.56
HOOK1	Q9UJC3	601	651	-0.32	-2.1
HOOK1	Q9UJC3	626	676	-0.82	-2.34
HOOK1	Q9UJC3	651	701	-0.75	-1.48
HOOK1	Q9UJC3	676	726	0.07	-1.13
IGF2BP1	Q9NZI8	126	176	-1.6	-0.75
IGF2BP1	Q9NZI8	151	201	1.03	-2.25
IGF2BP1	Q9NZI8	176	226	-1.3	-1.46
IGF2BP1	Q9NZI8	201	251	-1.37	-0.93
IGF2BP1	Q9NZI8	251	301	-1.33	-2.22
IGF2BP1	Q9NZI8	276	326	-1.19	-1.06
IGF2BP1	Q9NZI8	401	451	-0.05	-2.11
IGF2BP1	Q9NZI8	426	476	-0.23	-2.01
IGF2BP1	Q9NZI8	451	501	-1.99	-0.5
IGF2BP1	Q9NZI8	51	101	0.52	-3.08
IGF2BP1	Q9NZI8	526	576	-0.94	-1.39
IGF2BP1	Q9NZI8	76	126	-0.98	-1.62
IGF2BP3	O00425	126	176	-1.76	-0.85
IGF2BP3	O00425	151	201	1.81	-2.92
IGF2BP3	O00425	176	226	-1.8	-0.54
IGF2BP3	O00425	201	251	-1.16	-1.15
IGF2BP3	O00425	251	301	-1.26	-2.22
IGF2BP3	O00425	276	326	-0.98	-1.24
IGF2BP3	O00425	426	476	-0.66	-2.06
IGF2BP3	O00425	451	501	-2.05	-0.41
IGF2BP3	O00425	51	101	0.77	-3.08
ILF2	Q12905	1	51	-1.04	-0.44
ILF2	Q12905	101	151	-1.74	-0.98
ILF2	Q12905	176	226	-1.43	-1.67
ILF2	Q12905	201	251	-0.45	-2.07
ILF2	Q12905	226	276	0.09	-2.26
ILF2	Q12905	251	301	-0.82	-1.23
ILF3	Q12906	176	226	0.12	-1.89
ILF3	Q12906	201	251	-0.45	-1.38
ILF3	Q12906	226	276	-0.65	-1.04
ILF3	Q12906	301	351	-0.32	-2.35
ILF3	Q12906	326	376	0.35	-2.64
ILF3	Q12906	351	401	-1.97	-0.71
ILF3	Q12906	376	426	-0.87	-1.96
ILF3	Q12906	401	451	-0.08	-1.78
ILF3	Q12906	526	576	-0.75	-1.58
ILF3	Q12906	551	601	-0.76	-1.52
ILF3	Q12906	576	626	0.69	-2.91
ILF3	Q12906	601	651	-0.48	-0.89
ILF3	Q12906	626	676	0.3	-1.14
ILF3	Q12906	651	701	-0.65	-0.85
ILF3	Q12906	701	751	-1.69	-0.1
ILF3	Q12906	726	776	0.09	-1.5
ILF3	Q12906	751	801	0.08	-1.13
ILF3	Q12906	76	126	-1.37	-1.07
ILF3	Q12906	801	851	1.09	-1.72
ILF3	Q12906	826	876	-0.61	-0.4
ISG20L2	Q9H9L3	1	51	-0.52	-1.65
ISG20L2	Q9H9L3	101	151	-0.23	-2.58
ISG20L2	Q9H9L3	126	176	-0.39	-1.87
ISG20L2	Q9H9L3	151	201	-1.05	-0.89
ISG20L2	Q9H9L3	201	251	0.03	-2.13
ISG20L2	Q9H9L3	226	276	-1.3	-1.5
ISG20L2	Q9H9L3	251	301	0.2	-2.36
ISG20L2	Q9H9L3	26	76	-0.57	-1.31
ISG20L2	Q9H9L3	276	326	-1.68	-0.49
ISG20L2	Q9H9L3	51	101	0.07	-1.99
ISG20L2	Q9H9L3	76	126	-0.68	-1.77
KDM5A	P29375	101	151	-1.46	-1.22
KDM5A	P29375	1026	1076	-0.49	-2.34
KDM5A	P29375	1051	1101	0.81	-3.55
KDM5A	P29375	1126	1176	-0.23	-2.47
KDM5A	P29375	1151	1201	0.22	-1.78
KDM5A	P29375	1176	1226	-1	-0.76
KDM5A	P29375	1201	1251	-1.03	-0.81
KDM5A	P29375	126	176	0.3	-1.98
KDM5A	P29375	1276	1326	-0.54	-2.67
KDM5A	P29375	1401	1451	-0.6	-1.52
KDM5A	P29375	1476	1526	-0.38	-2.43
KDM5A	P29375	1501	1551	-0.52	-2.57
KDM5A	P29375	1526	1576	-1.24	-1.85
KDM5A	P29375	1551	1601	-0.9	-2.11
KDM5A	P29375	176	226	0.06	-2.78
KDM5A	P29375	201	251	-1.57	-0.5
KDM5A	P29375	226	276	-0.87	-1.57
KDM5A	P29375	251	301	-0.39	-1.24
KDM5A	P29375	26	76	0.5	-2.14
KDM5A	P29375	51	101	-1.13	-1.65
KDM5A	P29375	676	726	0.09	-2.1
KDM5A	P29375	701	751	-1.32	-1.24
KDM5A	P29375	76	126	-0.3	-2.63
KDM5A	P29375	776	826	0.59	-3.47
KDM5A	P29375	801	851	-1.26	-1.23
KDM5A	P29375	951	1001	-0.21	-1.99
KHDRBS1	Q07666	1	51	-0.22	-0.68
KHDRBS1	Q07666	126	176	-0.59	-2.09
KHDRBS1	Q07666	151	201	0.26	-2.37
KHDRBS1	Q07666	176	226	-1.35	-1.4
KHDRBS1	Q07666	26	76	0.33	-1.14
KHDRBS1	Q07666	276	326	0.22	-1.23
KHDRBS1	Q07666	301	351	-0.48	-1.51
KHSRP	Q92945	201	251	0.49	-1.36
KHSRP	Q92945	226	276	-1.28	-1.42
KHSRP	Q92945	251	301	0.22	-2.86
KHSRP	Q92945	26	76	0.83	-1.8
KHSRP	Q92945	301	351	0.72	-2.17
KHSRP	Q92945	326	376	-1.74	-0.89
KHSRP	Q92945	376	426	1.58	-2.5
KHSRP	Q92945	401	451	-1.19	-0.57
KHSRP	Q92945	426	476	-0.86	-1.19
KHSRP	Q92945	51	101	-2.92	0.66
KHSRP	Q92945	626	676	-1.44	-0.74
KHSRP	Q92945	651	701	-1.38	0.38
KRR1	Q13601	101	151	-1.55	-1.53
KRR1	Q13601	126	176	0.13	-2.52
KRR1	Q13601	151	201	-0.64	-1.55
KRR1	Q13601	176	226	-0.88	-1.36
KRR1	Q13601	201	251	-1.09	-1.36
KRR1	Q13601	226	276	-0.35	-1.82
KRR1	Q13601	251	301	-0.36	-1.94
KRR1	Q13601	276	326	-1.4	-1.42
KRR1	Q13601	301	351	0.05	-2.67
KRR1	Q13601	326	376	-0.56	-2.79
KRR1	Q13601	76	126	0.14	-2.62
LIN28B	Q6ZN17	101	151	-0.43	-1.85
LIN28B	Q6ZN17	126	176	-0.86	-1.2
LIN28B	Q6ZN17	201	251	-1.12	-1.36
LIN28B	Q6ZN17	26	76	-1.2	-1.2
LIN28B	Q6ZN17	76	126	1.8	-3.55
MATR3	P43243	1	51	-1.05	-0.85
MATR3	P43243	126	176	-0.19	-2.1
MATR3	P43243	251	301	-0.83	-1.52
MATR3	P43243	26	76	-0.35	-1.42
MATR3	P43243	351	401	-0.13	-1.49
MATR3	P43243	376	426	-1.07	-1.49
MATR3	P43243	451	501	-0.87	-1.59
MATR3	P43243	476	526	0.1	-2.58
MATR3	P43243	51	101	-0.21	-1.53
MATR3	P43243	526	576	0.32	-3.53
MATR3	P43243	551	601	-1.14	-1.39
MATR3	P43243	576	626	-0.1	-2.07
MBNL1	Q9NR56	1	51	0.6	-2.44
MBNL1	Q9NR56	151	201	-2.06	-0.3
MBNL1	Q9NR56	201	251	0.91	-3.02
MBNL1	Q9NR56	226	276	-2.02	-1
MBNL1	Q9NR56	251	301	-0.92	-1.61
MBNL1	Q9NR56	26	76	-0.64	-1.51
MBNL1	Q9NR56	276	326	0.19	-2.38
MBNL1	Q9NR56	51	101	-0.68	-1.36
MBNL1	Q9NR56	76	126	-0.59	-2.31
METTL16	Q86W50	1	51	-0.22	-2.02
METTL16	Q86W50	201	251	-3.23	0.01
METTL16	Q86W50	226	276	0.14	-1.94
METTL16	Q86W50	251	301	-0.25	-1.63
METTL16	Q86W50	276	326	-0.5	-1.99
METTL16	Q86W50	301	351	-0.8	-2.42
METTL16	Q86W50	351	401	-0.58	-2.23
METTL16	Q86W50	376	426	-2.03	-0.59
MFAP1	P55081	1	51	-1.52	-0.65
MFAP1	P55081	201	251	-1.59	-2.45
MFAP1	P55081	276	326	-1.68	-1.63
MFAP1	P55081	301	351	0.39	-2.79
MFAP1	P55081	326	376	-1.68	-0.97
MFAP1	P55081	376	426	-0.92	-1.06
MKI67	P46013	1	51	-0.4	-1.36
MKI67	P46013	1001	1051	-1.47	-0.81
MKI67	P46013	101	151	-0.51	-1.88
MKI67	P46013	1026	1076	0.84	-3.15
MKI67	P46013	1051	1101	-0.25	-2.69
MKI67	P46013	1126	1176	-2	-0.25
MKI67	P46013	1151	1201	0.74	-2.84
MKI67	P46013	1176	1226	0.25	-3.2
MKI67	P46013	1201	1251	-2.1	-1.26
MKI67	P46013	1226	1276	0.65	-2.64
MKI67	P46013	1251	1301	-1.71	-0.6
MKI67	P46013	1376	1426	-2.55	0.12
MKI67	P46013	1401	1451	-0.47	-1.16
MKI67	P46013	1426	1476	0.26	-2.68
MKI67	P46013	1451	1501	-0.54	-2.17
MKI67	P46013	1476	1526	0.59	-3.04
MKI67	P46013	1501	1551	-1.27	-1.92
MKI67	P46013	1526	1576	-1.21	-1.13
MKI67	P46013	1551	1601	-1.4	-0.86
MKI67	P46013	1601	1651	0.56	-2.19
MKI67	P46013	1626	1676	-0.63	-2.47
MKI67	P46013	1651	1701	-1.91	-0.16
MKI67	P46013	1726	1776	-0.17	-1.91
MKI67	P46013	1751	1801	-0.54	-2.66
MKI67	P46013	176	226	-1.42	-0.7
MKI67	P46013	1776	1826	-0.12	-2.65
MKI67	P46013	1851	1901	-1.01	-0.68
MKI67	P46013	1876	1926	-0.35	-2.49
MKI67	P46013	1901	1951	0.03	-2.86
MKI67	P46013	1976	2026	-1.67	-0.24
MKI67	P46013	2001	2051	0.78	-3.09
MKI67	P46013	201	251	0.45	-2.57
MKI67	P46013	2101	2151	-2.09	0.29
MKI67	P46013	2151	2201	1.37	-3.87
MKI67	P46013	2176	2226	-1.43	-1.62
MKI67	P46013	2201	2251	0.88	-3.12
MKI67	P46013	2226	2276	-1.89	-1.18
MKI67	P46013	2251	2301	-1.17	-0.87
MKI67	P46013	226	276	-0.31	-3.1
MKI67	P46013	2276	2326	0.16	-1.83
MKI67	P46013	2326	2376	0.61	-3.05
MKI67	P46013	2351	2401	-0.95	-2.51
MKI67	P46013	2376	2426	-1.77	-0.74
MKI67	P46013	2451	2501	0.28	-2.09
MKI67	P46013	2476	2526	0.04	-3.2
MKI67	P46013	2501	2551	-1.52	-0.93
MKI67	P46013	251	301	-1.9	-0.1
MKI67	P46013	2526	2576	-1.56	-0.43
MKI67	P46013	2576	2626	-0.08	-1.64
MKI67	P46013	2601	2651	-0.29	-2.99
MKI67	P46013	2626	2676	-1.36	-1.45
MKI67	P46013	2651	2701	-1.23	-1.04
MKI67	P46013	2701	2751	-1.31	-0.88
MKI67	P46013	2751	2801	1.78	-4.31
MKI67	P46013	2801	2851	0.09	-2.57
MKI67	P46013	2826	2876	-1.74	-0.46
MKI67	P46013	2876	2926	-0.21	-2.57
MKI67	P46013	2926	2976	0.19	-2.42
MKI67	P46013	2951	3001	-0.78	-1.32
MKI67	P46013	2976	3026	1.01	-3.15
MKI67	P46013	3001	3051	-1.51	-1.52
MKI67	P46013	3026	3076	-0.86	-1.7
MKI67	P46013	3051	3101	-0.7	-2.44
MKI67	P46013	3076	3126	-1.58	-0.65
MKI67	P46013	3126	3176	-0.21	-1.74
MKI67	P46013	3151	3201	-1.35	-1.23
MKI67	P46013	3176	3226	0.02	-1.64
MKI67	P46013	3201	3251	-0.98	-1.29
MKI67	P46013	326	376	-0.38	-1.96
MKI67	P46013	351	401	-1.23	-0.75
MKI67	P46013	376	426	-1.24	-0.55
MKI67	P46013	501	551	-0.4	-2.17
MKI67	P46013	526	576	-0.8	-1.81
MKI67	P46013	551	601	-0.23	-2.19
MKI67	P46013	576	626	-0.73	-0.66
MKI67	P46013	601	651	-0.5	-1
MKI67	P46013	626	676	-1.24	-1.05
MKI67	P46013	651	701	0.32	-2.29
MKI67	P46013	676	726	0.17	-2.2
MKI67	P46013	701	751	0	-2.38
MKI67	P46013	726	776	-2.26	-0.59
MKI67	P46013	76	126	-0.26	-1.95
MKI67	P46013	801	851	0.41	-2.33
MKI67	P46013	826	876	-1.74	-0.36
MKI67	P46013	876	926	-0.52	-2.86
MKI67	P46013	901	951	-1.89	-1.28
MKI67	P46013	951	1001	-1.72	-1.33
MKI67	P46013	976	1026	-0.02	-2.44
MPHOSPH10	O00566	1	51	-0.83	-1.37
MPHOSPH10	O00566	351	401	-1.5	-1.9
MPHOSPH10	O00566	551	601	0.51	-3.27
MPHOSPH10	O00566	576	626	-0.59	-2.6
MPHOSPH10	O00566	601	651	-1.08	-1.86
MPHOSPH10	O00566	626	676	-1.07	-1.69
MSI2	Q96DH6	101	151	-2.04	-0.57
MSI2	Q96DH6	176	226	0.09	-1.64
MSI2	Q96DH6	201	251	0.7	-2.36
MSI2	Q96DH6	226	276	-2.38	0.43
MSI2	Q96DH6	26	76	-0.4	-2.24
MSI2	Q96DH6	51	101	-1.39	-0.74
MSI2	Q96DH6	76	126	0.13	-2.54
MYBBP1A	Q9BQG0	1001	1051	-0.57	-1.37
MYBBP1A	Q9BQG0	101	151	-0.96	-1.91
MYBBP1A	Q9BQG0	1026	1076	-1.37	-1.4
MYBBP1A	Q9BQG0	1051	1101	-0.57	-2.03
MYBBP1A	Q9BQG0	1076	1126	-0.76	-1.55
MYBBP1A	Q9BQG0	1101	1151	0.8	-2.71
MYBBP1A	Q9BQG0	1126	1176	-1.32	-1.69
MYBBP1A	Q9BQG0	1151	1201	-0.54	-1.51
MYBBP1A	Q9BQG0	1176	1226	0.97	-2.75
MYBBP1A	Q9BQG0	1201	1251	-0.35	-1.9
MYBBP1A	Q9BQG0	1226	1276	-1.32	-0.71
MYBBP1A	Q9BQG0	1251	1301	-0.42	-1.47
MYBBP1A	Q9BQG0	126	176	-0.88	-1.9
MYBBP1A	Q9BQG0	1276	1326	-0.37	-2.13
MYBBP1A	Q9BQG0	201	251	-0.25	-2.55
MYBBP1A	Q9BQG0	226	276	-0.63	-2.19
MYBBP1A	Q9BQG0	251	301	-1.39	-1.51
MYBBP1A	Q9BQG0	26	76	-0.83	-2.37
MYBBP1A	Q9BQG0	276	326	0.81	-3.42
MYBBP1A	Q9BQG0	301	351	-0.64	-2.32
MYBBP1A	Q9BQG0	401	451	-0.61	-2.13
MYBBP1A	Q9BQG0	476	526	-1.05	-1.33
MYBBP1A	Q9BQG0	51	101	0.88	-2.9
MYBBP1A	Q9BQG0	526	576	-1.17	-1.04
MYBBP1A	Q9BQG0	601	651	0.48	-2.64
MYBBP1A	Q9BQG0	626	676	-2.49	-0.08
MYBBP1A	Q9BQG0	801	851	-0.48	-2.91
MYBBP1A	Q9BQG0	851	901	0.06	-2.7
MYBBP1A	Q9BQG0	876	926	-1.66	-0.39
MYBBP1A	Q9BQG0	951	1001	-1.03	-1.19
MYBBP1A	Q9BQG0	976	1026	-0.69	-1.38
NCL	P19338	101	151	0.09	-2.56
NCL	P19338	276	326	-0.42	-2.58
NCL	P19338	301	351	-1.48	-0.86
NCL	P19338	376	426	-0.9	-1.7
NCL	P19338	476	526	-2.67	-0.07
NCL	P19338	51	101	-0.73	-1.55
NCL	P19338	526	576	0.82	-2.87
NCL	P19338	551	601	-1.69	-0.16
NCL	P19338	626	676	1.67	-2.71
NCL	P19338	651	701	0.01	-0.56
NCL	P19338	76	126	0.07	-2.39
NECTIN3	Q9NQS3	1	51	-0.92	-1.38
NECTIN3	Q9NQS3	101	151	-1.01	-1.22
NECTIN3	Q9NQS3	226	276	-1.37	-0.3
NECTIN3	Q9NQS3	26	76	-1.02	-1.55
NECTIN3	Q9NQS3	326	376	-0.77	-1.3
NECTIN3	Q9NQS3	401	451	0.86	-3.03
NECTIN3	Q9NQS3	426	476	-2.41	-0.52
NECTIN3	Q9NQS3	51	101	-1.53	-0.98
NECTIN3	Q9NQS3	76	126	0.48	-2.69
NGDN	Q8NEJ9	151	201	-0.38	-1.38
NGDN	Q8NEJ9	226	276	-0.49	-2.35
NGDN	Q8NEJ9	251	301	-0.46	-1.88
NGDN	Q8NEJ9	76	126	-1.76	-1.5
NHP2	Q9NX24	1	51	-0.92	-1.07
NHP2	Q9NX24	26	76	-0.04	-2.05
NHP2	Q9NX24	51	101	-0.46	-2.06
NOC3L	Q8WTT2	1	51	-1.45	-1.33
NOC3L	Q8WTT2	101	151	-0.64	-2.02
NOC3L	Q8WTT2	126	176	-0.56	-2.02
NOC3L	Q8WTT2	251	301	-0.18	-2.52
NOC3L	Q8WTT2	26	76	-1	-1.36
NOC3L	Q8WTT2	276	326	-1.12	-2
NOC3L	Q8WTT2	301	351	-0.07	-2.94
NOC3L	Q8WTT2	326	376	-0.52	-2.41
NOC3L	Q8WTT2	351	401	-1.25	-1.49
NOC3L	Q8WTT2	376	426	0.32	-3.09
NOC3L	Q8WTT2	401	451	-1.55	-1.09
NOC3L	Q8WTT2	426	476	0.36	-3.58
NOC3L	Q8WTT2	451	501	-1.83	-1.71
NOC3L	Q8WTT2	476	526	0.41	-3.06
NOC3L	Q8WTT2	576	626	-0.79	-1.92
NOC3L	Q8WTT2	601	651	-0.45	-1.58
NOC3L	Q8WTT2	626	676	-1.15	-0.86
NOL10	Q9BSC4	1	51	-0.14	-2.2
NOL10	Q9BSC4	126	176	-0.88	-0.93
NOL10	Q9BSC4	251	301	-0.67	-1.69
NOL10	Q9BSC4	26	76	-0.55	-2.02
NOL10	Q9BSC4	376	426	-0.43	-1.49
NOL10	Q9BSC4	401	451	-1.13	-1.59
NOL10	Q9BSC4	426	476	-2.29	-0.43
NOL10	Q9BSC4	51	101	0.09	-2.3
NOL10	Q9BSC4	576	626	0	-2.99
NOL10	Q9BSC4	601	651	-0.71	-2.26
NOL10	Q9BSC4	626	676	-2.46	0.09
NOL11	Q9H8H0	151	201	0.49	-2.96
NOL11	Q9H8H0	176	226	-1.15	-1.36
NOL11	Q9H8H0	201	251	0.15	-2.58
NOL11	Q9H8H0	251	301	-0.84	-1.68
NOL11	Q9H8H0	276	326	-0.31	-2.26
NOL11	Q9H8H0	301	351	-0.33	-2
NOL11	Q9H8H0	351	401	-0.85	-1.07
NOL11	Q9H8H0	376	426	-1.07	-1.68
NOL11	Q9H8H0	576	626	-1.13	-1.96
NOL11	Q9H8H0	651	701	-0.52	-2.5
NOLC1	Q14978	151	201	-0.62	-1.47
NOLC1	Q14978	176	226	-0.5	-1.21
NOLC1	Q14978	201	251	-0.91	-0.96
NOLC1	Q14978	251	301	-2.08	-0.28
NOLC1	Q14978	26	76	-0.43	-1.82
NOLC1	Q14978	276	326	0.36	-1.27
NOLC1	Q14978	376	426	-0.91	-1.33
NOLC1	Q14978	401	451	-2	-0.38
NOLC1	Q14978	451	501	-1.78	0.12
NOLC1	Q14978	476	526	0.53	-2.4
NOLC1	Q14978	501	551	-2.01	-0.37
NOLC1	Q14978	551	601	-0.26	-3.58
NOLC1	Q14978	576	626	-0.82	-2.36
NOLC1	Q14978	601	651	-1.4	-0.68
NOLC1	Q14978	626	676	0.18	-2.3
NOLC1	Q14978	76	126	0.32	-3.49
NONO	Q15233	1	51	0.14	-1.75
NONO	Q15233	101	151	-1	-1.75
NONO	Q15233	176	226	-0.26	-1.87
NONO	Q15233	26	76	-1.52	-0.18
NONO	Q15233	301	351	-1.24	-1.64
NONO	Q15233	51	101	-0.07	-2.06
NOP14	P78316	1	51	-0.45	-0.84
NOP14	P78316	201	251	-0.59	-2.57
NOP14	P78316	226	276	-0.75	-1.77
NOP14	P78316	26	76	0.73	-2.91
NOP14	P78316	51	101	-1.12	-1.88
NOP14	P78316	601	651	0.61	-3.21
NOP14	P78316	626	676	-1.67	-0.88
NOP14	P78316	651	701	0.03	-2.06
NOP14	P78316	726	776	0.44	-3.31
NOP14	P78316	751	801	-1.09	-1.78
NOP14	P78316	776	826	-0.84	-2.23
NOP14	P78316	801	851	-0.91	-2.45
NOP16	Q9Y3C1	1	51	-0.33	-1.44
NOP16	Q9Y3C1	126	176	0.1	-2.32
NOP16	Q9Y3C1	26	76	-1.14	-1.29
NOP53	Q9NZM5	1	51	-0.79	-1.06
NOP53	Q9NZM5	101	151	-0.24	-2.61
NOP53	Q9NZM5	126	176	-1.72	-0.89
NOP53	Q9NZM5	151	201	0.75	-2.57
NOP53	Q9NZM5	176	226	-1.71	-0.68
NOP53	Q9NZM5	201	251	-0.36	-2
NOP53	Q9NZM5	26	76	-2.29	0.57
NOP53	Q9NZM5	326	376	-0.83	-2.01
NOP53	Q9NZM5	351	401	-0.47	-2.18
NOP53	Q9NZM5	376	426	0.21	-2.35
NOP53	Q9NZM5	401	451	-1.12	-1.72
NOP53	Q9NZM5	426	476	-0.42	-2.15
NOP53	Q9NZM5	76	126	-0.46	-2.06
NOP56	O00567	126	176	0.11	-2.33
NOP56	O00567	151	201	-1.17	-1.8
NOP56	O00567	276	326	-1.27	-1.13
NOP56	O00567	301	351	-1.3	-0.78
NOP56	O00567	326	376	0.41	-2.05
NOP56	O00567	351	401	0.22	-2.32
NOP56	O00567	476	526	-0.04	-2.57
NOP56	O00567	501	551	0.32	-3.59
NOP56	O00567	526	576	-0.61	-2.33
NOP56	O00567	76	126	-0.07	-2.18
NOP58	Q9Y2X3	1	51	-1.12	-2.15
NOP58	Q9Y2X3	101	151	-1.27	-0.9
NOP58	Q9Y2X3	176	226	0	-2.56
NOP58	Q9Y2X3	26	76	-1.02	-2.09
NOP58	Q9Y2X3	276	326	-0.33	-2.45
NOP58	Q9Y2X3	301	351	-0.67	-2.11
NOP58	Q9Y2X3	326	376	-0.3	-1.86
NOP58	Q9Y2X3	351	401	-0.61	-2.45
NOP58	Q9Y2X3	376	426	0.09	-2.96
NOP58	Q9Y2X3	401	451	0.03	-3.22
NOP58	Q9Y2X3	451	501	-1.48	-2.37
NOP58	Q9Y2X3	476	526	0.04	-2.48
NOP58	Q9Y2X3	51	101	-0.67	-2.36
NOP58	Q9Y2X3	76	126	0.18	-2.43
NPM1	P06748	201	251	-0.42	-1.56
NPM1	P06748	226	276	-1.44	-0.59
NR5A1	Q13285	101	151	1.34	-3.16
NR5A1	Q13285	26	76	-0.4	-1.34
NR5A1	Q13285	51	101	-0.88	-0.53
NR5A1	Q13285	76	126	-1.06	-0.47
NSUN2	Q08J23	126	176	-1.27	-1.51
NSUN2	Q08J23	276	326	-1.24	-0.8
NSUN2	Q08J23	351	401	0.15	-2.51
NSUN2	Q08J23	376	426	-1.17	-1.14
NSUN2	Q08J23	401	451	-0.54	-1.27
NSUN2	Q08J23	426	476	-0.98	-1.18
NSUN2	Q08J23	51	101	0.15	-2.65
NSUN2	Q08J23	526	576	-0.57	-1.6
NSUN2	Q08J23	551	601	-0.73	-2.17
NSUN2	Q08J23	601	651	-1.25	-1.27
NSUN2	Q08J23	651	701	0.74	-2.47
NSUN2	Q08J23	676	726	-2.25	-0.53
NSUN5	Q96P11	1	51	-0.06	-1.99
NSUN5	Q96P11	101	151	0.68	-2.67
NSUN5	Q96P11	126	176	-0.57	-2.07
NSUN5	Q96P11	201	251	0.3	-2.45
NSUN5	Q96P11	226	276	-2.26	-0.41
NSUN5	Q96P11	26	76	-1.03	-1.65
NSUN5	Q96P11	376	426	0.02	-1.97
NSUN5	Q96P11	51	101	0.17	-2.83
NSUN5	Q96P11	76	126	-1.29	-0.72
PA2G4	Q9UQ80	126	176	-0.7	-1.91
PA2G4	Q9UQ80	226	276	0.14	-2.19
PA2G4	Q9UQ80	251	301	-1.31	-1.71
PA2G4	Q9UQ80	26	76	-1.04	-1.47
PA2G4	Q9UQ80	326	376	-2.38	-1.11
PA2G4	Q9UQ80	51	101	1.36	-4.2
PABPN1	Q86U42	1	51	1.07	-1.64
PABPN1	Q86U42	201	251	-1.78	-0.83
PABPN1	Q86U42	226	276	0.65	-2.21
PABPN1	Q86U42	251	301	-0.05	-1.45
PCBP1	Q15365	1	51	-0.69	-1.66
PCBP1	Q15365	101	151	-1.52	-0.67
PCBP1	Q15365	26	76	0.45	-3.08
PCBP1	Q15365	276	326	-1.13	-0.56
PCBP1	Q15365	301	351	0.45	-2.53
PCBP1	Q15365	76	126	1.54	-3.06
PCBP2	Q15366	1	51	-0.94	-1.47
PCBP2	Q15366	101	151	-1.54	-0.66
PCBP2	Q15366	151	201	0.61	-2.63
PCBP2	Q15366	26	76	0.42	-3.16
PCBP2	Q15366	276	326	-0.34	-2.01
PCBP2	Q15366	301	351	-0.33	-2.46
PCBP2	Q15366	76	126	1.52	-3.04
PDCD11	Q14690	1	51	-1.76	-0.45
PDCD11	Q14690	1076	1126	-0.21	-2.2
PDCD11	Q14690	1101	1151	-0.93	-1.57
PDCD11	Q14690	1126	1176	-0.51	-1.96
PDCD11	Q14690	1151	1201	-0.91	-1.91
PDCD11	Q14690	1176	1226	-0.56	-1.72
PDCD11	Q14690	126	176	0.68	-2.72
PDCD11	Q14690	1326	1376	-0.26	-1.78
PDCD11	Q14690	1351	1401	-1.46	-1.22
PDCD11	Q14690	1401	1451	-1.18	-2.41
PDCD11	Q14690	1426	1476	-0.87	-1.85
PDCD11	Q14690	1451	1501	0.14	-1.99
PDCD11	Q14690	151	201	-1.26	-1.24
PDCD11	Q14690	1676	1726	-1.1	-1.88
PDCD11	Q14690	1701	1751	-0.44	-1.91
PDCD11	Q14690	1726	1776	-0.71	-1.67
PDCD11	Q14690	1801	1851	-0.76	-2.07
PDCD11	Q14690	201	251	-1.2	-1.45
PDCD11	Q14690	226	276	0.05	-2.28
PDCD11	Q14690	26	76	0.06	-2.39
PDCD11	Q14690	276	326	-0.93	-1.38
PDCD11	Q14690	301	351	0.99	-3.07
PDCD11	Q14690	326	376	-0.49	-1.58
PDCD11	Q14690	351	401	-1.79	-0.98
PDCD11	Q14690	376	426	-0.42	-1.6
PDCD11	Q14690	451	501	-1.06	-1.4
PDCD11	Q14690	476	526	-0.36	-2.68
PDCD11	Q14690	501	551	-0.51	-2.48
PDCD11	Q14690	51	101	0.12	-3.32
PDCD11	Q14690	526	576	-0.01	-1.93
PDCD11	Q14690	601	651	-0.31	-2.04
PDCD11	Q14690	626	676	-1	-2.03
PDCD11	Q14690	701	751	-1.23	-1.07
PDCD11	Q14690	876	926	-2.08	-1.03
PDCD11	Q14690	901	951	-0.29	-1.87
PES1	O00541	1	51	-0.93	-1.13
PES1	O00541	151	201	-1.53	-1.51
PES1	O00541	26	76	0.04	-2.02
PES1	O00541	501	551	-1.95	-1.26
PES1	O00541	51	101	-1.08	-1.85
PES1	O00541	526	576	0.76	-3.34
PES1	O00541	76	126	-0.64	-1.58
PHF5A	Q7RTV0	1	51	0.53	-2.03
PNN	Q9H307	1	51	0.06	-2.84
PNN	Q9H307	101	151	-0.31	-1.91
PNN	Q9H307	126	176	-0.29	-1.95
PNN	Q9H307	201	251	-0.71	-2.03
PNN	Q9H307	226	276	-0.45	-1.4
PNN	Q9H307	251	301	-0.53	-2.17
PNN	Q9H307	26	76	0.47	-2.2
PNN	Q9H307	51	101	-1.33	-0.8
PNN	Q9H307	526	576	0.46	-2.55
PNN	Q9H307	551	601	0.21	-1.23
PNN	Q9H307	576	626	-0.06	-1.13
PNN	Q9H307	601	651	-0.28	-1.28
PNN	Q9H307	626	676	-1.11	-0.37
PNN	Q9H307	651	701	-0.48	-1.07
PNN	Q9H307	76	126	-1.47	-0.57
POLDIP3	Q9BY77	1	51	1.29	-2.73
POLDIP3	Q9BY77	101	151	-0.16	-2.5
POLDIP3	Q9BY77	126	176	-1.2	-1.26
POLDIP3	Q9BY77	201	251	-0.75	-1.73
POLDIP3	Q9BY77	226	276	-0.71	-1.48
POLDIP3	Q9BY77	26	76	-1.47	-1.04
POLDIP3	Q9BY77	301	351	-1.3	-1.86
POLDIP3	Q9BY77	326	376	-0.29	-1.34
POLDIP3	Q9BY77	51	101	-1.32	-1.53
POLDIP3	Q9BY77	76	126	0.35	-2.65
POLR2A	P24928	101	151	-1.49	-0.64
POLR2A	P24928	1076	1126	-0.18	-2.27
POLR2A	P24928	1101	1151	-0.84	-1.55
POLR2A	P24928	1126	1176	-0.47	-1.83
POLR2A	P24928	1376	1426	0.41	-1.73
POLR2A	P24928	176	226	-2.28	-0.21
POLR2A	P24928	1776	1826	-0.16	-0.86
POLR2A	P24928	1801	1851	-0.45	-0.69
POLR2A	P24928	1826	1876	-0.51	-0.86
POLR2A	P24928	1851	1901	-0.03	-0.93
POLR2A	P24928	1876	1926	-0.51	-0.64
POLR2A	P24928	1901	1951	-0.08	-0.88
POLR2A	P24928	251	301	-1.37	-1.11
POLR2A	P24928	26	76	-0.11	-1.5
POLR2A	P24928	301	351	0.66	-2.87
POLR2A	P24928	326	376	-0.54	-1.8
POLR2A	P24928	401	451	-0.33	-1.64
POLR2A	P24928	426	476	-0.82	-1.23
POLR2A	P24928	501	551	0.48	-3.25
POLR2A	P24928	51	101	0.46	-2.13
POLR2A	P24928	526	576	-2.22	-0.52
POLR2A	P24928	551	601	0.52	-2.76
POLR2A	P24928	726	776	-0.77	-1.9
POLR2A	P24928	751	801	-0.8	-1.67
POLR2A	P24928	76	126	-0.78	-2.04
POLR2A	P24928	776	826	-0.15	-2.1
POLR2A	P24928	826	876	-0.72	-1.9
POLR2A	P24928	851	901	-0.44	-2.16
POLR2A	P24928	901	951	-0.61	-1.84
POLR2A	P24928	951	1001	1.03	-2.84
POLR2A	P24928	976	1026	-0.88	-1.43
POLR2B	P30876	1001	1051	-0.2	-1.55
POLR2B	P30876	1026	1076	-0.59	-1.35
POLR2B	P30876	1051	1101	0.3	-2.07
POLR2B	P30876	1101	1151	0.96	-2.3
POLR2B	P30876	201	251	0.39	-1.89
POLR2B	P30876	226	276	-0.81	-1.59
POLR2B	P30876	301	351	0.4	-2.61
POLR2B	P30876	326	376	-0.11	-2.97
POLR2B	P30876	351	401	-0.57	-2.14
POLR2B	P30876	376	426	-1.26	-1.18
POLR2B	P30876	401	451	-0.91	-1.71
POLR2B	P30876	426	476	0.4	-2.41
POLR2B	P30876	451	501	-0.31	-2.04
POLR2B	P30876	476	526	-0.47	-1.57
POLR2B	P30876	576	626	-1.2	-1.25
POLR2B	P30876	601	651	-1.14	-0.88
POLR2B	P30876	701	751	-0.45	-1.38
POLR2B	P30876	726	776	-0.44	-1.77
POLR2B	P30876	751	801	-0.7	-1.94
POLR2B	P30876	776	826	-0.08	-2.27
POLR2B	P30876	876	926	-0.89	-0.5
POLR2B	P30876	901	951	-0.3	-1.35
POLR2B	P30876	926	976	-0.74	-0.75
PPAN	Q9NQ55	1	51	-0.42	-2.5
PPAN	Q9NQ55	101	151	-1.4	-0.94
PPAN	Q9NQ55	126	176	-0.93	-1.31
PPAN	Q9NQ55	151	201	0.21	-2.36
PPAN	Q9NQ55	176	226	-0.46	-2.05
PPAN	Q9NQ55	251	301	-0.87	-1.38
PPAN	Q9NQ55	26	76	-1.39	-0.67
PPAN	Q9NQ55	276	326	-2.14	-0.78
PPAN	Q9NQ55	301	351	0.23	-3
PPAN	Q9NQ55	326	376	-0.1	-2.61
PPAN	Q9NQ55	401	451	0.42	-1.91
PPAN	Q9NQ55	51	101	-0.02	-2.36
PPAN	Q9NQ55	76	126	-0.07	-2.56
PPIE	Q9UNP9	126	176	-0.25	-1.76
PPIE	Q9UNP9	151	201	-0.13	-1.82
PPIE	Q9UNP9	176	226	0.7	-2.9
PPIG	Q13427	1	51	-0.83	-1.31
PPIG	Q13427	101	151	0.87	-2.75
PPIG	Q13427	151	201	-0.91	-1.03
PPIG	Q13427	201	251	-1.13	-1.83
PPIG	Q13427	226	276	-1.35	-1.32
PPIG	Q13427	26	76	0.47	-1.91
PPIG	Q13427	276	326	-0.52	-2.13
PPIG	Q13427	301	351	-0.06	-1.08
PPIG	Q13427	326	376	-0.57	-0.7
PPIG	Q13427	351	401	-1.42	-0.79
PPIG	Q13427	376	426	0.2	-3.08
PPIG	Q13427	401	451	-0.86	-1.68
PPIG	Q13427	426	476	-0.61	-1.96
PPIG	Q13427	451	501	-0.07	-2.59
PPIG	Q13427	476	526	-1.09	-1.61
PPIG	Q13427	501	551	-1.06	-1.38
PPIG	Q13427	526	576	0.31	-2.11
PPIG	Q13427	551	601	-0.17	-1.26
PPIG	Q13427	576	626	-0.14	-1.79
PPIG	Q13427	601	651	-1.26	-0.51
PPIG	Q13427	626	676	-1.17	-0.98
PPIG	Q13427	651	701	-0.01	-2.18
PPIG	Q13427	676	726	-1.41	-1.23
PPIL4	Q8WUA2	26	76	0.42	-2.43
PPIL4	Q8WUA2	301	351	-0.1	-2.12
PPIL4	Q8WUA2	401	451	-1.31	-1.41
PPIL4	Q8WUA2	426	476	0.43	-1.93
PPIL4	Q8WUA2	51	101	-2.56	0.16
PPP1R10	Q96QC0	1	51	-1.64	-0.96
PPP1R10	Q96QC0	101	151	-1.88	-0.93
PPP1R10	Q96QC0	126	176	-0.13	-1.74
PPP1R10	Q96QC0	151	201	-1.37	-0.77
PPP1R10	Q96QC0	176	226	0.96	-3.2
PPP1R10	Q96QC0	201	251	-0.74	-1.91
PPP1R10	Q96QC0	226	276	0.07	-2.32
PPP1R10	Q96QC0	251	301	-1.17	-1.36
PPP1R10	Q96QC0	26	76	0	-2.38
PPP1R10	Q96QC0	276	326	-0.65	-1.64
PPP1R10	Q96QC0	301	351	0.56	-2.79
PPP1R10	Q96QC0	351	401	-1.18	-1.91
PPP1R10	Q96QC0	376	426	-1.17	-0.89
PPP1R10	Q96QC0	51	101	0.26	-2.66
PPP1R10	Q96QC0	601	651	1	-2.14
PPP1R10	Q96QC0	626	676	0.07	-0.99
PPP1R10	Q96QC0	651	701	-1.2	0.21
PPP1R10	Q96QC0	676	726	1.14	-1.67
PPP1R10	Q96QC0	701	751	-0.15	-0.81
PPP1R10	Q96QC0	726	776	-0.98	0
PPP1R10	Q96QC0	751	801	-0.31	-0.66
PPP1R10	Q96QC0	76	126	-1.01	-2.03
PPP1R10	Q96QC0	826	876	-0.29	-0.73
PPP1R10	Q96QC0	876	926	-0.27	-0.74
PRKDC	P78527	1	51	-0.83	-1.71
PRKDC	P78527	101	151	-1.62	-0.72
PRKDC	P78527	1026	1076	-1.29	-1.5
PRKDC	P78527	1051	1101	-0.49	-2.28
PRKDC	P78527	1126	1176	0.01	-2.89
PRKDC	P78527	1151	1201	-0.88	-1.58
PRKDC	P78527	1176	1226	-0.83	-2.24
PRKDC	P78527	126	176	-0.91	-1.76
PRKDC	P78527	1326	1376	-1	-1.53
PRKDC	P78527	1601	1651	0.25	-2.81
PRKDC	P78527	1776	1826	-0.92	-1.17
PRKDC	P78527	1826	1876	-1.12	-1.81
PRKDC	P78527	1851	1901	-0.25	-2.31
PRKDC	P78527	1926	1976	0.45	-2.03
PRKDC	P78527	2101	2151	-0.31	-2.29
PRKDC	P78527	2126	2176	-0.77	-2.21
PRKDC	P78527	2201	2251	-1.11	-1.59
PRKDC	P78527	2226	2276	-0.38	-2
PRKDC	P78527	226	276	-1.14	-1.8
PRKDC	P78527	2301	2351	-1.01	-2.11
PRKDC	P78527	2326	2376	-0.55	-2.34
PRKDC	P78527	2351	2401	-0.44	-1.87
PRKDC	P78527	2376	2426	-0.58	-1.8
PRKDC	P78527	2401	2451	-0.26	-2.73
PRKDC	P78527	251	301	0.13	-2.42
PRKDC	P78527	26	76	-1.01	-1.09
PRKDC	P78527	2676	2726	0.05	-2
PRKDC	P78527	2701	2751	-0.3	-2.29
PRKDC	P78527	2726	2776	-2.26	-0.6
PRKDC	P78527	2751	2801	0.7	-2.82
PRKDC	P78527	2776	2826	-0.94	-1.86
PRKDC	P78527	2801	2851	-1.02	-1.89
PRKDC	P78527	2876	2926	-0.96	-2.51
PRKDC	P78527	2901	2951	-0.82	-1.54
PRKDC	P78527	301	351	-1.26	-1.83
PRKDC	P78527	3126	3176	0.25	-2.6
PRKDC	P78527	3151	3201	-0.44	-1.97
PRKDC	P78527	3226	3276	-1.77	-0.98
PRKDC	P78527	3251	3301	1.74	-3.97
PRKDC	P78527	326	376	-0.2	-2
PRKDC	P78527	3276	3326	-2.06	-0.3
PRKDC	P78527	3451	3501	-0.95	-1.48
PRKDC	P78527	351	401	-0.93	-0.88
PRKDC	P78527	3526	3576	-0.56	-1.88
PRKDC	P78527	3601	3651	-0.01	-1.92
PRKDC	P78527	3626	3676	-0.62	-1.93
PRKDC	P78527	3701	3751	-1.26	-1.54
PRKDC	P78527	3726	3776	-0.86	-1.69
PRKDC	P78527	3751	3801	0.04	-2.62
PRKDC	P78527	3826	3876	-0.58	-1.84
PRKDC	P78527	3851	3901	-0.61	-1.85
PRKDC	P78527	3876	3926	-0.21	-2.14
PRKDC	P78527	3951	4001	-0.97	-1.42
PRKDC	P78527	3976	4026	-1.13	-1.05
PRKDC	P78527	4001	4051	-0.51	-2
PRKDC	P78527	4026	4076	-0.06	-1.74
PRKDC	P78527	426	476	0.34	-2.88
PRKDC	P78527	451	501	-0.29	-2.01
PRKDC	P78527	476	526	-1.45	-0.83
PRKDC	P78527	51	101	-0.68	-1.92
PRKDC	P78527	651	701	-0.29	-2.04
PRKDC	P78527	676	726	-0.21	-2.21
PRKDC	P78527	701	751	-1.14	-2.05
PRKDC	P78527	76	126	0.47	-2.98
PRKDC	P78527	801	851	0.06	-2.89
PRKDC	P78527	826	876	-0.77	-1.95
PRKDC	P78527	851	901	-0.82	-1.67
PRKDC	P78527	926	976	0.61	-2.85
PRKDC	P78527	951	1001	-1.49	-1.21
PRPF38A	Q8NAV1	1	51	-0.74	-1.77
PRPF38A	Q8NAV1	201	251	0.81	-1.73
PRPF38A	Q8NAV1	226	276	-0.54	-0.52
PRPF38A	Q8NAV1	251	301	0.09	-1.35
PRPF38A	Q8NAV1	26	76	-0.72	-2.39
PRPF38A	Q8NAV1	51	101	-1.74	-0.23
PRPF4B	Q13523	151	201	-1.15	-1.28
PRPF4B	Q13523	176	226	-1.2	-0.91
PRPF4B	Q13523	201	251	0.33	-2.58
PRPF4B	Q13523	226	276	-0.78	-1.44
PRPF4B	Q13523	251	301	-0.67	-1.94
PRPF4B	Q13523	26	76	-0.17	-1.71
PRPF4B	Q13523	276	326	-0.29	-1.58
PRPF4B	Q13523	301	351	-1.41	-0.91
PRPF4B	Q13523	326	376	0.42	-1.36
PRPF4B	Q13523	351	401	-0.09	-1.83
PRPF4B	Q13523	376	426	-0.3	-1.91
PRPF4B	Q13523	401	451	-0.93	-0.71
PRPF4B	Q13523	426	476	0.33	-1.06
PRPF4B	Q13523	451	501	0.22	-1.39
PRPF4B	Q13523	476	526	-1.93	-0.41
PRPF4B	Q13523	51	101	-1.02	-1.85
PRPF4B	Q13523	676	726	-0.12	-1.76
PRPF4B	Q13523	701	751	-2.36	-0.41
PRPF4B	Q13523	726	776	0.62	-2.95
PRPF4B	Q13523	751	801	-1	-1.76
PRPF4B	Q13523	776	826	-0.21	-2.3
PRPF4B	Q13523	851	901	0.04	-2.25
PRPF4B	Q13523	876	926	-1.32	-1.51
PRPF4B	Q13523	901	951	-1.31	-1.12
PRPF4B	Q13523	951	1001	-1.59	-0.93
PRPF8	Q6P2Q9	1	51	-2.5	0.15
PRPF8	Q6P2Q9	1126	1176	-1.03	-1.74
PRPF8	Q6P2Q9	1151	1201	-1.04	-0.78
PRPF8	Q6P2Q9	1226	1276	-0.47	-1.74
PRPF8	Q6P2Q9	1251	1301	-1.67	-1.2
PRPF8	Q6P2Q9	126	176	-0.19	-1.91
PRPF8	Q6P2Q9	1276	1326	0.86	-3.06
PRPF8	Q6P2Q9	1301	1351	-0.84	-1.38
PRPF8	Q6P2Q9	1401	1451	0.3	-2.35
PRPF8	Q6P2Q9	1426	1476	-0.27	-2.17
PRPF8	Q6P2Q9	1501	1551	0.58	-2.46
PRPF8	Q6P2Q9	1526	1576	-0.92	-1.33
PRPF8	Q6P2Q9	1701	1751	-0.99	-0.56
PRPF8	Q6P2Q9	1726	1776	0.23	-2.37
PRPF8	Q6P2Q9	1776	1826	-0.15	-1.93
PRPF8	Q6P2Q9	1801	1851	-0.56	-2.04
PRPF8	Q6P2Q9	1826	1876	-1.13	-2.09
PRPF8	Q6P2Q9	1901	1951	-0.11	-2.45
PRPF8	Q6P2Q9	201	251	0.18	-2.01
PRPF8	Q6P2Q9	2076	2126	-0.39	-1.95
PRPF8	Q6P2Q9	2101	2151	-0.1	-2.35
PRPF8	Q6P2Q9	2226	2276	-0.54	-1.28
PRPF8	Q6P2Q9	26	76	-0.32	-1.91
PRPF8	Q6P2Q9	301	351	0.47	-2.59
PRPF8	Q6P2Q9	401	451	-0.06	-1.88
PRPF8	Q6P2Q9	426	476	-1.22	-0.85
PRPF8	Q6P2Q9	451	501	-1.45	-0.58
PRPF8	Q6P2Q9	476	526	0.3	-2.41
PRPF8	Q6P2Q9	501	551	-0.49	-1.86
PRPF8	Q6P2Q9	51	101	0.46	-2.67
PRPF8	Q6P2Q9	526	576	-0.43	-1.93
PRPF8	Q6P2Q9	551	601	-0.78	-1.5
PRPF8	Q6P2Q9	576	626	-1.12	-0.59
PRPF8	Q6P2Q9	601	651	0.69	-1.97
PRPF8	Q6P2Q9	626	676	-1.36	-1.49
PRPF8	Q6P2Q9	701	751	0.18	-2.16
PRPF8	Q6P2Q9	726	776	-0.41	-2.2
PRPF8	Q6P2Q9	751	801	-1.5	-0.54
PRPF8	Q6P2Q9	76	126	-1.61	-1.06
PRPF8	Q6P2Q9	776	826	-0.86	-1.64
PRR3	P79522	101	151	-0.85	-0.37
PRR3	P79522	126	176	-0.49	-1.65
PRR3	P79522	51	101	-0.32	-0.76
PRR3	P79522	76	126	-0.54	-0.7
PSPC1	Q8WXF1	1	51	-1.73	-0.77
PSPC1	Q8WXF1	101	151	-1.6	-0.48
PSPC1	Q8WXF1	126	176	0.73	-3.08
PSPC1	Q8WXF1	176	226	-0.53	-1.59
PSPC1	Q8WXF1	301	351	0.06	-2.56
PSPC1	Q8WXF1	326	376	-0.86	-2.11
PTBP1	P26599	176	226	-0.55	-2.23
PTBP1	P26599	201	251	-1.32	-0.99
PTBP1	P26599	226	276	-0.09	-1.75
PTBP1	P26599	26	76	0.03	-2.48
PTBP1	P26599	301	351	-0.55	-2.12
PTBP1	P26599	326	376	-0.08	-2.54
PTBP1	P26599	351	401	-1.55	-1.26
PTBP1	P26599	376	426	0.08	-2.04
PTBP1	P26599	401	451	-0.18	-2.42
PTBP1	P26599	426	476	-0.25	-1.98
PTBP1	P26599	451	501	-1.11	-1.77
PTBP1	P26599	51	101	-0.99	-2.25
PTBP1	P26599	76	126	-1.84	-0.92
PTBP2	Q9UKA9	176	226	-1.07	-1.47
PTBP2	Q9UKA9	201	251	-0.8	-1.45
PTBP2	Q9UKA9	226	276	-0.8	-0.9
PTBP2	Q9UKA9	326	376	-1.31	-1.84
PTBP2	Q9UKA9	351	401	-1.17	-1.52
PTBP2	Q9UKA9	401	451	-0.33	-2.12
PTBP2	Q9UKA9	426	476	-0.13	-2.14
PTBP2	Q9UKA9	51	101	-0.49	-2.53
PTBP2	Q9UKA9	76	126	-2.1	-0.67
PTBP3	O95758	1	51	0.39	-2.45
PTBP3	O95758	176	226	-0.97	-2.23
PTBP3	O95758	201	251	-1.31	-0.97
PTBP3	O95758	226	276	-0.33	-1.47
PTBP3	O95758	26	76	0.54	-2.71
PTBP3	O95758	301	351	-0.64	-1.27
PTBP3	O95758	351	401	-0.49	-2.21
PTBP3	O95758	376	426	-1.36	-1.63
PTBP3	O95758	401	451	0.05	-2.08
PTBP3	O95758	426	476	-0.11	-2.35
PTBP3	O95758	451	501	-0.97	-1.06
PTBP3	O95758	501	551	-1.33	-1.56
PTBP3	O95758	51	101	-1.5	-1.84
PTBP3	O95758	76	126	-2.16	-0.69
PTPN18	Q99952	151	201	-1.34	-1.78
PTPN18	Q99952	226	276	-2.54	-0.31
PTPN18	Q99952	251	301	-0.89	-1.63
PTPN18	Q99952	26	76	0.61	-2.33
PTPN18	Q99952	301	351	-0.08	-2.38
PTPN18	Q99952	326	376	-1.33	-0.07
PTPN18	Q99952	351	401	-0.52	-0.33
PTPN18	Q99952	376	426	-0.24	-1.79
PUF60	Q9UHX1	251	301	-1.89	-0.27
PUF60	Q9UHX1	26	76	-0.37	-2.15
PUF60	Q9UHX1	276	326	0.47	-2.52
PUF60	Q9UHX1	301	351	-2.12	0.05
PUF60	Q9UHX1	351	401	-0.11	-2.35
PUF60	Q9UHX1	51	101	-1.05	-2.17
PUF60	Q9UHX1	76	126	0.15	-2.7
PUM3	Q15397	1	51	0.13	-2.05
PUM3	Q15397	101	151	-0.65	-1.9
PUM3	Q15397	126	176	-0.87	-1.98
PUM3	Q15397	151	201	1.16	-3.88
PUM3	Q15397	176	226	-2.24	-0.86
PUM3	Q15397	201	251	0.38	-2.68
PUM3	Q15397	226	276	-0.84	-2.06
PUM3	Q15397	26	76	-1.07	-1.32
PUM3	Q15397	351	401	-0.28	-1.26
PUM3	Q15397	376	426	-0.39	-2.41
PUM3	Q15397	426	476	-1.19	-1.06
PUM3	Q15397	51	101	-0.6	-1.53
PUM3	Q15397	551	601	-0.58	-2.16
PUM3	Q15397	576	626	-0.22	-2.22
PUM3	Q15397	76	126	-1.02	-1.49
PWP2	Q15269	1	51	0.63	-2.12
PWP2	Q15269	101	151	-1.45	-0.85
PWP2	Q15269	251	301	-1	-1.88
PWP2	Q15269	26	76	0.22	-3.06
PWP2	Q15269	276	326	-0.37	-2.17
PWP2	Q15269	426	476	0.52	-2.73
PWP2	Q15269	51	101	-1.54	-0.91
PWP2	Q15269	576	626	-1.01	-1.76
PWP2	Q15269	601	651	-0.61	-1.28
PWP2	Q15269	676	726	0.07	-1.96
PWP2	Q15269	76	126	-0.31	-1.61
PWP2	Q15269	801	851	0.14	-2.76
PWP2	Q15269	826	876	-0.35	-2.06
QKI	Q96PU8	101	151	-0.45	-2.16
QKI	Q96PU8	176	226	0.37	-3.36
QKI	Q96PU8	201	251	-0.83	-1.68
QKI	Q96PU8	226	276	-0.75	-1.13
QKI	Q96PU8	76	126	-0.39	-1.72
RALY	Q9UKM9	1	51	-1.02	-0.73
RALY	Q9UKM9	101	151	-0.01	-1.98
RALY	Q9UKM9	126	176	-0.74	-1.07
RALY	Q9UKM9	151	201	-1.39	-1.12
RALY	Q9UKM9	176	226	-1.34	-1.42
RALY	Q9UKM9	26	76	0.96	-3.07
RALY	Q9UKM9	51	101	-1.45	-0.94
RAMAC	Q9BTL3	26	76	0.14	-1.68
RAMAC	Q9BTL3	51	101	0.15	-1.63
RAVER1	Q8IY67	151	201	-1.43	-0.47
RAVER1	Q8IY67	176	226	0.17	-1.9
RAVER1	Q8IY67	276	326	0.56	-1.6
RAVER1	Q8IY67	301	351	-0.51	-2.17
RAVER1	Q8IY67	351	401	-1.9	-0.23
RAVER1	Q8IY67	401	451	0.28	-1.96
RAVER1	Q8IY67	426	476	-1.32	-0.41
RAVER1	Q8IY67	451	501	0.91	-2.2
RAVER1	Q8IY67	476	526	-1.43	-0.55
RAVER1	Q8IY67	501	551	0.35	-1.97
RAVER1	Q8IY67	51	101	-1.19	-1.27
RAVER1	Q8IY67	526	576	-0.08	-2.28
RAVER1	Q8IY67	551	601	0.29	-2.13
RBBP6	Q7Z6E9	1	51	-1.45	-1.08
RBBP6	Q7Z6E9	1001	1051	0.22	-2.48
RBBP6	Q7Z6E9	1026	1076	-0.42	-1.69
RBBP6	Q7Z6E9	1051	1101	-0.39	-2.32
RBBP6	Q7Z6E9	1076	1126	-1.76	-0.79
RBBP6	Q7Z6E9	1101	1151	-0.75	-2.04
RBBP6	Q7Z6E9	1126	1176	-0.16	-2.32
RBBP6	Q7Z6E9	1176	1226	-0.97	-1.92
RBBP6	Q7Z6E9	1201	1251	-0.7	-1.72
RBBP6	Q7Z6E9	1226	1276	-0.29	-1.96
RBBP6	Q7Z6E9	1251	1301	-0.5	-1.37
RBBP6	Q7Z6E9	126	176	1.53	-2.64
RBBP6	Q7Z6E9	1351	1401	-1.42	-1.85
RBBP6	Q7Z6E9	1376	1426	-0.78	-1.34
RBBP6	Q7Z6E9	1401	1451	-0.57	-2.24
RBBP6	Q7Z6E9	1426	1476	0.24	-2.21
RBBP6	Q7Z6E9	1451	1501	-0.78	-1.48
RBBP6	Q7Z6E9	1476	1526	-0.24	-2.06
RBBP6	Q7Z6E9	1501	1551	-0.11	-2.46
RBBP6	Q7Z6E9	151	201	-1.12	-0.54
RBBP6	Q7Z6E9	1526	1576	-0.67	-1.73
RBBP6	Q7Z6E9	1551	1601	-0.56	-2.09
RBBP6	Q7Z6E9	1576	1626	-1.46	-1.2
RBBP6	Q7Z6E9	1701	1751	-2.87	0.15
RBBP6	Q7Z6E9	1726	1776	-0.59	-2
RBBP6	Q7Z6E9	176	226	-0.98	-1.34
RBBP6	Q7Z6E9	26	76	-0.93	-1.68
RBBP6	Q7Z6E9	301	351	0.15	-2.36
RBBP6	Q7Z6E9	326	376	-0.7	-0.71
RBBP6	Q7Z6E9	351	401	-0.35	-1.47
RBBP6	Q7Z6E9	451	501	-0.03	-1.52
RBBP6	Q7Z6E9	476	526	0.47	-1.87
RBBP6	Q7Z6E9	501	551	0.39	-2.18
RBBP6	Q7Z6E9	51	101	0.85	-2.72
RBBP6	Q7Z6E9	526	576	-0.92	-0.95
RBBP6	Q7Z6E9	601	651	-0.32	-2.07
RBBP6	Q7Z6E9	626	676	-2.11	-1.44
RBBP6	Q7Z6E9	651	701	0.24	-2.66
RBBP6	Q7Z6E9	676	726	0.44	-1.26
RBBP6	Q7Z6E9	701	751	0.22	-1.37
RBBP6	Q7Z6E9	726	776	0.04	-1.32
RBBP6	Q7Z6E9	751	801	-1.2	-0.38
RBBP6	Q7Z6E9	76	126	-1.26	-1.67
RBBP6	Q7Z6E9	776	826	-0.01	-2.78
RBBP6	Q7Z6E9	801	851	-1.46	-1.07
RBBP6	Q7Z6E9	826	876	-0.07	-1.9
RBBP6	Q7Z6E9	851	901	0.29	-2.38
RBBP6	Q7Z6E9	876	926	-1.01	-1
RBBP6	Q7Z6E9	901	951	-0.06	-2.72
RBBP6	Q7Z6E9	926	976	-1.21	-1.84
RBBP6	Q7Z6E9	976	1026	-1.64	-1.16
RBFOX2	O43251	101	151	-0.14	-2.2
RBFOX2	O43251	176	226	-0.52	-1.58
RBFOX2	O43251	201	251	-1.28	-0.59
RBFOX2	O43251	251	301	-0.57	-1.34
RBFOX2	O43251	276	326	-0.52	-0.88
RBM10	P98175	126	176	-0.09	-2.2
RBM10	P98175	151	201	-1.22	-0.98
RBM10	P98175	201	251	0.04	-2.08
RBM10	P98175	226	276	-1.09	-1.36
RBM10	P98175	301	351	-0.44	-2.01
RBM10	P98175	326	376	-1.85	-0.83
RBM10	P98175	601	651	-1.03	-1.54
RBM10	P98175	626	676	-1.21	-1.66
RBM10	P98175	651	701	0.07	-2.5
RBM10	P98175	751	801	-0.03	-2.11
RBM10	P98175	776	826	-2.37	-0.81
RBM10	P98175	851	901	-1.4	-0.87
RBM10	P98175	876	926	0.22	-2.01
RBM12B	Q8IXT5	126	176	-0.56	-1.28
RBM12B	Q8IXT5	176	226	0.09	-2.4
RBM12B	Q8IXT5	226	276	-0.18	-1.91
RBM12B	Q8IXT5	251	301	0.59	-2.24
RBM12B	Q8IXT5	276	326	-1.65	-1.26
RBM12B	Q8IXT5	301	351	-1.05	-1.72
RBM12B	Q8IXT5	326	376	-0.06	-2.05
RBM12B	Q8IXT5	351	401	0.02	-2.75
RBM12B	Q8IXT5	376	426	-0.24	-2.1
RBM12B	Q8IXT5	451	501	-0.73	-1.57
RBM12B	Q8IXT5	51	101	-2.36	-0.03
RBM12B	Q8IXT5	701	751	0.02	-1.88
RBM12B	Q8IXT5	726	776	-0.43	-1
RBM12B	Q8IXT5	751	801	-0.05	-1.71
RBM12B	Q8IXT5	76	126	0.11	-0.65
RBM12B	Q8IXT5	876	926	-0.98	-0.85
RBM12B	Q8IXT5	901	951	-0.95	-0.77
RBM14	Q96PK6	101	151	-2.06	-1.43
RBM14	Q96PK6	126	176	0.41	-2.58
RBM14	Q96PK6	151	201	-0.43	-1.19
RBM14	Q96PK6	176	226	-0.3	-1.53
RBM14	Q96PK6	201	251	-0.88	-0.61
RBM14	Q96PK6	226	276	0.12	-1.98
RBM14	Q96PK6	251	301	-0.25	-1.79
RBM14	Q96PK6	26	76	-1.28	-1.45
RBM14	Q96PK6	276	326	-0.07	-2
RBM14	Q96PK6	326	376	-0.66	-0.96
RBM14	Q96PK6	351	401	-0.1	-1.85
RBM14	Q96PK6	476	526	-0.35	-1.74
RBM14	Q96PK6	501	551	-1.04	-0.74
RBM14	Q96PK6	51	101	0.79	-2.85
RBM14	Q96PK6	551	601	0.7	-2.67
RBM14	Q96PK6	576	626	-1.08	-1.29
RBM14	Q96PK6	601	651	-0.55	-1.61
RBM15	Q96T37	1	51	-0.66	-1.07
RBM15	Q96T37	101	151	0.1	-1.41
RBM15	Q96T37	126	176	-0.07	-1.43
RBM15	Q96T37	201	251	-0.67	-1.88
RBM15	Q96T37	226	276	0.25	-2.3
RBM15	Q96T37	251	301	0.81	-2.72
RBM15	Q96T37	26	76	-0.8	-1.48
RBM15	Q96T37	276	326	-2.3	0.87
RBM15	Q96T37	301	351	-0.99	-0.56
RBM15	Q96T37	401	451	-1.52	-0.78
RBM15	Q96T37	426	476	1.05	-3.2
RBM15	Q96T37	451	501	-0.86	-1.84
RBM15	Q96T37	476	526	-0.96	-1.55
RBM15	Q96T37	51	101	0.66	-2.36
RBM15	Q96T37	551	601	-0.63	-0.96
RBM15	Q96T37	626	676	-0.91	-0.91
RBM15	Q96T37	651	701	-0.25	-1.18
RBM15	Q96T37	676	726	-0.31	-1.72
RBM15	Q96T37	701	751	-0.38	-2.18
RBM15	Q96T37	726	776	-0.21	-2.04
RBM15	Q96T37	751	801	-0.74	-1.38
RBM15	Q96T37	76	126	-1.17	-0.6
RBM15	Q96T37	776	826	-1.06	-1.36
RBM15	Q96T37	801	851	-0.35	-2.08
RBM15	Q96T37	826	876	-0.2	-1.8
RBM15	Q96T37	851	901	0.07	-2.05
RBM15	Q96T37	876	926	-1.05	-1.17
RBM15B	Q8NDT2	1	51	-1.61	0.07
RBM15B	Q8NDT2	151	201	0.52	-2.68
RBM15B	Q8NDT2	176	226	-1.85	-0.34
RBM15B	Q8NDT2	201	251	1.35	-2.54
RBM15B	Q8NDT2	226	276	-0.55	-1
RBM15B	Q8NDT2	251	301	-1.71	-0.54
RBM15B	Q8NDT2	26	76	0.84	-2.17
RBM15B	Q8NDT2	351	401	-0.04	-1.91
RBM15B	Q8NDT2	376	426	0.43	-2.65
RBM15B	Q8NDT2	401	451	-0.85	-0.89
RBM15B	Q8NDT2	451	501	0.59	-2.84
RBM15B	Q8NDT2	51	101	-0.21	-0.64
RBM15B	Q8NDT2	526	576	-0.71	-1.14
RBM15B	Q8NDT2	551	601	-0.57	-1.25
RBM15B	Q8NDT2	576	626	0.36	-2.39
RBM15B	Q8NDT2	601	651	-0.73	-1.26
RBM15B	Q8NDT2	676	726	-1.91	-1.02
RBM15B	Q8NDT2	701	751	0.38	-2.7
[truncated: 1,736 more rows]
