# Supplementary material for: Predicting nuclear G-quadruplex RNA-binding proteins with roles in transcription and phase separation
Source: Nat Commun. 2024 Mar 22;15:2585. doi: 10.1038/s41467-024-46731-9 (PMC10959947; doi:10.1038/s41467-024-46731-9)
Supplement: Supplementary file 4 — Supplementary Data 2 [file 41467_2024_46731_MOESM4_ESM.xlsx]

## Sheet: Statistical analysis
identifier	group1	group2	mean_group1	mean_group2	std(group1)	std(group2)	FC	T-statistics	pvalue	padj	(-log10 p-value)	log2FC	rejected	correction	test	Method
AARS1~P49588	RNA K+	RNA Li+	15.6373	15.1109	0.469167	0.591423	1.44036	0.986185	0.379873	0.466137	0.420362	0.526432	FALSE	FDR correction BH	t-Test	Unpaired t-test
AATF~Q9NY61	RNA K+	RNA Li+	17.8114	16.2589	0.07887	0.0907136	2.93327	18.2652	5.2848e-05	0.00151623	4.27697	1.55251	TRUE	FDR correction BH	t-Test	Unpaired t-test
ABCF1~Q8NE71	RNA K+	RNA Li+	17.8693	16.9721	0.208778	0.129363	1.86249	5.16628	0.00666906	0.021661	2.17594	0.897233	TRUE	FDR correction BH	t-Test	Unpaired t-test
ABCF2~Q9UG63	RNA K+	RNA Li+	18.2784	18.0809	0.0638938	0.0235076	1.14671	4.10256	0.0148219	0.039427	1.8291	0.1975	TRUE	FDR correction BH	t-Test	Unpaired t-test
ABL1~P00519	RNA K+	RNA Li+	14.4515	16.0134	0.094532	0.124184	0.338721	-14.1524	0.000144716	0.00224945	3.83948	-1.56183	TRUE	FDR correction BH	t-Test	Unpaired t-test
ABRAXAS1~D6REL5	RNA K+	RNA Li+	14.7693	14.7478	0.0693581	0.11093	1.01496	0.231601	0.828214	0.862573	0.0818576	0.0214252	FALSE	FDR correction BH	t-Test	Unpaired t-test
ABT1~Q9ULW3	RNA K+	RNA Li+	16.5523	17.1202	1.86666	0.0259647	0.674593	-0.430218	0.689203	0.744166	0.161653	-0.567911	FALSE	FDR correction BH	t-Test	Unpaired t-test
ACACA~Q13085	RNA K+	RNA Li+	17.5291	18.2932	0.231858	0.232377	0.588811	-3.29197	0.0301597	0.0679915	1.52057	-0.764124	FALSE	FDR correction BH	t-Test	Unpaired t-test
ACAT1~A0A5F9ZHD4	RNA K+	RNA Li+	13.9214	16.3374	0.178225	0.15847	0.187381	-14.3263	0.000137922	0.00222751	3.86037	-2.41595	TRUE	FDR correction BH	t-Test	Unpaired t-test
ACIN1~S4R3H4	RNA K+	RNA Li+	20.0203	20.4772	0.0569644	0.0351092	0.728559	-9.65599	0.000643477	0.00466405	3.19147	-0.456882	TRUE	FDR correction BH	t-Test	Unpaired t-test
ACSL3~O95573	RNA K+	RNA Li+	14.718	15.4678	0.63249	0.904018	0.594672	-0.961131	0.390914	0.47774	0.407919	-0.749834	FALSE	FDR correction BH	t-Test	Unpaired t-test
ACTB~P60709	RNA K+	RNA Li+	21.9365	24.0304	0.0883537	0.19226	0.234239	-13.9954	0.000151208	0.00224945	3.82043	-2.09394	TRUE	FDR correction BH	t-Test	Unpaired t-test
ADAR~P55265-5	RNA K+	RNA Li+	18.2652	18.5761	0.171985	0.0828985	0.806144	-2.30286	0.0826787	0.145084	1.08261	-0.31089	FALSE	FDR correction BH	t-Test	Unpaired t-test
ADD1~P35611	RNA K+	RNA Li+	17.1111	18.0096	0.114037	0.0477444	0.536448	-10.278	0.000505351	0.00421596	3.29641	-0.898491	TRUE	FDR correction BH	t-Test	Unpaired t-test
ADD2~P35612	RNA K+	RNA Li+	14.2756	15.5927	0.163661	0.102706	0.401336	-9.6403	0.00064753	0.00466405	3.18874	-1.31712	TRUE	FDR correction BH	t-Test	Unpaired t-test
ADD3~Q9UEY8-2	RNA K+	RNA Li+	16.559	17.4491	0.0537989	0.0247835	0.539553	-21.2531	2.89788e-05	0.00108265	4.53792	-0.890165	TRUE	FDR correction BH	t-Test	Unpaired t-test
ADNP~Q9H2P0	RNA K+	RNA Li+	17.4687	17.4294	0.0955669	0.0102159	1.0276	0.578052	0.594211	0.65993	0.226059	0.039285	FALSE	FDR correction BH	t-Test	Unpaired t-test
AFDN~A8MQ02	RNA K+	RNA Li+	16.386	16.7981	0.125339	0.113786	0.751536	-3.44259	0.0262315	0.0619062	1.58118	-0.412085	FALSE	FDR correction BH	t-Test	Unpaired t-test
AFG3L2~Q9Y4W6	RNA K+	RNA Li+	19.6761	19.1642	0.0658286	0.070044	1.42597	7.53205	0.00166384	0.00828482	2.77889	0.511946	TRUE	FDR correction BH	t-Test	Unpaired t-test
AGK~A0A0G2JLG5	RNA K+	RNA Li+	14.2833	15.9705	0.115956	0.130314	0.310516	-13.6793	0.000165417	0.00238266	3.78142	-1.68726	TRUE	FDR correction BH	t-Test	Unpaired t-test
AHCTF1~Q8WYP5	RNA K+	RNA Li+	16.9663	16.5113	0.0991091	0.0198256	1.37074	6.36577	0.00312231	0.0126634	2.50552	0.454956	TRUE	FDR correction BH	t-Test	Unpaired t-test
AIMP2~A8MU58	RNA K+	RNA Li+	16.8223	13.9385	0.123662	0.220356	7.38071	16.1397	8.62048e-05	0.00177361	4.06447	2.88376	TRUE	FDR correction BH	t-Test	Unpaired t-test
AKAP1~Q92667-2	RNA K+	RNA Li+	16.0295	16.2785	0.169774	0.0459611	0.841483	-2.00205	0.115845	0.18527	0.936121	-0.248994	FALSE	FDR correction BH	t-Test	Unpaired t-test
AKAP8L~Q9ULX6-2	RNA K+	RNA Li+	17.5624	17.8418	0.0430884	0.0358575	0.823943	-7.04833	0.0021363	0.00990092	2.67034	-0.279383	TRUE	FDR correction BH	t-Test	Unpaired t-test
AKAP8~O43823	RNA K+	RNA Li+	18.223	18.5307	0.14627	0.0979405	0.807978	-2.47131	0.0688497	0.126533	1.1621	-0.307613	FALSE	FDR correction BH	t-Test	Unpaired t-test
AKAP9~A0A0A0MRF6	RNA K+	RNA Li+	15.4685	16.3221	0.12576	0.0176186	0.553391	-9.50652	0.00068342	0.00480017	3.16531	-0.853628	TRUE	FDR correction BH	t-Test	Unpaired t-test
ALDH18A1~P54886	RNA K+	RNA Li+	18.042	17.8884	0.0754918	0.158195	1.11236	1.23942	0.282942	0.37221	0.548303	0.153619	FALSE	FDR correction BH	t-Test	Unpaired t-test
ALKBH5~Q6P6C2	RNA K+	RNA Li+	18.0853	17.2922	0.111411	0.0641834	1.73273	8.72273	0.000951514	0.00579465	3.02158	0.793047	TRUE	FDR correction BH	t-Test	Unpaired t-test
ALYREF~E9PB61	RNA K+	RNA Li+	19.8936	20.0885	0.154426	0.0277758	0.873601	-1.75716	0.153725	0.230971	0.813255	-0.194953	FALSE	FDR correction BH	t-Test	Unpaired t-test
ALYREF~Q86V81	RNA K+	RNA Li+	23.3789	23.3592	0.115145	0.0254729	1.01375	0.23619	0.824887	0.859851	0.0836058	0.0196954	FALSE	FDR correction BH	t-Test	Unpaired t-test
AMOTL1~Q8IY63-2	RNA K+	RNA Li+	14.8081	15.5016	0.0305429	0.361284	0.61835	-2.70502	0.0538141	0.104254	1.2691	-0.693505	FALSE	FDR correction BH	t-Test	Unpaired t-test
ANAPC1~Q9H1A4	RNA K+	RNA Li+	16.7456	15.5215	0.0673507	0.0949088	2.33614	14.8755	0.00011893	0.00207697	3.92471	1.22413	TRUE	FDR correction BH	t-Test	Unpaired t-test
ANK1~P16157-14	RNA K+	RNA Li+	16.5182	16.5005	0.0203125	0.0876524	1.01238	0.279045	0.794044	0.833469	0.100156	0.0177534	FALSE	FDR correction BH	t-Test	Unpaired t-test
ANKRD11~Q6UB99	RNA K+	RNA Li+	15.2201	14.2915	0.0786305	0.277928	1.90346	4.54678	0.0104432	0.0304697	1.98117	0.928626	TRUE	FDR correction BH	t-Test	Unpaired t-test
API5~Q9BZZ5-2	RNA K+	RNA Li+	16.4357	15.9998	0.143909	0.0651941	1.35273	3.90166	0.0175168	0.0451987	1.75654	0.435871	TRUE	FDR correction BH	t-Test	Unpaired t-test
AQR~O60306	RNA K+	RNA Li+	15.619	14.008	0.244667	0.0483756	3.05466	9.13505	0.000796866	0.00521861	3.09861	1.61101	TRUE	FDR correction BH	t-Test	Unpaired t-test
ARGLU1~Q9NWB6	RNA K+	RNA Li+	17.7178	17.771	0.133711	0.151513	0.963811	-0.372157	0.728654	0.781859	0.137479	-0.0531772	FALSE	FDR correction BH	t-Test	Unpaired t-test
ARHGEF1~M0QZR4	RNA K+	RNA Li+	14.3931	15.0849	0.309199	0.380196	0.619115	-1.99619	0.116623	0.185887	0.933216	-0.691721	FALSE	FDR correction BH	t-Test	Unpaired t-test
ARHGEF2~Q92974-2	RNA K+	RNA Li+	17.6967	17.4718	0.233351	0.118232	1.16866	1.2156	0.290973	0.379872	0.536148	0.224856	FALSE	FDR correction BH	t-Test	Unpaired t-test
ARID1A~O14497-2	RNA K+	RNA Li+	17.5752	16.9429	0.0174759	0.12994	1.55009	6.82083	0.00241545	0.0108201	2.617	0.632349	TRUE	FDR correction BH	t-Test	Unpaired t-test
ARID1B~A0A6I8PTU7	RNA K+	RNA Li+	14.6788	14.7142	0.887446	0.309774	0.975723	-0.053347	0.960013	0.967238	0.0177227	-0.0354571	FALSE	FDR correction BH	t-Test	Unpaired t-test
ARID4B~Q4LE39-3	RNA K+	RNA Li+	16.136	16.377	0.086266	0.0596194	0.846164	-3.25006	0.031374	0.0699647	1.50343	-0.24099	FALSE	FDR correction BH	t-Test	Unpaired t-test
ARL6IP4~F5GYV5	RNA K+	RNA Li+	17.4533	17.9394	0.153462	0.0628156	0.71395	-4.14579	0.0143091	0.0384019	1.84439	-0.486104	TRUE	FDR correction BH	t-Test	Unpaired t-test
ARPC2~H7C3F9	RNA K+	RNA Li+	13.9332	13.9046	0.245485	0.327265	1.02005	0.0990182	0.925888	0.941514	0.0334417	0.0286439	FALSE	FDR correction BH	t-Test	Unpaired t-test
ARPC4~P59998-4	RNA K+	RNA Li+	13.6046	16.063	0.272849	0.174605	0.181956	-10.7325	0.000427196	0.00378508	3.36937	-2.45834	TRUE	FDR correction BH	t-Test	Unpaired t-test
ATAD1~Q8NBU5	RNA K+	RNA Li+	17.4721	17.5625	0.232166	0.022163	0.939206	-0.548691	0.612405	0.673926	0.212961	-0.0904857	FALSE	FDR correction BH	t-Test	Unpaired t-test
ATAD3A~Q9NVI7-2	RNA K+	RNA Li+	18.957	18.5335	0.14821	0.0912393	1.34123	3.44172	0.0262523	0.0619062	1.58083	0.423562	FALSE	FDR correction BH	t-Test	Unpaired t-test
ATAD3B~Q5T9A4	RNA K+	RNA Li+	14.5044	16.1082	0.702433	0.215271	0.329013	-3.08719	0.0366743	0.0787745	1.43564	-1.60379	FALSE	FDR correction BH	t-Test	Unpaired t-test
ATP1A1~P05023-3	RNA K+	RNA Li+	15.1931	15.9017	1.14706	0.074548	0.611912	-0.871801	0.432519	0.519627	0.363995	-0.708603	FALSE	FDR correction BH	t-Test	Unpaired t-test
ATP2A2~H7C5W9	RNA K+	RNA Li+	17.4528	16.2852	0.181988	0.27014	2.24637	5.06943	0.00713329	0.0228216	2.14671	1.16759	TRUE	FDR correction BH	t-Test	Unpaired t-test
ATP5F1A~P25705-2	RNA K+	RNA Li+	20.2321	20.487	0.0422521	0.0743943	0.838011	-4.21441	0.0135381	0.0370504	1.86844	-0.254959	TRUE	FDR correction BH	t-Test	Unpaired t-test
ATP5F1B~P06576	RNA K+	RNA Li+	20.1123	20.5594	0.181869	0.0827161	0.733563	-3.16405	0.0340515	0.074522	1.46786	-0.447008	FALSE	FDR correction BH	t-Test	Unpaired t-test
ATP5F1C~P36542-2	RNA K+	RNA Li+	20.1769	19.8722	0.153015	0.0591235	1.23516	2.62687	0.0583772	0.111658	1.23376	0.304701	FALSE	FDR correction BH	t-Test	Unpaired t-test
ATP5F1EP2~Q5VTU8	RNA K+	RNA Li+	15.9198	16.2492	0.484178	0.39408	0.795846	-0.746293	0.496963	0.576918	0.303676	-0.329439	FALSE	FDR correction BH	t-Test	Unpaired t-test
ATP5ME~P56385	RNA K+	RNA Li+	18.1959	17.8104	0.151086	0.054686	1.30626	3.39251	0.0274664	0.0641415	1.5612	0.385445	FALSE	FDR correction BH	t-Test	Unpaired t-test
ATP5MF-PTCD1~G3V325	RNA K+	RNA Li+	15.641	15.5295	0.139903	0.0317903	1.08036	1.09915	0.333415	0.423696	0.477015	0.111506	FALSE	FDR correction BH	t-Test	Unpaired t-test
ATP5PB~Q5QNZ2	RNA K+	RNA Li+	16.6552	15.8266	0.2825	0.394364	1.77591	2.41546	0.0731214	0.132481	1.13596	0.828557	FALSE	FDR correction BH	t-Test	Unpaired t-test
ATP5PD~O75947	RNA K+	RNA Li+	18.276	18.1435	0.282966	0.111439	1.09617	0.616018	0.57121	0.64148	0.243204	0.132471	FALSE	FDR correction BH	t-Test	Unpaired t-test
ATP5PF~A8MUH2	RNA K+	RNA Li+	16.1271	16.3589	0.476594	0.0807898	0.851608	-0.677972	0.534982	0.61182	0.271661	-0.231738	FALSE	FDR correction BH	t-Test	Unpaired t-test
ATP5PO~P48047	RNA K+	RNA Li+	17.7368	17.8446	0.0983106	0.0473502	0.928039	-1.39636	0.235109	0.322672	0.628731	-0.107742	FALSE	FDR correction BH	t-Test	Unpaired t-test
ATP6V1E1~P36543	RNA K+	RNA Li+	15.4112	15.2645	0.196995	0.0411765	1.10699	1.03045	0.361027	0.448442	0.44246	0.14664	FALSE	FDR correction BH	t-Test	Unpaired t-test
ATP6V1G1~O75348	RNA K+	RNA Li+	13.8936	15.1726	0.0618583	0.105836	0.41207	-14.7554	0.000122791	0.00211375	3.91083	-1.27904	TRUE	FDR correction BH	t-Test	Unpaired t-test
ATXN2L~Q8WWM7-6	RNA K+	RNA Li+	16.0212	16.6758	0.122242	0.0888947	0.635246	-6.12494	0.00359961	0.0140829	2.44375	-0.654613	TRUE	FDR correction BH	t-Test	Unpaired t-test
ATXN2~Q99700	RNA K+	RNA Li+	15.1389	15.6363	0.0711693	0.11647	0.708413	-5.15296	0.00673068	0.0218023	2.17194	-0.497337	TRUE	FDR correction BH	t-Test	Unpaired t-test
AURKB~J3KRF8	RNA K+	RNA Li+	16.9378	16.2027	0.157969	0.149877	1.66453	4.7742	0.00881291	0.0266823	2.05488	0.735111	TRUE	FDR correction BH	t-Test	Unpaired t-test
BAG2~O95816	RNA K+	RNA Li+	16.3956	17.0823	0.0728486	0.0582455	0.621242	-10.4131	0.00048038	0.00407647	3.31841	-0.686772	TRUE	FDR correction BH	t-Test	Unpaired t-test
BAG6~H0Y4L1	RNA K+	RNA Li+	13.9961	14.7826	0.323746	0.617692	0.579757	-1.59487	0.185969	0.268375	0.730558	-0.78648	FALSE	FDR correction BH	t-Test	Unpaired t-test
BAIAP2~B4DWA1	RNA K+	RNA Li+	14.9108	16.3661	0.5439	0.491579	0.364674	-2.80734	0.0484481	0.095862	1.31472	-1.45532	FALSE	FDR correction BH	t-Test	Unpaired t-test
BAZ1B~Q9UIG0-2	RNA K+	RNA Li+	16.1129	13.6602	0.0569481	0.196173	5.47422	16.9802	7.05355e-05	0.00164134	4.15159	2.45265	TRUE	FDR correction BH	t-Test	Unpaired t-test
BAZ2A~J3KPG5	RNA K+	RNA Li+	16.4192	15.874	0.144192	0.0248424	1.4592	5.26942	0.0062146	0.020947	2.20659	0.54518	TRUE	FDR correction BH	t-Test	Unpaired t-test
BCAS2~O75934	RNA K+	RNA Li+	18.0187	17.8673	0.38508	0.179264	1.11065	0.50411	0.640684	0.699012	0.193356	0.15141	FALSE	FDR correction BH	t-Test	Unpaired t-test
BCLAF1~E9PK91	RNA K+	RNA Li+	17.5776	17.6067	0.0495228	0.0309842	0.980057	-0.703559	0.520503	0.599051	0.283576	-0.0290619	FALSE	FDR correction BH	t-Test	Unpaired t-test
BCLAF1~Q9NYF8	RNA K+	RNA Li+	20.2141	20.1765	0.0725781	0.0577457	1.02638	0.572807	0.597436	0.662291	0.223709	0.0375661	FALSE	FDR correction BH	t-Test	Unpaired t-test
BCOR~Q6W2J9-4	RNA K+	RNA Li+	14.7827	15.0621	0.347444	0.143839	0.823938	-1.05074	0.352666	0.441291	0.452636	-0.279393	FALSE	FDR correction BH	t-Test	Unpaired t-test
BCR~P11274	RNA K+	RNA Li+	14.8767	16.3865	0.293038	0.127146	0.351154	-6.68439	0.00260454	0.011249	2.58427	-1.50982	TRUE	FDR correction BH	t-Test	Unpaired t-test
BIRC5~A0A0B4J1S3	RNA K+	RNA Li+	18.5729	18.3472	0.117806	0.154119	1.16932	1.6452	0.175274	0.255696	0.756283	0.225672	FALSE	FDR correction BH	t-Test	Unpaired t-test
BMP2K~H0Y9P1	RNA K+	RNA Li+	15.9358	17.7277	1.64021	0.0382463	0.288783	-1.54462	0.197324	0.28273	0.704819	-1.79194	FALSE	FDR correction BH	t-Test	Unpaired t-test
BOP1~Q14137	RNA K+	RNA Li+	17.5177	17.4497	0.106834	0.160787	1.04826	0.498179	0.644504	0.702195	0.190774	0.0680029	FALSE	FDR correction BH	t-Test	Unpaired t-test
BPTF~A0A0A0MR81	RNA K+	RNA Li+	14.05	14.2073	0.394765	0.198192	0.8967	-0.503615	0.641003	0.699012	0.19314	-0.157302	FALSE	FDR correction BH	t-Test	Unpaired t-test
BRD8~H7C128	RNA K+	RNA Li+	14.2381	14.2105	0.0435206	0.027452	1.01934	0.759393	0.489909	0.573703	0.309885	0.0276301	FALSE	FDR correction BH	t-Test	Unpaired t-test
BRIX1~Q8TDN6	RNA K+	RNA Li+	17.3508	14.6472	0.132122	0.0895288	6.51434	23.957	1.80051e-05	0.00105756	4.7446	2.70362	TRUE	FDR correction BH	t-Test	Unpaired t-test
BTF3L4~E9PPC3	RNA K+	RNA Li+	15.7776	15.952	0.194578	1.20442	0.886101	-0.202223	0.849611	0.881023	0.0707797	-0.174457	FALSE	FDR correction BH	t-Test	Unpaired t-test
BTF3~P20290-2	RNA K+	RNA Li+	17.7619	18.0919	0.0811406	0.232931	0.795513	-1.89229	0.131402	0.20343	0.881398	-0.330043	FALSE	FDR correction BH	t-Test	Unpaired t-test
BUD13~Q9BRD0	RNA K+	RNA Li+	18.6694	18.7272	0.176144	0.0684338	0.96068	-0.433101	0.687273	0.742748	0.162871	-0.0578721	FALSE	FDR correction BH	t-Test	Unpaired t-test
BUD23~O43709	RNA K+	RNA Li+	15.5318	16.7419	0.934075	0.0333327	0.432238	-1.83096	0.14107	0.215723	0.850565	-1.2101	FALSE	FDR correction BH	t-Test	Unpaired t-test
BUD31~P41223	RNA K+	RNA Li+	17.6178	16.5546	0.289704	0.0447824	2.08953	5.12906	0.00684296	0.022099	2.16476	1.06318	TRUE	FDR correction BH	t-Test	Unpaired t-test
BYSL~Q13895	RNA K+	RNA Li+	17.3571	16.2461	0.0986992	0.25262	2.15992	5.79302	0.00441399	0.0166369	2.35517	1.11098	TRUE	FDR correction BH	t-Test	Unpaired t-test
C11orf98~E9PRG8	RNA K+	RNA Li+	17.2755	16.6479	0.0998358	0.0595804	1.54508	7.63508	0.0015805	0.00796862	2.80121	0.627681	TRUE	FDR correction BH	t-Test	Unpaired t-test
C12orf43~G5EA44	RNA K+	RNA Li+	15.5808	14.262	0.0599518	0.671882	2.49459	2.7649	0.0505949	0.0991331	1.29589	1.3188	FALSE	FDR correction BH	t-Test	Unpaired t-test
C19orf47~Q8N9M1-3	RNA K+	RNA Li+	17.0317	17.2689	0.179779	0.129125	0.848392	-1.51549	0.204228	0.289864	0.689885	-0.237197	FALSE	FDR correction BH	t-Test	Unpaired t-test
C1QBP~Q07021	RNA K+	RNA Li+	16.8736	16.2937	0.0593574	0.0421016	1.4947	11.2685	0.000353363	0.0034791	3.45178	0.579855	TRUE	FDR correction BH	t-Test	Unpaired t-test
C9orf78~Q9NZ63	RNA K+	RNA Li+	16.1798	16.2778	0.172888	0.15674	0.934305	-0.594111	0.584409	0.652049	0.233283	-0.0980352	FALSE	FDR correction BH	t-Test	Unpaired t-test
CABIN1~A0A087WWW8	RNA K+	RNA Li+	16.4937	16.4418	0.102761	0.0827837	1.03662	0.556125	0.607766	0.671272	0.216264	0.0518913	FALSE	FDR correction BH	t-Test	Unpaired t-test
CACTIN~Q8WUQ7-2	RNA K+	RNA Li+	16.3029	16.3424	0.0582571	0.0243099	0.972993	-0.884878	0.426208	0.513068	0.370378	-0.039498	FALSE	FDR correction BH	t-Test	Unpaired t-test
CAD~F8VPD4	RNA K+	RNA Li+	14.9988	15.4465	0.268282	0.258207	0.733248	-1.70011	0.164334	0.24357	0.784272	-0.447627	FALSE	FDR correction BH	t-Test	Unpaired t-test
CANX~P27824	RNA K+	RNA Li+	17.7659	17.6448	0.566471	0.158283	1.08759	0.291247	0.785341	0.826712	0.104942	0.121129	FALSE	FDR correction BH	t-Test	Unpaired t-test
CAPRIN1~E9PLA9	RNA K+	RNA Li+	16.461	16.8268	0.206531	0.0683763	0.77603	-2.37797	0.0761569	0.135954	1.11829	-0.365815	FALSE	FDR correction BH	t-Test	Unpaired t-test
CAPZA1~P52907	RNA K+	RNA Li+	14.2601	17.885	0.173846	0.0464399	0.0810593	-28.4889	9.03424e-06	0.00077759	5.04411	-3.62488	TRUE	FDR correction BH	t-Test	Unpaired t-test
CASC3~O15234	RNA K+	RNA Li+	14.1181	14.1485	0.256746	0.117483	0.979127	-0.152423	0.886232	0.90886	0.0524523	-0.0304314	FALSE	FDR correction BH	t-Test	Unpaired t-test
CAVIN1~Q6NZI2	RNA K+	RNA Li+	17.2628	16.9806	0.249484	0.198071	1.21603	1.25276	0.278534	0.368197	0.555122	0.282183	FALSE	FDR correction BH	t-Test	Unpaired t-test
CAVIN2~O95810	RNA K+	RNA Li+	15.6376	16.2786	0.101786	0.183734	0.641265	-4.31586	0.0124882	0.0348339	1.9035	-0.641007	TRUE	FDR correction BH	t-Test	Unpaired t-test
CBFA2T3~O75081-4	RNA K+	RNA Li+	17.3296	17.4049	0.0647507	0.0791066	0.94912	-1.04221	0.356159	0.444738	0.448356	-0.0753371	FALSE	FDR correction BH	t-Test	Unpaired t-test
CBLL1~Q75N03-2	RNA K+	RNA Li+	18.4748	18.9548	0.075539	0.0742751	0.717002	-6.40707	0.00304846	0.0126164	2.51592	-0.479952	TRUE	FDR correction BH	t-Test	Unpaired t-test
CBX8~Q9HC52	RNA K+	RNA Li+	16.7494	16.5312	0.154408	0.0784856	1.16326	1.78136	0.149447	0.226235	0.825514	0.218178	FALSE	FDR correction BH	t-Test	Unpaired t-test
CCAR1~Q8IX12-2	RNA K+	RNA Li+	18.337	17.9475	0.142482	0.0435368	1.30994	3.69729	0.0208849	0.0523108	1.68017	0.389503	FALSE	FDR correction BH	t-Test	Unpaired t-test
CCAR2~Q8N163-2	RNA K+	RNA Li+	17.4975	17.8731	0.247179	0.225891	0.770774	-1.5864	0.187835	0.270684	0.726224	-0.37562	FALSE	FDR correction BH	t-Test	Unpaired t-test
CCDC124~Q96CT7	RNA K+	RNA Li+	17.1965	18.0751	0.0181513	0.122936	0.543886	-9.99898	0.000562227	0.00436916	3.25009	-0.878625	TRUE	FDR correction BH	t-Test	Unpaired t-test
CCDC12~J3KR35	RNA K+	RNA Li+	19.6967	19.6037	0.208067	0.116479	1.06657	0.551426	0.610696	0.672658	0.214175	0.0929765	FALSE	FDR correction BH	t-Test	Unpaired t-test
CCDC137~I3L0U5	RNA K+	RNA Li+	16.9147	14.093	0.178838	0.434104	7.06975	8.49933	0.0010509	0.00605899	2.97844	2.82166	TRUE	FDR correction BH	t-Test	Unpaired t-test
CCDC71L~Q8N9Z2	RNA K+	RNA Li+	17.134	16.9227	0.158026	0.190697	1.15777	1.20685	0.29398	0.382968	0.531682	0.211349	FALSE	FDR correction BH	t-Test	Unpaired t-test
CCDC86~Q9H6F5	RNA K+	RNA Li+	18.045	17.442	0.116853	0.0388886	1.51885	6.9242	0.00228337	0.0102666	2.64142	0.602983	TRUE	FDR correction BH	t-Test	Unpaired t-test
CCDC9~Q9Y3X0	RNA K+	RNA Li+	17.6372	17.6028	0.130959	0.0494798	1.02411	0.347187	0.745949	0.795458	0.127291	0.0343685	FALSE	FDR correction BH	t-Test	Unpaired t-test
CCNB1~P14635-2	RNA K+	RNA Li+	17.1501	16.3371	0.113438	0.244185	1.75689	4.27037	0.0129463	0.0357805	1.88785	0.813024	TRUE	FDR correction BH	t-Test	Unpaired t-test
CCT2~F5GWF6	RNA K+	RNA Li+	16.3619	17.2729	0.61978	0.174013	0.531801	-2.00142	0.115928	0.18527	0.935811	-0.911041	FALSE	FDR correction BH	t-Test	Unpaired t-test
CCT3~P49368	RNA K+	RNA Li+	17.111	18.1007	0.224062	0.163502	0.503572	-5.0462	0.00725042	0.0229915	2.13964	-0.989729	TRUE	FDR correction BH	t-Test	Unpaired t-test
CCT4~P50991-2	RNA K+	RNA Li+	15.7111	15.934	0.481342	0.0986932	0.856831	-0.641597	0.556053	0.631522	0.254883	-0.222917	FALSE	FDR correction BH	t-Test	Unpaired t-test
CCT5~E7ENZ3	RNA K+	RNA Li+	15.8865	16.15	0.113522	0.195208	0.833118	-1.64962	0.174365	0.254987	0.758541	-0.263407	FALSE	FDR correction BH	t-Test	Unpaired t-test
CCT6A~P40227	RNA K+	RNA Li+	15.5903	16.8052	0.253512	0.156588	0.430804	-5.76604	0.00448966	0.0168378	2.34779	-1.2149	TRUE	FDR correction BH	t-Test	Unpaired t-test
CCT7~Q99832	RNA K+	RNA Li+	16.7058	17.5532	0.252515	0.224899	0.555769	-3.54421	0.0239226	0.0576536	1.62119	-0.847442	FALSE	FDR correction BH	t-Test	Unpaired t-test
CCT8~P50990	RNA K+	RNA Li+	16.0606	16.2727	0.259353	0.129343	0.863251	-1.03522	0.359046	0.447245	0.44485	-0.212149	FALSE	FDR correction BH	t-Test	Unpaired t-test
CD2BP2~O95400	RNA K+	RNA Li+	16.8585	17.2673	0.216981	0.0633198	0.753256	-2.55767	0.0627928	0.118043	1.20209	-0.408788	FALSE	FDR correction BH	t-Test	Unpaired t-test
CDC40~Q5SRN1	RNA K+	RNA Li+	18.8842	19.2897	0.209311	0.0093551	0.754939	-2.7375	0.0520391	0.101468	1.28367	-0.405568	FALSE	FDR correction BH	t-Test	Unpaired t-test
CDC42BPA~A0A0A0MRJ0	RNA K+	RNA Li+	13.9737	15.3988	0.190238	0.544404	0.37238	-3.49491	0.0250111	0.0596347	1.60187	-1.42515	FALSE	FDR correction BH	t-Test	Unpaired t-test
CDC42SE2~Q9NRR3	RNA K+	RNA Li+	17.0216	18.1086	0.251145	0.10333	0.470744	-5.66051	0.00480142	0.0176673	2.31863	-1.08699	TRUE	FDR correction BH	t-Test	Unpaired t-test
CDC5L~Q99459	RNA K+	RNA Li+	19.2837	19.0907	0.0495701	0.0766305	1.14309	2.98964	0.0403524	0.0829773	1.39413	0.192935	FALSE	FDR correction BH	t-Test	Unpaired t-test
CDC73~A0A2R8YHB3	RNA K+	RNA Li+	17.9513	18.249	0.0909638	0.0358007	0.813583	-4.30589	0.0125869	0.0350282	1.90008	-0.297638	TRUE	FDR correction BH	t-Test	Unpaired t-test
CDCA2~E9PEI0	RNA K+	RNA Li+	16.2139	16.1669	0.0560699	0.202827	1.03309	0.315633	0.768064	0.813999	0.114603	0.0469659	FALSE	FDR correction BH	t-Test	Unpaired t-test
CDCA8~Q53HL2	RNA K+	RNA Li+	16.578	15.9476	0.101106	0.0193819	1.548	8.66013	0.000978141	0.00579465	3.0096	0.630409	TRUE	FDR correction BH	t-Test	Unpaired t-test
CDK11B~P21127	RNA K+	RNA Li+	18.4737	18.5942	0.186547	0.0833612	0.919833	-0.834418	0.45098	0.53805	0.345843	-0.120557	FALSE	FDR correction BH	t-Test	Unpaired t-test
CDK1~A0A024QZP7	RNA K+	RNA Li+	17.7618	17.4728	0.135491	0.105322	1.22176	2.38123	0.0758878	0.135675	1.11983	0.288956	FALSE	FDR correction BH	t-Test	Unpaired t-test
CDKN2AIP~Q9NXV6	RNA K+	RNA Li+	16.0238	15.4215	0.179602	0.11201	1.51807	4.02377	0.015815	0.0417003	1.80093	0.602242	TRUE	FDR correction BH	t-Test	Unpaired t-test
CEBPZ~Q03701	RNA K+	RNA Li+	16.0289	14.4403	1.22939	0.260456	3.00767	1.7878	0.14833	0.225395	0.82877	1.58865	FALSE	FDR correction BH	t-Test	Unpaired t-test
CENPF~P49454	RNA K+	RNA Li+	16.3316	16.7975	0.123296	0.180434	0.72402	-3.01497	0.0393574	0.0815942	1.40497	-0.465899	FALSE	FDR correction BH	t-Test	Unpaired t-test
CENPV~Q7Z7K6-3	RNA K+	RNA Li+	16.2691	15.5657	0.0183921	0.0780396	1.62834	12.407	0.000242609	0.00288345	3.61509	0.703404	TRUE	FDR correction BH	t-Test	Unpaired t-test
CEP131~Q9UPN4-2	RNA K+	RNA Li+	13.8977	14.8928	0.345726	0.304964	0.501719	-3.05245	0.0379371	0.0800006	1.42094	-0.995048	FALSE	FDR correction BH	t-Test	Unpaired t-test
CEP170~H0Y2V6	RNA K+	RNA Li+	14.2218	14.5389	0.128343	0.153275	0.802691	-2.2431	0.088318	0.152092	1.05395	-0.317083	FALSE	FDR correction BH	t-Test	Unpaired t-test
CEP350~E9PIK0	RNA K+	RNA Li+	13.9909	14.2866	0.0866402	0.408454	0.814691	-1.00145	0.373278	0.458511	0.427968	-0.295675	FALSE	FDR correction BH	t-Test	Unpaired t-test
CHAF1A~Q13111	RNA K+	RNA Li+	16.9172	17.3846	0.180952	0.0269718	0.72324	-3.61342	0.0224882	0.0549661	1.64804	-0.467454	FALSE	FDR correction BH	t-Test	Unpaired t-test
CHAF1B~Q13112	RNA K+	RNA Li+	14.6233	16.3691	0.583166	0.0585145	0.298175	-4.21245	0.0135595	0.0370504	1.86776	-1.74577	TRUE	FDR correction BH	t-Test	Unpaired t-test
CHAMP1~Q96JM3	RNA K+	RNA Li+	16.1418	17.1038	1.5297	0.11098	0.513324	-0.887098	0.425145	0.5123	0.371463	-0.962059	FALSE	FDR correction BH	t-Test	Unpaired t-test
CHCHD1~Q96BP2	RNA K+	RNA Li+	15.5202	13.9515	0.285652	0.287097	2.96633	5.47771	0.00540677	0.019106	2.26706	1.56868	TRUE	FDR correction BH	t-Test	Unpaired t-test
CHCHD3~Q9NX63	RNA K+	RNA Li+	17.9432	17.9177	0.125072	0.0687861	1.01787	0.253155	0.812626	0.850013	0.090109	0.0255515	FALSE	FDR correction BH	t-Test	Unpaired t-test
CHD1~O14646-2	RNA K+	RNA Li+	16.0276	15.9852	0.543973	0.021544	1.02988	0.110327	0.917464	0.936108	0.037411	0.0424701	FALSE	FDR correction BH	t-Test	Unpaired t-test
CHD4~A0A2U3TZM0	RNA K+	RNA Li+	20.1082	19.4092	0.142192	0.0483177	1.62339	6.58256	0.00275767	0.0116596	2.55946	0.699009	TRUE	FDR correction BH	t-Test	Unpaired t-test
CHD7~Q9P2D1	RNA K+	RNA Li+	14.9909	13.9459	0.136054	0.0944633	2.06341	8.92277	0.000872235	0.00547419	3.05937	1.04503	TRUE	FDR correction BH	t-Test	Unpaired t-test
CHERP~J3QK89	RNA K+	RNA Li+	18.2761	18.3243	0.108959	0.00670057	0.967133	-0.624611	0.566087	0.638703	0.247117	-0.0482145	FALSE	FDR correction BH	t-Test	Unpaired t-test
CHTOP~Q9Y3Y2-4	RNA K+	RNA Li+	20.735	20.7678	0.121682	0.0606355	0.977496	-0.341575	0.749861	0.798218	0.125019	-0.0328366	FALSE	FDR correction BH	t-Test	Unpaired t-test
CIAO2B~Q9Y3D0	RNA K+	RNA Li+	14.0501	14.5715	0.445449	0.0690719	0.696683	-1.63588	0.177206	0.25789	0.751522	-0.521426	FALSE	FDR correction BH	t-Test	Unpaired t-test
CIRBP~Q14011	RNA K+	RNA Li+	18.3854	17.7245	0.121557	0.130067	1.58103	5.24978	0.00629816	0.0209649	2.20079	0.660864	TRUE	FDR correction BH	t-Test	Unpaired t-test
CISD1~Q9NZ45	RNA K+	RNA Li+	17.0766	15.2573	0.349279	1.20476	3.52908	2.05113	0.109549	0.178213	0.96039	1.81929	FALSE	FDR correction BH	t-Test	Unpaired t-test
CIZ1~H0Y5D5	RNA K+	RNA Li+	17.6789	18.0613	0.152437	0.0904216	0.767149	-3.05142	0.0379754	0.0800006	1.4205	-0.382422	FALSE	FDR correction BH	t-Test	Unpaired t-test
CLASRP~F5H0Q6	RNA K+	RNA Li+	15.4345	15.2769	0.0742948	0.063992	1.11541	2.27271	0.0854713	0.148444	1.06818	0.157579	FALSE	FDR correction BH	t-Test	Unpaired t-test
CLSPN~E7ESG2	RNA K+	RNA Li+	15.5853	16.7706	0.0273745	0.0825785	0.439733	-19.268	4.27609e-05	0.00129879	4.36895	-1.1853	TRUE	FDR correction BH	t-Test	Unpaired t-test
CLTA~P09496-5	RNA K+	RNA Li+	16.3917	17.4608	0.22387	0.0292309	0.476596	-6.69716	0.00258609	0.0112095	2.58736	-1.06916	TRUE	FDR correction BH	t-Test	Unpaired t-test
CLTC~A0A087WVQ6	RNA K+	RNA Li+	16.1377	16.1343	0.248047	0.0286981	1.00238	0.0194213	0.985435	0.986254	0.00637196	0.00342914	FALSE	FDR correction BH	t-Test	Unpaired t-test
CNBP~P62633-2	RNA K+	RNA Li+	16.6475	16.2843	0.12815	0.156223	1.28632	2.54235	0.0638217	0.119418	1.19503	0.363244	FALSE	FDR correction BH	t-Test	Unpaired t-test
CNP~K7EN66	RNA K+	RNA Li+	13.8937	14.2129	0.512335	0.534485	0.801495	-0.609776	0.57495	0.644479	0.24037	-0.319234	FALSE	FDR correction BH	t-Test	Unpaired t-test
COMTD1~R4GNF4	RNA K+	RNA Li+	14.8506	14.7231	0.56989	0.128564	1.09238	0.308587	0.773039	0.817656	0.111798	0.127477	FALSE	FDR correction BH	t-Test	Unpaired t-test
COMT~P21964-2	RNA K+	RNA Li+	14.1836	17.2362	0.3815	0.375103	0.120529	-8.06878	0.00128146	0.00701893	2.89229	-3.05254	TRUE	FDR correction BH	t-Test	Unpaired t-test
COPA~A0A3B3ISC6	RNA K+	RNA Li+	16.198	15.8695	0.202453	0.0876938	1.25571	2.10569	0.10299	0.17043	0.987203	0.328505	FALSE	FDR correction BH	t-Test	Unpaired t-test
CORO1B~Q9BR76	RNA K+	RNA Li+	16.2941	16.8637	0.406064	0.084838	0.673822	-1.9417	0.124134	0.195339	0.906109	-0.56956	FALSE	FDR correction BH	t-Test	Unpaired t-test
CORO1C~B4E3S0	RNA K+	RNA Li+	16.1306	16.4783	0.398214	0.102384	0.785861	-1.19577	0.297827	0.386309	0.526036	-0.347654	FALSE	FDR correction BH	t-Test	Unpaired t-test
CORO2A~Q92828	RNA K+	RNA Li+	17.0983	17.9214	0.0243453	0.0191469	0.565222	-37.5835	2.99307e-06	0.000400739	5.52388	-0.823112	TRUE	FDR correction BH	t-Test	Unpaired t-test
COX20~Q5RI15	RNA K+	RNA Li+	18.0681	17.633	0.167906	0.0762325	1.35198	3.33668	0.028925	0.0659355	1.53873	0.435074	FALSE	FDR correction BH	t-Test	Unpaired t-test
COX4I1~P13073	RNA K+	RNA Li+	17.654	17.3883	0.16274	0.0942912	1.20222	1.99785	0.116402	0.18578	0.934041	0.265704	FALSE	FDR correction BH	t-Test	Unpaired t-test
COX5A~H3BNX8	RNA K+	RNA Li+	18.7347	19.4092	0.318831	0.044669	0.626553	-2.96285	0.0414369	0.0846296	1.38261	-0.674491	FALSE	FDR correction BH	t-Test	Unpaired t-test
COX5B~P10606	RNA K+	RNA Li+	15.0586	17.0612	0.57393	0.129465	0.249556	-4.81354	0.0085632	0.026103	2.06736	-2.00256	TRUE	FDR correction BH	t-Test	Unpaired t-test
COX6A1~P12074	RNA K+	RNA Li+	20.1412	20.1525	0.142745	0.0307122	0.992224	-0.109087	0.918387	0.936258	0.0369743	-0.0112627	FALSE	FDR correction BH	t-Test	Unpaired t-test
COX6B1~P14854	RNA K+	RNA Li+	19.2849	19.9617	0.311458	0.033952	0.625548	-3.05503	0.0378419	0.0800006	1.42203	-0.676807	FALSE	FDR correction BH	t-Test	Unpaired t-test
COX6C~P09669	RNA K+	RNA Li+	15.548	14.6272	0.278811	0.139171	1.89317	4.17891	0.0139306	0.037645	1.85603	0.920802	TRUE	FDR correction BH	t-Test	Unpaired t-test
CPSF1~Q10570	RNA K+	RNA Li+	15.5952	15.0109	0.45269	0.302515	1.49931	1.51768	0.2037	0.289456	0.691008	0.584301	FALSE	FDR correction BH	t-Test	Unpaired t-test
CPSF2~Q9P2I0	RNA K+	RNA Li+	18.5588	18.6523	0.082796	0.0554178	0.937255	-1.327	0.25519	0.342769	0.593136	-0.0934864	FALSE	FDR correction BH	t-Test	Unpaired t-test
CPSF3~G5E9W3	RNA K+	RNA Li+	16.5623	16.6142	0.0727623	0.0465608	0.964686	-0.849143	0.443634	0.531391	0.352975	-0.0518681	FALSE	FDR correction BH	t-Test	Unpaired t-test
CPSF4~O95639	RNA K+	RNA Li+	16.8363	17.1181	0.0780379	0.0550444	0.822565	-4.17312	0.0139958	0.037645	1.854	-0.281798	TRUE	FDR correction BH	t-Test	Unpaired t-test
CPSF6~Q16630	RNA K+	RNA Li+	17.5898	18.2376	0.217327	0.0426519	0.63822	-4.137	0.0144117	0.0385057	1.84129	-0.647874	TRUE	FDR correction BH	t-Test	Unpaired t-test
CPSF7~Q8N684-2	RNA K+	RNA Li+	16.3281	15.3358	0.218966	0.157783	1.98943	5.19986	0.00651676	0.021397	2.18597	0.992355	TRUE	FDR correction BH	t-Test	Unpaired t-test
CRNKL1~Q9BZJ0-2	RNA K+	RNA Li+	17.7118	17.4687	0.0605237	0.084679	1.18352	3.30284	0.0298538	0.0674931	1.525	0.243086	FALSE	FDR correction BH	t-Test	Unpaired t-test
CSNK1D~P48730	RNA K+	RNA Li+	15.2592	15.5028	1.20554	0.914291	0.844674	-0.227628	0.831097	0.864829	0.0803481	-0.243533	FALSE	FDR correction BH	t-Test	Unpaired t-test
CSNK1D~P48730-2	RNA K+	RNA Li+	16.5942	16.8512	0.128963	0.0540933	0.836817	-2.59908	0.0601066	0.11424	1.22108	-0.257016	FALSE	FDR correction BH	t-Test	Unpaired t-test
CSTF2T~Q9H0L4	RNA K+	RNA Li+	16.2702	16.8515	0.270772	0.054828	0.668388	-2.97538	0.0409256	0.0837272	1.38801	-0.581241	FALSE	FDR correction BH	t-Test	Unpaired t-test
CSTF2~E7EWR4	RNA K+	RNA Li+	17.8035	18.643	0.0858477	0.0670155	0.558854	-10.9007	0.000402117	0.00370916	3.39565	-0.839457	TRUE	FDR correction BH	t-Test	Unpaired t-test
CSTF3~Q12996	RNA K+	RNA Li+	19.5189	18.6874	0.113871	0.143966	1.7796	6.40669	0.00304913	0.0126164	2.51582	0.83155	TRUE	FDR correction BH	t-Test	Unpaired t-test
CT45A3~Q8NHU0	RNA K+	RNA Li+	17.1421	17.4538	0.0770556	0.0426385	0.805651	-5.00662	0.00745547	0.0233347	2.12752	-0.311772	TRUE	FDR correction BH	t-Test	Unpaired t-test
CTCF~A0A2R8Y595	RNA K+	RNA Li+	16.6987	15.3476	0.194687	0.0934843	2.55096	8.84693	0.000901291	0.00559823	3.04513	1.35104	TRUE	FDR correction BH	t-Test	Unpaired t-test
CTNNBL1~A0A087WUB9	RNA K+	RNA Li+	17.8666	17.0336	0.12568	0.0334519	1.78131	9.05731	0.000823494	0.00530647	3.08434	0.832937	TRUE	FDR correction BH	t-Test	Unpaired t-test
CTR9~Q6PD62	RNA K+	RNA Li+	14.771	14.4637	0.206053	0.085852	1.23737	1.9467	0.123423	0.195177	0.908602	0.307272	FALSE	FDR correction BH	t-Test	Unpaired t-test
CUX1~A0A2R8YDI1	RNA K+	RNA Li+	16.3517	14.5594	0.299112	0.155683	3.46365	7.51683	0.00167661	0.00829567	2.77557	1.79229	TRUE	FDR correction BH	t-Test	Unpaired t-test
CWC15~Q9P013	RNA K+	RNA Li+	19.5918	19.4257	0.0915825	0.0522994	1.12195	2.22603	0.0900074	0.154061	1.04572	0.166004	FALSE	FDR correction BH	t-Test	Unpaired t-test
CWC22~Q9HCG8	RNA K+	RNA Li+	18.291	18.3769	0.0612154	0.0530635	0.942228	-1.49868	0.208325	0.294984	0.681259	-0.0858512	FALSE	FDR correction BH	t-Test	Unpaired t-test
CWC25~Q9NXE8	RNA K+	RNA Li+	16.9912	16.9358	0.170054	0.0898484	1.03918	0.407728	0.704352	0.759843	0.15221	0.0554503	FALSE	FDR correction BH	t-Test	Unpaired t-test
CWC27~Q6UX04	RNA K+	RNA Li+	17.0219	17.4445	0.147957	0.109954	0.746121	-3.24147	0.03163	0.0703214	1.4999	-0.422518	FALSE	FDR correction BH	t-Test	Unpaired t-test
CWF19L2~H0YE03	RNA K+	RNA Li+	14.5531	14.6462	0.0549085	0.00991699	0.937494	-2.36016	0.0776492	0.138209	1.10986	-0.0931186	FALSE	FDR correction BH	t-Test	Unpaired t-test
CXXC1~A0A669KB29	RNA K+	RNA Li+	15.6516	16.3522	1.18674	0.115416	0.615313	-0.83098	0.452709	0.539046	0.344181	-0.700609	FALSE	FDR correction BH	t-Test	Unpaired t-test
CYB5R1~H7C0R7	RNA K+	RNA Li+	14.323	14.4077	0.175412	0.372337	0.942994	-0.290957	0.785547	0.826712	0.104828	-0.0846789	FALSE	FDR correction BH	t-Test	Unpaired t-test
DAP3~V9GYC9	RNA K+	RNA Li+	14.5238	13.7221	0.688596	0.145542	1.74314	1.61088	0.182495	0.264123	0.738749	0.801685	FALSE	FDR correction BH	t-Test	Unpaired t-test
DAXX~Q9UER7-3	RNA K+	RNA Li+	14.6071	14.4053	0.18786	0.186936	1.15016	1.07702	0.342094	0.430311	0.465855	0.201832	FALSE	FDR correction BH	t-Test	Unpaired t-test
DBN1~Q16643	RNA K+	RNA Li+	14.9727	18.3602	0.610969	0.303738	0.0955558	-7.02129	0.00216731	0.0099169	2.66408	-3.38751	TRUE	FDR correction BH	t-Test	Unpaired t-test
DCAF13~A0A087WT20	RNA K+	RNA Li+	17.0906	15.6205	0.116678	0.0524517	2.77036	16.2517	8.38834e-05	0.00177333	4.07632	1.47008	TRUE	FDR correction BH	t-Test	Unpaired t-test
DDRGK1~Q96HY6	RNA K+	RNA Li+	13.9664	15.4562	0.199722	0.0588184	0.356053	-10.1197	0.0005367	0.00431032	3.27027	-1.48984	TRUE	FDR correction BH	t-Test	Unpaired t-test
DDX10~A0A3B3ISR7	RNA K+	RNA Li+	16.2259	15.9786	0.130211	0.025166	1.18698	2.63705	0.0577583	0.110809	1.23839	0.247295	FALSE	FDR correction BH	t-Test	Unpaired t-test
DDX17~A0A1X7SBZ2	RNA K+	RNA Li+	20.5237	19.7874	0.0601818	0.0282228	1.66596	15.6664	9.69549e-05	0.00188437	4.01343	0.736352	TRUE	FDR correction BH	t-Test	Unpaired t-test
DDX17~A0A5H1ZRQ2	RNA K+	RNA Li+	17.8399	17.0042	0.165229	0.0549665	1.78478	6.78749	0.00246004	0.0109575	2.60906	0.835745	TRUE	FDR correction BH	t-Test	Unpaired t-test
DDX18~Q9NVP1	RNA K+	RNA Li+	18.4367	15.6201	0.24033	0.244553	7.04518	11.6174	0.000313738	0.00331626	3.50343	2.81664	TRUE	FDR correction BH	t-Test	Unpaired t-test
DDX19A~H3BTB3	RNA K+	RNA Li+	14.3155	15.8542	0.221472	0.117541	0.344178	-8.67924	0.000969918	0.00579465	3.01327	-1.53877	TRUE	FDR correction BH	t-Test	Unpaired t-test
DDX1~Q92499	RNA K+	RNA Li+	15.8136	15.0723	0.285713	0.0711789	1.67167	3.56038	0.0235779	0.057051	1.62749	0.741288	FALSE	FDR correction BH	t-Test	Unpaired t-test
DDX21~Q9NR30	RNA K+	RNA Li+	20.7218	19.65	0.107449	0.083141	2.10214	11.1574	0.000367278	0.00351307	3.435	1.07186	TRUE	FDR correction BH	t-Test	Unpaired t-test
DDX23~Q9BUQ8	RNA K+	RNA Li+	19.8145	19.3273	0.0555449	0.055424	1.40171	8.78061	0.000927691	0.00573265	3.0326	0.487187	TRUE	FDR correction BH	t-Test	Unpaired t-test
DDX24~A0A1W2PRR2	RNA K+	RNA Li+	15.3312	14.0162	0.396738	0.118156	2.48805	4.49251	0.0108849	0.0313037	1.96318	1.31502	TRUE	FDR correction BH	t-Test	Unpaired t-test
DDX28~Q9NUL7	RNA K+	RNA Li+	17.3887	17.1096	0.0662729	0.0574361	1.21338	4.49959	0.0108259	0.0312088	1.96553	0.279029	TRUE	FDR correction BH	t-Test	Unpaired t-test
DDX39A~O00148	RNA K+	RNA Li+	20.9097	20.2885	0.0189664	0.0789707	1.53815	10.8168	0.000414381	0.00372633	3.3826	0.621197	TRUE	FDR correction BH	t-Test	Unpaired t-test
DDX39B~Q13838-2	RNA K+	RNA Li+	18.9659	18.4009	0.025982	0.0788035	1.4794	9.62982	0.000650257	0.00466405	3.18691	0.56501	TRUE	FDR correction BH	t-Test	Unpaired t-test
DDX3X~O00571	RNA K+	RNA Li+	19.7629	19.4614	0.0494427	0.0568908	1.23247	5.65804	0.00480903	0.0176673	2.31794	0.301556	TRUE	FDR correction BH	t-Test	Unpaired t-test
DDX41~Q9UJV9	RNA K+	RNA Li+	17.1417	16.8461	0.122039	0.0946787	1.22733	2.70576	0.0537725	0.104254	1.26944	0.295521	FALSE	FDR correction BH	t-Test	Unpaired t-test
DDX42~Q86XP3	RNA K+	RNA Li+	19.0524	17.9204	0.0928094	0.151932	2.19165	8.99205	0.000846702	0.00538591	3.07227	1.13202	TRUE	FDR correction BH	t-Test	Unpaired t-test
DDX46~A0A0C4DG89	RNA K+	RNA Li+	17.6614	18.0445	0.339528	0.0750812	0.766781	-1.55812	0.194205	0.278924	0.711739	-0.383114	FALSE	FDR correction BH	t-Test	Unpaired t-test
DDX46~Q7L014	RNA K+	RNA Li+	14.1636	14.373	0.357834	0.0652023	0.864891	-0.814214	0.461216	0.54645	0.336095	-0.20941	FALSE	FDR correction BH	t-Test	Unpaired t-test
DDX50~Q9BQ39	RNA K+	RNA Li+	19.6446	18.8181	0.0187308	0.0810528	1.77341	14.051	0.000148867	0.00224945	3.8272	0.826528	TRUE	FDR correction BH	t-Test	Unpaired t-test
DDX51~Q8N8A6	RNA K+	RNA Li+	14.0632	14.1234	0.094549	0.0692772	0.95907	-0.727442	0.507248	0.587161	0.294779	-0.0602918	FALSE	FDR correction BH	t-Test	Unpaired t-test
DDX52~Q9Y2R4	RNA K+	RNA Li+	16.7214	15.9908	0.354539	0.0724978	1.65928	2.85502	0.0461611	0.092707	1.33572	0.730555	FALSE	FDR correction BH	t-Test	Unpaired t-test
DDX54~Q8TDD1	RNA K+	RNA Li+	16.3309	15.3844	0.208995	0.118324	1.92708	5.57298	0.0050803	0.018439	2.29411	0.946419	TRUE	FDR correction BH	t-Test	Unpaired t-test
DDX55~F5H5U2	RNA K+	RNA Li+	16.0256	15.0163	0.195156	0.280363	2.01293	4.17848	0.0139354	0.037645	1.85588	1.0093	TRUE	FDR correction BH	t-Test	Unpaired t-test
DDX56~F8WDT8	RNA K+	RNA Li+	17.5536	15.0307	0.168147	0.752224	5.74721	4.62885	0.00981565	0.0288484	2.00808	2.52286	TRUE	FDR correction BH	t-Test	Unpaired t-test
DDX5~P17844	RNA K+	RNA Li+	20.5298	19.9076	0.0418647	0.039345	1.53929	15.3176	0.000105961	0.00199504	3.97486	0.62227	TRUE	FDR correction BH	t-Test	Unpaired t-test
DHX15~O43143	RNA K+	RNA Li+	19.7726	19.468	0.066499	0.11068	1.23506	3.3359	0.0289459	0.0659355	1.53841	0.304576	FALSE	FDR correction BH	t-Test	Unpaired t-test
DHX16~O60231	RNA K+	RNA Li+	17.53	17.0085	0.00892383	0.0532697	1.43548	13.6553	0.000166561	0.00238266	3.77843	0.521528	TRUE	FDR correction BH	t-Test	Unpaired t-test
DHX30~H7BXY3	RNA K+	RNA Li+	17.6342	17.2022	0.16957	0.427529	1.34912	1.3284	0.254769	0.342631	0.593853	0.432019	FALSE	FDR correction BH	t-Test	Unpaired t-test
DHX38~Q92620	RNA K+	RNA Li+	17.9219	18.0353	0.145726	0.100473	0.924402	-0.906088	0.416134	0.502951	0.380766	-0.113408	FALSE	FDR correction BH	t-Test	Unpaired t-test
DHX8~Q14562	RNA K+	RNA Li+	16.503	16.4844	0.061061	0.0431104	1.01303	0.353347	0.741664	0.79159	0.129793	0.0186756	FALSE	FDR correction BH	t-Test	Unpaired t-test
DHX9~Q08211	RNA K+	RNA Li+	21.931	21.3852	0.0815394	0.00853062	1.45978	9.41414	0.000709654	0.00485871	3.14895	0.545754	TRUE	FDR correction BH	t-Test	Unpaired t-test
DIAPH1~A0A2R8Y5N1	RNA K+	RNA Li+	15.0931	15.9348	0.821231	0.178093	0.558003	-1.41646	0.229588	0.317264	0.63905	-0.841656	FALSE	FDR correction BH	t-Test	Unpaired t-test
DIDO1~Q9BTC0-1	RNA K+	RNA Li+	15.3095	13.9747	0.0888702	0.198935	2.52251	8.66417	0.000976398	0.00579465	3.01037	1.33486	TRUE	FDR correction BH	t-Test	Unpaired t-test
DKC1~H7C2Q9	RNA K+	RNA Li+	15.0026	15.8536	1.46749	1.59721	0.554404	-0.554854	0.608557	0.671491	0.215699	-0.850991	FALSE	FDR correction BH	t-Test	Unpaired t-test
DLGAP5~Q15398-3	RNA K+	RNA Li+	16.2868	15.9255	0.653401	0.129477	1.28466	0.767251	0.485714	0.569898	0.313619	0.361382	FALSE	FDR correction BH	t-Test	Unpaired t-test
DNAAF5~Q86Y56	RNA K+	RNA Li+	13.7821	14.7054	0.340426	0.698567	0.527289	-1.68034	0.168188	0.248061	0.774206	-0.923335	FALSE	FDR correction BH	t-Test	Unpaired t-test
DNAJC17~Q9NVM6	RNA K+	RNA Li+	14.5889	13.7497	0.147715	0.538386	1.78902	2.12575	0.100688	0.167351	0.99702	0.839172	FALSE	FDR correction BH	t-Test	Unpaired t-test
DNMT1~K7ENW7	RNA K+	RNA Li+	16.3286	16.1787	0.111965	0.106971	1.10948	1.36884	0.242885	0.330334	0.6146	0.149883	FALSE	FDR correction BH	t-Test	Unpaired t-test
DNTTIP2~Q5QJE6	RNA K+	RNA Li+	15.1023	13.8538	0.126802	0.201416	2.3759	7.41832	0.00176225	0.00856255	2.75393	1.24848	TRUE	FDR correction BH	t-Test	Unpaired t-test
DPF2~J3KMZ8	RNA K+	RNA Li+	18.5165	17.559	0.00916969	0.109203	1.942	12.3571	0.00024647	0.00288345	3.60824	0.957544	TRUE	FDR correction BH	t-Test	Unpaired t-test
DUSP11~O75319	RNA K+	RNA Li+	15.8545	13.8272	0.13316	0.306685	4.07634	8.57496	0.00101587	0.00597134	2.99316	2.02728	TRUE	FDR correction BH	t-Test	Unpaired t-test
DYNC1H1~Q14204	RNA K+	RNA Li+	14.2314	13.4616	0.577738	0.195666	1.70498	1.78466	0.148874	0.2257	0.827182	0.769751	FALSE	FDR correction BH	t-Test	Unpaired t-test
DYNLRB2~H3BQI1	RNA K+	RNA Li+	15.0499	16.1693	0.286525	0.0844207	0.460274	-5.29999	0.00608721	0.0206622	2.21558	-1.11944	TRUE	FDR correction BH	t-Test	Unpaired t-test
E4F1~H3BUJ7	RNA K+	RNA Li+	14.6728	13.696	0.114262	0.0916729	1.96817	9.43051	0.000704914	0.00485871	3.15186	0.976858	TRUE	FDR correction BH	t-Test	Unpaired t-test
EBNA1BP2~H7C2Q8	RNA K+	RNA Li+	15.405	14.0135	0.341874	0.143856	2.62341	5.30536	0.00606515	0.0206455	2.21716	1.39144	TRUE	FDR correction BH	t-Test	Unpaired t-test
EDC3~Q96F86	RNA K+	RNA Li+	15.6574	16.3439	0.14575	0.148726	0.621375	-4.66203	0.00957502	0.0286675	2.01886	-0.686463	TRUE	FDR correction BH	t-Test	Unpaired t-test
EDC4~Q6P2E9	RNA K+	RNA Li+	15.7467	17.0572	0.134505	0.170356	0.403184	-8.53846	0.00103259	0.00598208	2.98607	-1.31049	TRUE	FDR correction BH	t-Test	Unpaired t-test
EEF1A1P5~Q5VTE0	RNA K+	RNA Li+	19.7555	20.4214	0.31728	0.190294	0.630289	-2.54545	0.0636115	0.11921	1.19646	-0.665914	FALSE	FDR correction BH	t-Test	Unpaired t-test
EEF1B2~P24534	RNA K+	RNA Li+	15.3504	16.7895	0.775175	0.163642	0.368817	-2.56871	0.0620632	0.117074	1.20717	-1.43902	FALSE	FDR correction BH	t-Test	Unpaired t-test
EEF1G~P26641	RNA K+	RNA Li+	15.5156	14.6423	0.974266	1.08643	1.83188	0.846349	0.445021	0.532522	0.35162	0.873326	FALSE	FDR correction BH	t-Test	Unpaired t-test
EFHD2~Q96C19	RNA K+	RNA Li+	12.6227	17.8625	1.33253	0.121598	0.0264641	-5.53801	0.00519726	0.0185837	2.28423	-5.23982	TRUE	FDR correction BH	t-Test	Unpaired t-test
EFTUD2~Q15029-2	RNA K+	RNA Li+	17.536	18.1367	0.386316	0.0801182	0.659416	-2.15335	0.0976143	0.163596	1.01049	-0.600739	FALSE	FDR correction BH	t-Test	Unpaired t-test
EHMT2~A0A0G2JIS2	RNA K+	RNA Li+	14.5984	14.9947	0.897586	0.795686	0.759806	-0.467238	0.664646	0.721531	0.177409	-0.396296	FALSE	FDR correction BH	t-Test	Unpaired t-test
EIF2AK2~P19525	RNA K+	RNA Li+	15.6816	15.5414	0.189819	0.0989632	1.10207	0.926303	0.406717	0.493053	0.390707	0.140213	FALSE	FDR correction BH	t-Test	Unpaired t-test
EIF2B3~Q9NR50	RNA K+	RNA Li+	15.6168	16.2928	0.316097	0.285912	0.62593	-2.24275	0.0883522	0.152092	1.05378	-0.675926	FALSE	FDR correction BH	t-Test	Unpaired t-test
EIF2B5~A0A3B3IUB1	RNA K+	RNA Li+	14.5278	15.4	0.245022	0.0653732	0.546301	-4.86419	0.00825427	0.0253734	2.08332	-0.872232	TRUE	FDR correction BH	t-Test	Unpaired t-test
EIF2S2~P20042	RNA K+	RNA Li+	14.6862	14.0445	0.519015	0.346317	1.56015	1.4544	0.219517	0.308656	0.658531	0.64168	FALSE	FDR correction BH	t-Test	Unpaired t-test
EIF3A~Q14152	RNA K+	RNA Li+	18.2674	20.0667	0.0971945	0.144843	0.287312	-14.588	0.000128435	0.00214949	3.89132	-1.79931	TRUE	FDR correction BH	t-Test	Unpaired t-test
EIF3B~P55884-2	RNA K+	RNA Li+	15.1521	16.4916	0.115837	0.0892672	0.395168	-12.953	0.000204928	0.00268411	3.6884	-1.33946	TRUE	FDR correction BH	t-Test	Unpaired t-test
EIF3C~Q99613-2	RNA K+	RNA Li+	17.3192	18.6973	0.0999618	0.0589405	0.384728	-16.7945	7.36693e-05	0.00164134	4.13271	-1.37809	TRUE	FDR correction BH	t-Test	Unpaired t-test
EIF3D~O15371-3	RNA K+	RNA Li+	17.8543	18.999	0.100033	0.0943632	0.45227	-11.7724	0.00029791	0.00317683	3.52591	-1.14474	TRUE	FDR correction BH	t-Test	Unpaired t-test
EIF3E~P60228	RNA K+	RNA Li+	16.4186	17.9776	0.0562152	0.0797141	0.339385	-22.6032	2.26896e-05	0.00105756	4.64417	-1.55901	TRUE	FDR correction BH	t-Test	Unpaired t-test
EIF3F~O00303	RNA K+	RNA Li+	16.0715	16.9512	0.184492	0.432924	0.543502	-2.64346	0.0573723	0.110261	1.2413	-0.879642	FALSE	FDR correction BH	t-Test	Unpaired t-test
EIF3H~A0A087WZK9	RNA K+	RNA Li+	14.6789	17.008	0.966789	0.176095	0.199004	-3.35189	0.0285186	0.0654152	1.54487	-2.32913	FALSE	FDR correction BH	t-Test	Unpaired t-test
EIF3I~Q13347	RNA K+	RNA Li+	17.1594	18.7921	0.364132	0.117206	0.322494	-6.03592	0.00379849	0.0147176	2.42039	-1.63265	TRUE	FDR correction BH	t-Test	Unpaired t-test
EIF3L~B0QY90	RNA K+	RNA Li+	14.0389	16.5188	0.0441259	0.0539564	0.17925	-50.3167	9.336e-07	0.000400739	6.02984	-2.47995	TRUE	FDR correction BH	t-Test	Unpaired t-test
EIF4A1~P60842	RNA K+	RNA Li+	18.4654	18.7844	0.24635	0.0489868	0.801638	-1.79597	0.146926	0.223825	0.832903	-0.318977	FALSE	FDR correction BH	t-Test	Unpaired t-test
EIF4A3~P38919	RNA K+	RNA Li+	21.5352	21.5969	0.0369955	0.0273397	0.958081	-1.89929	0.130345	0.202285	0.884906	-0.0617801	FALSE	FDR correction BH	t-Test	Unpaired t-test
EIF4G1~Q04637-9	RNA K+	RNA Li+	16.7085	17.3812	0.0335975	0.129885	0.627337	-7.09095	0.00208853	0.00975455	2.68016	-0.672686	TRUE	FDR correction BH	t-Test	Unpaired t-test
EIF4G2~H0YD77	RNA K+	RNA Li+	15.6371	15.7155	0.471064	0.226393	0.94714	-0.212008	0.842465	0.875902	0.0744479	-0.0783506	FALSE	FDR correction BH	t-Test	Unpaired t-test
ELAVL1~Q15717	RNA K+	RNA Li+	16.2084	16.6407	0.162535	0.13062	0.741073	-2.93206	0.042726	0.086821	1.36931	-0.432312	FALSE	FDR correction BH	t-Test	Unpaired t-test
ELOA~A0A024RAC6	RNA K+	RNA Li+	15.965	15.8129	0.20045	0.0378615	1.1112	1.05456	0.351112	0.439803	0.454554	0.152115	FALSE	FDR correction BH	t-Test	Unpaired t-test
EMD~P50402	RNA K+	RNA Li+	16.3716	16.3105	0.0497261	0.129983	1.04327	0.620971	0.568253	0.640547	0.245458	0.0611087	FALSE	FDR correction BH	t-Test	Unpaired t-test
EMG1~Q92979	RNA K+	RNA Li+	16.1908	13.811	0.163162	0.278616	5.20452	10.4235	0.00047853	0.00407647	3.32009	2.37976	TRUE	FDR correction BH	t-Test	Unpaired t-test
ENO1~A0A2R8Y6G6	RNA K+	RNA Li+	15.2038	15.5441	0.399794	0.206897	0.78986	-1.06918	0.345217	0.433771	0.461908	-0.34033	FALSE	FDR correction BH	t-Test	Unpaired t-test
ENY2~Q9NPA8-2	RNA K+	RNA Li+	17.1589	17.754	0.0868703	0.0491393	0.662011	-8.432	0.00108334	0.00615767	2.96524	-0.595073	TRUE	FDR correction BH	t-Test	Unpaired t-test
EP400~Q96L91-3	RNA K+	RNA Li+	16.39	15.7489	0.0300783	0.0876414	1.55947	9.78419	0.000611499	0.0045485	3.2136	0.641059	TRUE	FDR correction BH	t-Test	Unpaired t-test
EPB41L2~O43491	RNA K+	RNA Li+	16.1286	16.845	0.107743	0.0860893	0.608614	-7.34624	0.00182835	0.00877814	2.73794	-0.7164	TRUE	FDR correction BH	t-Test	Unpaired t-test
EPB41~P11171	RNA K+	RNA Li+	19.2916	20.0728	0.120959	0.0395789	0.581877	-8.68078	0.000969256	0.00579465	3.01356	-0.781213	TRUE	FDR correction BH	t-Test	Unpaired t-test
EPPK1~A0A075B730	RNA K+	RNA Li+	15.644	16.4773	0.111224	0.0552906	0.561259	-9.48733	0.000688769	0.00480017	3.16193	-0.83326	TRUE	FDR correction BH	t-Test	Unpaired t-test
EPRS1~P07814	RNA K+	RNA Li+	16.0156	15.7283	0.42422	0.287397	1.22036	0.792935	0.472194	0.556746	0.325879	0.287301	FALSE	FDR correction BH	t-Test	Unpaired t-test
ERAL1~O75616	RNA K+	RNA Li+	14.5692	15.9958	0.299199	0.205512	0.372006	-5.5582	0.00512934	0.0185055	2.28994	-1.4266	TRUE	FDR correction BH	t-Test	Unpaired t-test
ERH~G3V279	RNA K+	RNA Li+	17.7393	17.5635	0.203002	0.0663133	1.12961	1.16435	0.308992	0.39822	0.510052	0.175827	FALSE	FDR correction BH	t-Test	Unpaired t-test
ESF1~Q9H501	RNA K+	RNA Li+	15.7342	14.6724	0.299995	0.0776952	2.08754	4.84562	0.00836594	0.0255862	2.07749	1.06181	TRUE	FDR correction BH	t-Test	Unpaired t-test
ESS2~Q96DF8	RNA K+	RNA Li+	18.5944	18.7752	0.205649	0.0361572	0.8822	-1.2247	0.287879	0.376649	0.54079	-0.180822	FALSE	FDR correction BH	t-Test	Unpaired t-test
ESYT1~Q9BSJ8	RNA K+	RNA Li+	15.7847	15.9024	0.365655	0.289832	0.921683	-0.356613	0.739398	0.790249	0.131122	-0.117657	FALSE	FDR correction BH	t-Test	Unpaired t-test
EXOC3L2~A0A1C7CYX0	RNA K+	RNA Li+	15.08	15.5534	0.0822303	0.0938754	0.720272	-5.36445	0.00582892	0.0201256	2.23441	-0.473387	TRUE	FDR correction BH	t-Test	Unpaired t-test
EXOSC10~Q01780	RNA K+	RNA Li+	17.2987	15.9256	0.0716601	0.0614156	2.59022	20.5751	3.29591e-05	0.00110321	4.48202	1.37307	TRUE	FDR correction BH	t-Test	Unpaired t-test
EXOSC3~Q9NQT5-2	RNA K+	RNA Li+	18.3829	16.8935	0.163239	0.125501	2.80781	10.2299	0.000514636	0.00424751	3.2885	1.48945	TRUE	FDR correction BH	t-Test	Unpaired t-test
EXOSC4~E9PPI9	RNA K+	RNA Li+	15.9794	15.8047	1.58881	1.16935	1.12869	0.125204	0.906402	0.926562	0.0426791	0.174652	FALSE	FDR correction BH	t-Test	Unpaired t-test
EXOSC9~D6RAP4	RNA K+	RNA Li+	16.0356	15.3338	0.107842	0.0654212	1.62652	7.86849	0.00140997	0.00747386	2.85079	0.701792	TRUE	FDR correction BH	t-Test	Unpaired t-test
EZH2~Q15910-5	RNA K+	RNA Li+	16.6871	15.7171	0.0992934	0.0874961	1.95894	10.3661	0.000488888	0.00411965	3.31079	0.970071	TRUE	FDR correction BH	t-Test	Unpaired t-test
EZR~E7EQR4	RNA K+	RNA Li+	16.5923	17.5799	0.0736384	0.0846766	0.504315	-12.4462	0.00023963	0.00288345	3.62046	-0.987602	TRUE	FDR correction BH	t-Test	Unpaired t-test
FAM207A~Q9NSI2	RNA K+	RNA Li+	17.3234	16.9603	0.0996641	0.0227291	1.28623	5.02394	0.00736485	0.0231119	2.13284	0.363144	TRUE	FDR correction BH	t-Test	Unpaired t-test
FAM50A~Q14320	RNA K+	RNA Li+	16.7998	16.8655	0.0681682	0.119116	0.955439	-0.677675	0.535152	0.61182	0.271523	-0.065765	FALSE	FDR correction BH	t-Test	Unpaired t-test
FAM83A~Q86UY5	RNA K+	RNA Li+	14.134	16.2035	0.374691	0.106606	0.238232	-7.51307	0.00167979	0.00829567	2.77475	-2.06956	TRUE	FDR correction BH	t-Test	Unpaired t-test
FAM98B~Q52LJ0-1	RNA K+	RNA Li+	16.6998	15.7509	0.157274	0.0885246	1.93036	7.43533	0.00174708	0.00852319	2.75769	0.94887	TRUE	FDR correction BH	t-Test	Unpaired t-test
FARSA~K7EK06	RNA K+	RNA Li+	14.1345	15.0926	0.367552	0.0778014	0.514717	-3.60672	0.0226226	0.0551826	1.64546	-0.95815	FALSE	FDR correction BH	t-Test	Unpaired t-test
FAU~E9PR30	RNA K+	RNA Li+	16.5282	15.2053	0.184828	0.996759	2.50177	1.84555	0.138703	0.212913	0.857915	1.32295	FALSE	FDR correction BH	t-Test	Unpaired t-test
FBL~M0R0P1	RNA K+	RNA Li+	18.548	17.0806	0.0408702	0.0227052	2.76522	44.3861	1.54062e-06	0.000400739	5.81231	1.4674	TRUE	FDR correction BH	t-Test	Unpaired t-test
FEN1~P39748	RNA K+	RNA Li+	15.1504	15.7573	0.232746	0.271951	0.656613	-2.39772	0.0745402	0.134026	1.12761	-0.606885	FALSE	FDR correction BH	t-Test	Unpaired t-test
FHOD1~Q9Y613	RNA K+	RNA Li+	14.461	15.886	0.725015	0.259779	0.372433	-2.6166	0.0590093	0.11251	1.22908	-1.42495	FALSE	FDR correction BH	t-Test	Unpaired t-test
FIP1L1~Q6UN15-3	RNA K+	RNA Li+	20.554	20.725	0.0571286	0.0487151	0.888274	-3.21957	0.0322938	0.0715331	1.49088	-0.170923	FALSE	FDR correction BH	t-Test	Unpaired t-test
FIP1L1~Q6UN15-5	RNA K+	RNA Li+	14.8509	17.4926	0.820182	0.160909	0.160231	-4.46992	0.0110754	0.0314668	1.95564	-2.64178	TRUE	FDR correction BH	t-Test	Unpaired t-test
FKBP8~Q14318	RNA K+	RNA Li+	17.2448	16.7953	0.187835	0.0912783	1.36557	3.04394	0.0382544	0.080168	1.41732	0.449503	FALSE	FDR correction BH	t-Test	Unpaired t-test
FLII~Q13045-2	RNA K+	RNA Li+	13.9909	15.5442	0.541486	0.268197	0.340722	-3.6354	0.0220542	0.0540415	1.65651	-1.55333	FALSE	FDR correction BH	t-Test	Unpaired t-test
FLOT1~A0A140T9R1	RNA K+	RNA Li+	17.8168	18.3391	0.08445	0.0404421	0.696261	-7.88862	0.00139636	0.00747386	2.855	-0.522301	TRUE	FDR correction BH	t-Test	Unpaired t-test
FLOT2~J3QLD9	RNA K+	RNA Li+	16.5963	17.1488	0.219861	0.166751	0.681848	-2.83147	0.0472747	0.0941587	1.32537	-0.552479	FALSE	FDR correction BH	t-Test	Unpaired t-test
FNBP4~Q8N3X1	RNA K+	RNA Li+	16.7457	17.0219	0.180862	0.0841209	0.825762	-1.95826	0.121798	0.19286	0.91436	-0.276203	FALSE	FDR correction BH	t-Test	Unpaired t-test
FRG1~Q14331	RNA K+	RNA Li+	18.2407	17.4872	0.0728714	0.0498956	1.68585	12.0654	0.000270617	0.00301939	3.56764	0.753473	TRUE	FDR correction BH	t-Test	Unpaired t-test
FSIP2~Q5CZC0	RNA K+	RNA Li+	18.9396	14.1477	3.85173	0.242105	27.7012	1.75594	0.153945	0.231014	0.812633	4.79188	FALSE	FDR correction BH	t-Test	Unpaired t-test
FTSJ1~Q9UET6-2	RNA K+	RNA Li+	14.5758	14.1407	0.818274	0.391866	1.35204	0.678278	0.534807	0.61182	0.271803	0.435138	FALSE	FDR correction BH	t-Test	Unpaired t-test
FTSJ3~Q8IY81	RNA K+	RNA Li+	17.1827	13.9895	0.181615	0.165106	9.1465	18.3987	5.13451e-05	0.00150904	4.2895	3.19322	TRUE	FDR correction BH	t-Test	Unpaired t-test
FUBP3~Q96I24	RNA K+	RNA Li+	19.0902	19.2851	0.156262	0.080778	0.873603	-1.56732	0.192109	0.276242	0.716453	-0.19495	FALSE	FDR correction BH	t-Test	Unpaired t-test
FUS~H3BPE7	RNA K+	RNA Li+	19.8496	18.9964	0.119785	0.0689212	1.80658	8.73163	0.000947801	0.00579465	3.02328	0.853259	TRUE	FDR correction BH	t-Test	Unpaired t-test
FXR1~B4DXZ6	RNA K+	RNA Li+	17.1653	16.968	0.139585	0.0936082	1.14658	1.66056	0.172139	0.252038	0.764121	0.197343	FALSE	FDR correction BH	t-Test	Unpaired t-test
FXR2~P51116	RNA K+	RNA Li+	13.7412	15.38	0.145707	1.11901	0.321134	-2.05373	0.109227	0.178104	0.96167	-1.63875	FALSE	FDR correction BH	t-Test	Unpaired t-test
FYTTD1~Q96QD9	RNA K+	RNA Li+	18.5553	18.7664	0.182919	0.0941579	0.8639	-1.45088	0.220435	0.309274	0.65672	-0.211064	FALSE	FDR correction BH	t-Test	Unpaired t-test
G3BP1~E5RH42	RNA K+	RNA Li+	15.835	16.1133	0.0746066	0.152014	0.8246	-2.32368	0.0808103	0.142572	1.09253	-0.278233	FALSE	FDR correction BH	t-Test	Unpaired t-test
G3BP2~Q9UN86-2	RNA K+	RNA Li+	16.0898	16.2883	0.246589	0.0723009	0.871448	-1.0925	0.336	0.425741	0.473661	-0.198513	FALSE	FDR correction BH	t-Test	Unpaired t-test
GADD45GIP1~Q8TAE8	RNA K+	RNA Li+	16.6772	16.185	0.0985047	0.0974335	1.40658	5.02389	0.00736512	0.0231119	2.13282	0.492193	TRUE	FDR correction BH	t-Test	Unpaired t-test
GALNT2~Q10471	RNA K+	RNA Li+	17.2224	16.7123	0.381703	0.322414	1.42415	1.4438	0.222285	0.31031	0.65309	0.510102	FALSE	FDR correction BH	t-Test	Unpaired t-test
GAPDH~P04406	RNA K+	RNA Li+	17.3215	16.8722	0.109212	0.102246	1.3653	4.24644	0.0131955	0.03622	1.87957	0.449217	TRUE	FDR correction BH	t-Test	Unpaired t-test
GAPVD1~F8W9S7	RNA K+	RNA Li+	15.8652	16.5069	0.355706	0.260415	0.640963	-2.05852	0.108635	0.177599	0.96403	-0.641687	FALSE	FDR correction BH	t-Test	Unpaired t-test
GAR1~Q9NY12-2	RNA K+	RNA Li+	18.0371	16.8756	0.130022	0.0354966	2.23693	12.1876	0.000260158	0.00292982	3.58476	1.16152	TRUE	FDR correction BH	t-Test	Unpaired t-test
GATA1~B7WNQ9	RNA K+	RNA Li+	16.3342	16.5292	0.173746	0.115393	0.873562	-1.3223	0.256609	0.343953	0.590728	-0.195019	FALSE	FDR correction BH	t-Test	Unpaired t-test
GATAD2A~Q86YP4	RNA K+	RNA Li+	16.7822	16.2361	0.0495243	0.131813	1.46013	5.48474	0.00538181	0.0190738	2.26907	0.546101	TRUE	FDR correction BH	t-Test	Unpaired t-test
GATAD2B~A0A0U1RRM1	RNA K+	RNA Li+	16.1738	16.4151	0.2676	0.19567	0.845947	-1.02965	0.361359	0.448442	0.442061	-0.241361	FALSE	FDR correction BH	t-Test	Unpaired t-test
GCN1~Q92616	RNA K+	RNA Li+	16.3934	16.6577	0.367687	0.367457	0.83261	-0.719008	0.5119	0.591977	0.290814	-0.264287	FALSE	FDR correction BH	t-Test	Unpaired t-test
GCOM1~H8Y6P7	RNA K+	RNA Li+	13.9455	15.3782	0.0688939	1.23639	0.370434	-1.63623	0.177132	0.25789	0.751703	-1.43271	FALSE	FDR correction BH	t-Test	Unpaired t-test
GLE1~Q53GS7-2	RNA K+	RNA Li+	15.8887	15.1957	0.172623	0.653525	1.61656	1.44976	0.220727	0.309274	0.656145	0.692927	FALSE	FDR correction BH	t-Test	Unpaired t-test
GLG1~Q92896	RNA K+	RNA Li+	15.3611	14.7348	0.39312	0.104381	1.54366	2.17781	0.0949773	0.160291	1.02238	0.626358	FALSE	FDR correction BH	t-Test	Unpaired t-test
GLYR1~K7EMM8	RNA K+	RNA Li+	14.9286	14.4645	0.0614768	0.160096	1.37945	3.8271	0.0186644	0.0477508	1.72899	0.46409	TRUE	FDR correction BH	t-Test	Unpaired t-test
GNAI2~P04899	RNA K+	RNA Li+	14.1825	14.7269	0.768321	0.204574	0.685669	-0.968342	0.387709	0.474721	0.411495	-0.544415	FALSE	FDR correction BH	t-Test	Unpaired t-test
GNAS~Q5JWF2	RNA K+	RNA Li+	14.9672	15.2619	0.431583	0.248925	0.815275	-0.836341	0.450015	0.537431	0.346773	-0.294641	FALSE	FDR correction BH	t-Test	Unpaired t-test
GNL2~Q13823	RNA K+	RNA Li+	16.574	16.1435	0.0926461	0.0608101	1.34771	5.49392	0.00534945	0.019015	2.27169	0.430514	TRUE	FDR correction BH	t-Test	Unpaired t-test
GNL3L~A0A6I8PS19	RNA K+	RNA Li+	14.6407	13.942	0.199634	0.675131	1.62313	1.40368	0.233086	0.320992	0.632484	0.698782	FALSE	FDR correction BH	t-Test	Unpaired t-test
GNL3~Q9BVP2-2	RNA K+	RNA Li+	17.8633	16.7611	0.141841	0.0684592	2.14672	9.89637	0.000585126	0.00443445	3.23275	1.10214	TRUE	FDR correction BH	t-Test	Unpaired t-test
GOLGA2~Q08379	RNA K+	RNA Li+	17.5194	17.3949	0.0706743	0.10808	1.09011	1.36314	0.244525	0.331816	0.611676	0.124473	FALSE	FDR correction BH	t-Test	Unpaired t-test
GOLGA3~Q08378-4	RNA K+	RNA Li+	13.9435	14.9768	0.15901	0.0966467	0.488586	-7.85332	0.00142034	0.00747386	2.84761	-1.03331	TRUE	FDR correction BH	t-Test	Unpaired t-test
GOLGB1~Q14789-4	RNA K+	RNA Li+	14.8496	15.1568	0.145524	0.275442	0.808204	-1.39464	0.235589	0.322963	0.627845	-0.307209	FALSE	FDR correction BH	t-Test	Unpaired t-test
GOSR1~B4DQA8	RNA K+	RNA Li+	15.7848	15.4684	0.141504	0.0355111	1.24519	3.06666	0.0374145	0.0795141	1.42696	0.316361	FALSE	FDR correction BH	t-Test	Unpaired t-test
GPANK1~A0A0G2JK37	RNA K+	RNA Li+	15.7046	15.8175	0.419522	0.0149605	0.924737	-0.380295	0.723059	0.77724	0.140826	-0.112885	FALSE	FDR correction BH	t-Test	Unpaired t-test
GPATCH1~Q9BRR8	RNA K+	RNA Li+	15.2465	15.4189	0.15341	0.154828	0.88737	-1.11855	0.325967	0.416091	0.486826	-0.172392	FALSE	FDR correction BH	t-Test	Unpaired t-test
GPATCH4~F8W895	RNA K+	RNA Li+	15.411	15.0578	0.145501	0.207005	1.27741	1.97426	0.119585	0.189855	0.922323	0.353226	FALSE	FDR correction BH	t-Test	Unpaired t-test
GPATCH8~Q9UKJ3	RNA K+	RNA Li+	15.951	16.7443	0.200571	0.332336	0.577045	-2.89001	0.0445623	0.0897953	1.35103	-0.793244	FALSE	FDR correction BH	t-Test	Unpaired t-test
GPKOW~Q92917	RNA K+	RNA Li+	16.7156	16.379	0.195524	0.0886986	1.26277	2.21705	0.0909105	0.155166	1.04139	0.336587	FALSE	FDR correction BH	t-Test	Unpaired t-test
GTF2E2~P29084	RNA K+	RNA Li+	15.0768	15.06	0.0704383	0.102973	1.01173	0.1907	0.858048	0.884472	0.0664884	0.0168233	FALSE	FDR correction BH	t-Test	Unpaired t-test
GTF2F1~P35269	RNA K+	RNA Li+	15.622	15.1974	0.513995	0.197903	1.34222	1.09028	0.336868	0.426005	0.47254	0.424619	FALSE	FDR correction BH	t-Test	Unpaired t-test
GTF2I~P78347-2	RNA K+	RNA Li+	15.4895	14.4252	0.366634	0.179147	2.09126	3.6888	0.0210409	0.0524934	1.67694	1.06438	FALSE	FDR correction BH	t-Test	Unpaired t-test
GTF3C1~Q12789-3	RNA K+	RNA Li+	16.4683	15.5836	0.340595	0.0135014	1.84631	3.67033	0.0213849	0.0529133	1.66989	0.884647	FALSE	FDR correction BH	t-Test	Unpaired t-test
GTF3C3~A0A494C1S7	RNA K+	RNA Li+	14.0544	13.8671	0.381352	0.0763019	1.13868	0.681326	0.533068	0.611176	0.273218	0.187365	FALSE	FDR correction BH	t-Test	Unpaired t-test
GTF3C5~Q5T7U1	RNA K+	RNA Li+	16.669	15.8153	0.363095	0.0711524	1.80702	3.26269	0.0310022	0.0693091	1.50861	0.853616	FALSE	FDR correction BH	t-Test	Unpaired t-test
GTPBP1~O00178	RNA K+	RNA Li+	14.7393	16.309	0.306028	0.0815277	0.336868	-7.0096	0.00218089	0.0099169	2.66137	-1.56974	TRUE	FDR correction BH	t-Test	Unpaired t-test
GTPBP4~Q9BZE4	RNA K+	RNA Li+	17.0778	15.4077	0.141166	0.0395676	3.18223	16.1097	8.68405e-05	0.00177361	4.06128	1.67004	TRUE	FDR correction BH	t-Test	Unpaired t-test
H1-10~Q92522	RNA K+	RNA Li+	19.3686	16.221	0.215313	1.68287	8.86178	2.62372	0.0585707	0.11185	1.23232	3.1476	FALSE	FDR correction BH	t-Test	Unpaired t-test
H1-2~P16403	RNA K+	RNA Li+	21.8616	19.5222	0.0748244	0.255844	5.06091	12.4114	0.000242268	0.00288345	3.6157	2.3394	TRUE	FDR correction BH	t-Test	Unpaired t-test
H1-4~P10412	RNA K+	RNA Li+	19.2192	15.9509	0.149926	1.50539	9.63498	3.05522	0.0378346	0.0800006	1.42211	3.26828	FALSE	FDR correction BH	t-Test	Unpaired t-test
H1-5~P16401	RNA K+	RNA Li+	18.7085	16.1068	0.365264	0.290715	6.06998	7.88152	0.00140114	0.00747386	2.85352	2.60169	TRUE	FDR correction BH	t-Test	Unpaired t-test
H2AC6~Q93077	RNA K+	RNA Li+	19.992	18.1599	0.0437411	0.102185	3.56058	23.3101	2.00755e-05	0.00105756	4.69733	1.83211	TRUE	FDR correction BH	t-Test	Unpaired t-test
H2AZ2~Q71UI9	RNA K+	RNA Li+	17.6031	17.2846	0.452063	0.393997	1.24705	0.751186	0.494319	0.575129	0.305992	0.318522	FALSE	FDR correction BH	t-Test	Unpaired t-test
H2BC11~P06899	RNA K+	RNA Li+	22.2759	21.1051	0.124012	0.110305	2.25148	9.97688	0.000567063	0.00436916	3.24637	1.17088	TRUE	FDR correction BH	t-Test	Unpaired t-test
H2BC21~Q16778	RNA K+	RNA Li+	22.7576	21.5829	0.036586	0.0578753	2.25749	24.2634	1.71176e-05	0.00105756	4.76656	1.17472	TRUE	FDR correction BH	t-Test	Unpaired t-test
H3-2~Q5TEC6	RNA K+	RNA Li+	15.0849	14.998	0.193667	0.0831148	1.06205	0.582792	0.591307	0.657918	0.228187	0.0868489	FALSE	FDR correction BH	t-Test	Unpaired t-test
H3-3B~K7EK07	RNA K+	RNA Li+	20.3115	20.8175	0.0469385	0.044409	0.704203	-11.073	0.000378307	0.00358945	3.42216	-0.505937	TRUE	FDR correction BH	t-Test	Unpaired t-test
H4C9~P62805	RNA K+	RNA Li+	19.9247	18.7499	0.157106	0.011248	2.25771	10.5487	0.000456852	0.00396048	3.34022	1.17486	TRUE	FDR correction BH	t-Test	Unpaired t-test
HADHA~H0YFD6	RNA K+	RNA Li+	17.4401	16.7462	0.491607	0.155667	1.6176	1.9029	0.129803	0.201823	0.886714	0.693856	FALSE	FDR correction BH	t-Test	Unpaired t-test
HADHB~P55084-2	RNA K+	RNA Li+	16.8711	16.2076	0.286921	0.0399086	1.58386	3.23891	0.0317067	0.0703619	1.49885	0.663449	FALSE	FDR correction BH	t-Test	Unpaired t-test
HBA2~P69905	RNA K+	RNA Li+	16.8266	17.2355	0.590482	0.180543	0.7532	-0.936512	0.40203	0.488353	0.395742	-0.408895	FALSE	FDR correction BH	t-Test	Unpaired t-test
HBE1~P02100	RNA K+	RNA Li+	18.2646	18.8701	0.472651	0.302376	0.657267	-1.526	0.201709	0.287304	0.695275	-0.60545	FALSE	FDR correction BH	t-Test	Unpaired t-test
HBG2~P69892	RNA K+	RNA Li+	18.7526	19.6574	0.495793	0.204957	0.534105	-2.38512	0.075567	0.135302	1.12167	-0.904805	FALSE	FDR correction BH	t-Test	Unpaired t-test
HBS1L~Q9Y450	RNA K+	RNA Li+	15.2911	16.0043	0.381919	0.211237	0.609976	-2.31091	0.0819503	0.144332	1.08645	-0.713176	FALSE	FDR correction BH	t-Test	Unpaired t-test
HBZ~P02008	RNA K+	RNA Li+	19.5951	19.8243	0.424861	0.272779	0.853089	-0.642085	0.555767	0.631522	0.255107	-0.229232	FALSE	FDR correction BH	t-Test	Unpaired t-test
HCFC1~A6NEM2	RNA K+	RNA Li+	17.3047	16.75	0.246831	0.211481	1.46885	2.4134	0.0732846	0.132481	1.13499	0.554687	FALSE	FDR correction BH	t-Test	Unpaired t-test
HDAC1~Q13547	RNA K+	RNA Li+	16.015	16.9766	0.15811	0.13637	0.513512	-6.51264	0.00286925	0.0120468	2.54223	-0.961531	TRUE	FDR correction BH	t-Test	Unpaired t-test
HDLBP~Q00341	RNA K+	RNA Li+	15.6841	14.9832	0.261973	1.12115	1.62554	0.860943	0.437817	0.525468	0.358707	0.700916	FALSE	FDR correction BH	t-Test	Unpaired t-test
HEMGN~Q9BXL5	RNA K+	RNA Li+	17.5856	17.3073	0.225723	0.185833	1.21281	1.3464	0.249409	0.336926	0.603088	0.278358	FALSE	FDR correction BH	t-Test	Unpaired t-test
HEXIM1~O94992	RNA K+	RNA Li+	15.8051	17.2769	0.335192	0.292648	0.360529	-4.67777	0.00946337	0.0284373	2.02395	-1.47181	TRUE	FDR correction BH	t-Test	Unpaired t-test
HIC2~Q96JB3-2	RNA K+	RNA Li+	17.5924	16.9215	0.222086	0.0188322	1.59199	4.25651	0.01309	0.0360123	1.88306	0.670833	TRUE	FDR correction BH	t-Test	Unpaired t-test
HIRA~P54198-2	RNA K+	RNA Li+	15.9347	15.13	0.144129	0.0594234	1.74673	7.2993	0.00187305	0.00895644	2.72745	0.804653	TRUE	FDR correction BH	t-Test	Unpaired t-test
HMBOX1~Q6NT76-3	RNA K+	RNA Li+	14.7645	13.9919	0.0870291	0.316629	1.70837	3.32748	0.0291743	0.0663302	1.535	0.77262	FALSE	FDR correction BH	t-Test	Unpaired t-test
HMBS~F5GY90	RNA K+	RNA Li+	13.971	14.7211	0.37614	0.378219	0.594573	-1.98863	0.117635	0.187252	0.929464	-0.750073	FALSE	FDR correction BH	t-Test	Unpaired t-test
HMG20A~Q9NP66	RNA K+	RNA Li+	16.5793	17.1244	0.284929	0.149386	0.685309	-2.3965	0.0746394	0.134026	1.12703	-0.545173	FALSE	FDR correction BH	t-Test	Unpaired t-test
HMGA1~P17096	RNA K+	RNA Li+	21.7365	21.5643	0.177725	0.0766868	1.12679	1.2583	0.276722	0.368048	0.557956	0.172224	FALSE	FDR correction BH	t-Test	Unpaired t-test
HMGN4~O00479	RNA K+	RNA Li+	16.6161	15.0865	0.245116	0.397777	2.88699	4.62964	0.00980983	0.0288484	2.00834	1.52957	TRUE	FDR correction BH	t-Test	Unpaired t-test
HMOX2~I3L159	RNA K+	RNA Li+	14.0497	14.5207	0.125527	0.419068	0.721427	-1.52287	0.202456	0.288028	0.693668	-0.471074	FALSE	FDR correction BH	t-Test	Unpaired t-test
HNRNPA0~Q13151	RNA K+	RNA Li+	18.5781	17.9996	0.0818873	0.0629822	1.49328	7.91917	0.00137601	0.00746887	2.86138	0.578487	TRUE	FDR correction BH	t-Test	Unpaired t-test
HNRNPA1~P09651	RNA K+	RNA Li+	23.6216	23.6735	0.13337	0.040909	0.964648	-0.526389	0.626455	0.68813	0.20311	-0.0519248	FALSE	FDR correction BH	t-Test	Unpaired t-test
HNRNPA2B1~P22626	RNA K+	RNA Li+	23.8617	23.928	0.166693	0.0710819	0.955071	-0.517562	0.63207	0.692404	0.199235	-0.0663199	FALSE	FDR correction BH	t-Test	Unpaired t-test
HNRNPA3~P51991	RNA K+	RNA Li+	19.7267	19.5883	0.160631	0.119446	1.10069	0.977862	0.383511	0.470123	0.416222	0.138411	FALSE	FDR correction BH	t-Test	Unpaired t-test
HNRNPA3~P51991-2	RNA K+	RNA Li+	22.4197	22.2536	0.156126	0.036861	1.12207	1.46482	0.216831	0.305236	0.663878	0.166159	FALSE	FDR correction BH	t-Test	Unpaired t-test
HNRNPAB~D6R9P3	RNA K+	RNA Li+	17.1865	16.2781	0.383738	0.167655	1.87693	3.06768	0.0373775	0.0795141	1.42739	0.908372	FALSE	FDR correction BH	t-Test	Unpaired t-test
HNRNPC~B4DY08	RNA K+	RNA Li+	21.4236	21.6262	0.06724	0.0440618	0.868986	-3.564	0.0235016	0.0569807	1.6289	-0.202595	FALSE	FDR correction BH	t-Test	Unpaired t-test
HNRNPDL~O14979-2	RNA K+	RNA Li+	18.7239	17.7238	0.1587	0.0731255	2.00021	8.09462	0.00126596	0.00696567	2.89758	1.00015	TRUE	FDR correction BH	t-Test	Unpaired t-test
HNRNPD~H0YA96	RNA K+	RNA Li+	15.6221	14.418	0.248339	0.0409019	2.30409	6.76636	0.00248885	0.0109575	2.604	1.2042	TRUE	FDR correction BH	t-Test	Unpaired t-test
HNRNPF~P52597	RNA K+	RNA Li+	19.9344	20.2779	0.176191	0.0688573	0.788097	-2.56841	0.062083	0.117074	1.20703	-0.343555	FALSE	FDR correction BH	t-Test	Unpaired t-test
HNRNPH1~P31943	RNA K+	RNA Li+	19.1975	19.0459	0.131272	0.0925083	1.1108	1.33506	0.252773	0.340326	0.597269	0.151604	FALSE	FDR correction BH	t-Test	Unpaired t-test
HNRNPH3~P31942	RNA K+	RNA Li+	19.7063	19.8998	0.161119	0.113505	0.874479	-1.38852	0.2373	0.32457	0.624703	-0.193505	FALSE	FDR correction BH	t-Test	Unpaired t-test
HNRNPK~P61978-3	RNA K+	RNA Li+	21.3937	21.1647	0.101804	0.0443528	1.17207	2.91712	0.043368	0.0879771	1.36283	0.229057	FALSE	FDR correction BH	t-Test	Unpaired t-test
HNRNPL~A0A3B3ITJ4	RNA K+	RNA Li+	17.3337	17.9189	0.455837	0.186504	0.666551	-1.68039	0.168179	0.248061	0.774228	-0.585212	FALSE	FDR correction BH	t-Test	Unpaired t-test
HNRNPL~P14866	RNA K+	RNA Li+	19.3464	19.3853	0.187419	0.104932	0.973344	-0.256631	0.810123	0.848131	0.091449	-0.0389777	FALSE	FDR correction BH	t-Test	Unpaired t-test
HNRNPM~M0QZM1	RNA K+	RNA Li+	17.5966	17.7023	0.208834	0.146656	0.929382	-0.585535	0.58963	0.657266	0.22942	-0.105656	FALSE	FDR correction BH	t-Test	Unpaired t-test
HNRNPM~P52272-2	RNA K+	RNA Li+	21.482	21.4061	0.267035	0.113147	1.05403	0.370172	0.730022	0.78263	0.136664	0.0759123	FALSE	FDR correction BH	t-Test	Unpaired t-test
HNRNPR~O43390	RNA K+	RNA Li+	18.9071	18.3326	0.179672	0.0219002	1.48924	4.48931	0.0109116	0.031306	1.96211	0.574574	TRUE	FDR correction BH	t-Test	Unpaired t-test
HNRNPUL1~M0QZV6	RNA K+	RNA Li+	16.0968	16.048	0.223077	0.0542266	1.03443	0.300804	0.778551	0.82092	0.108713	0.0488304	FALSE	FDR correction BH	t-Test	Unpaired t-test
HNRNPUL2~Q1KMD3	RNA K+	RNA Li+	18.7925	18.5625	0.127611	0.0241646	1.17283	2.50435	0.0664572	0.123201	1.17746	0.229995	FALSE	FDR correction BH	t-Test	Unpaired t-test
HNRNPU~Q00839-2	RNA K+	RNA Li+	21.7171	21.3023	0.134851	0.0845653	1.33316	3.68587	0.0210949	0.0525194	1.67582	0.414854	FALSE	FDR correction BH	t-Test	Unpaired t-test
HP1BP3~Q5SSJ5	RNA K+	RNA Li+	19.0412	18.6481	0.107522	0.137272	1.31326	3.18862	0.03326	0.0734036	1.47808	0.39315	FALSE	FDR correction BH	t-Test	Unpaired t-test
HSP90AB1~P08238	RNA K+	RNA Li+	19.3898	19.5322	0.222832	0.149004	0.906053	-0.750911	0.494468	0.575129	0.305862	-0.142333	FALSE	FDR correction BH	t-Test	Unpaired t-test
HSP90B1~H0YIV0	RNA K+	RNA Li+	15.8361	16.0747	0.14795	0.0413261	0.847543	-2.19701	0.0929617	0.157655	1.0317	-0.238641	FALSE	FDR correction BH	t-Test	Unpaired t-test
HSPA1B~A0A0G2JIW1	RNA K+	RNA Li+	16.02	18.6545	0.494025	0.190712	0.161038	-7.03565	0.00215078	0.0099169	2.6674	-2.63453	TRUE	FDR correction BH	t-Test	Unpaired t-test
HSPA5~P11021	RNA K+	RNA Li+	13.7839	15.1358	0.235165	0.809263	0.391786	-2.26858	0.0858619	0.148868	1.0662	-1.35186	FALSE	FDR correction BH	t-Test	Unpaired t-test
HSPA8~P11142-2	RNA K+	RNA Li+	17.5999	18.9558	0.288442	0.165911	0.390691	-5.76261	0.00449939	0.0168378	2.34685	-1.3559	TRUE	FDR correction BH	t-Test	Unpaired t-test
HSPA9~P38646	RNA K+	RNA Li+	15.269	16.5179	1.00064	0.0893246	0.420769	-1.75809	0.153559	0.230971	0.813724	-1.2489	FALSE	FDR correction BH	t-Test	Unpaired t-test
HSPB1~P04792	RNA K+	RNA Li+	16.338	16.9971	0.233472	0.0866169	0.63326	-3.74325	0.0200642	0.0504748	1.69758	-0.65913	FALSE	FDR correction BH	t-Test	Unpaired t-test
HSPD1~P10809	RNA K+	RNA Li+	19.5733	19.5049	0.0578735	0.107536	1.04852	0.791565	0.472908	0.557043	0.325223	0.0683534	FALSE	FDR correction BH	t-Test	Unpaired t-test
HTATSF1~O43719	RNA K+	RNA Li+	14.1172	15.5334	0.422453	0.0930269	0.374697	-4.62999	0.00980731	0.0288484	2.00845	-1.4162	TRUE	FDR correction BH	t-Test	Unpaired t-test
IGF2BP1~Q9NZI8	RNA K+	RNA Li+	18.241	18.4294	0.275943	0.107086	0.877546	-0.900404	0.418815	0.505177	0.377978	-0.188454	FALSE	FDR correction BH	t-Test	Unpaired t-test
IGF2BP3~O00425	RNA K+	RNA Li+	16.9888	17.6148	0.185558	0.0447661	0.648	-4.63746	0.00975253	0.0288484	2.01088	-0.625934	TRUE	FDR correction BH	t-Test	Unpaired t-test
IGF2R~P11717	RNA K+	RNA Li+	14.1672	14.9434	0.0999484	0.0409063	0.583892	-10.1648	0.000527526	0.00427705	3.27776	-0.776227	TRUE	FDR correction BH	t-Test	Unpaired t-test
IKZF1~A0A0A0MST1	RNA K+	RNA Li+	17.0384	16.782	0.163773	0.104576	1.19444	1.86558	0.135522	0.208562	0.86799	0.256332	FALSE	FDR correction BH	t-Test	Unpaired t-test
IK~Q13123	RNA K+	RNA Li+	19.6542	19.475	0.0966967	0.0487679	1.13222	2.33944	0.0794272	0.14075	1.10003	0.179151	FALSE	FDR correction BH	t-Test	Unpaired t-test
ILF2~X6R6Z1	RNA K+	RNA Li+	17.1925	16.5437	0.0264039	0.0472305	1.56788	16.9573	7.09126e-05	0.00164134	4.14928	0.648811	TRUE	FDR correction BH	t-Test	Unpaired t-test
ILF3~Q12906	RNA K+	RNA Li+	18.6793	19.0706	0.156779	0.152407	0.762447	-2.53086	0.0646056	0.12051	1.18973	-0.391292	FALSE	FDR correction BH	t-Test	Unpaired t-test
ILK~A0A0A0MTH3	RNA K+	RNA Li+	14.1379	14.4803	0.095135	0.315932	0.788739	-1.46752	0.216141	0.304976	0.665263	-0.342381	FALSE	FDR correction BH	t-Test	Unpaired t-test
IMMT~B9A067	RNA K+	RNA Li+	18.1682	18.0279	0.203005	0.0284997	1.1021	0.967572	0.38805	0.474721	0.411112	0.140253	FALSE	FDR correction BH	t-Test	Unpaired t-test
IMP3~Q9NV31	RNA K+	RNA Li+	16.4255	15.0834	0.0876243	0.144509	2.53518	11.2308	0.000358015	0.0034791	3.4461	1.34209	TRUE	FDR correction BH	t-Test	Unpaired t-test
IMP4~Q96G21	RNA K+	RNA Li+	16.528	15.504	0.0444516	0.08535	2.03367	15.0499	0.000113591	0.00205106	3.94466	1.02409	TRUE	FDR correction BH	t-Test	Unpaired t-test
INCENP~Q9NQS7	RNA K+	RNA Li+	16.0595	15.5289	0.114756	0.0662805	1.44445	5.66145	0.00479851	0.0176673	2.31889	0.530519	TRUE	FDR correction BH	t-Test	Unpaired t-test
INPPL1~O15357-2	RNA K+	RNA Li+	14.756	16.635	0.147363	0.258211	0.271877	-8.93792	0.000866572	0.00546712	3.0622	-1.87897	TRUE	FDR correction BH	t-Test	Unpaired t-test
INTS13~H0YH12	RNA K+	RNA Li+	13.8815	15.3655	0.0762305	0.0326913	0.357496	-25.3024	1.44876e-05	0.000985328	4.839	-1.484	TRUE	FDR correction BH	t-Test	Unpaired t-test
INTS1~Q8N201	RNA K+	RNA Li+	15.3042	14.7068	0.178714	0.120738	1.51301	3.91734	0.0172864	0.0447961	1.76229	0.59742	TRUE	FDR correction BH	t-Test	Unpaired t-test
INTS3~Q68E01-2	RNA K+	RNA Li+	15.3273	14.9244	0.884552	0.511133	1.32214	0.557695	0.606789	0.670808	0.216962	0.402872	FALSE	FDR correction BH	t-Test	Unpaired t-test
INTS6~Q9UL03-3	RNA K+	RNA Li+	16.8385	16.6726	0.0506357	0.0481958	1.12186	3.35601	0.0284098	0.0654152	1.54653	0.16589	FALSE	FDR correction BH	t-Test	Unpaired t-test
INTS7~A0A087WXK3	RNA K+	RNA Li+	14.7634	14.5855	0.0287776	0.339567	1.13122	0.738196	0.501361	0.581346	0.299849	0.177884	FALSE	FDR correction BH	t-Test	Unpaired t-test
IQGAP1~H0YLE8	RNA K+	RNA Li+	16.9083	16.6429	0.271701	0.112411	1.20194	1.27633	0.270907	0.361911	0.567179	0.265368	FALSE	FDR correction BH	t-Test	Unpaired t-test
ISY1~Q9ULR0	RNA K+	RNA Li+	18.9028	18.0908	0.33149	0.195939	1.7556	2.98204	0.0406567	0.0833186	1.39087	0.811963	FALSE	FDR correction BH	t-Test	Unpaired t-test
IWS1~Q96ST2-2	RNA K+	RNA Li+	15.4274	13.7758	0.155138	0.292212	3.14174	7.05978	0.00212333	0.00987883	2.67298	1.65156	TRUE	FDR correction BH	t-Test	Unpaired t-test
KANSL1~A0A3B3IT55	RNA K+	RNA Li+	15.4726	15.659	0.105009	0.0316751	0.878756	-2.40423	0.0740162	0.133318	1.13067	-0.186465	FALSE	FDR correction BH	t-Test	Unpaired t-test
KAT7~O95251-5	RNA K+	RNA Li+	14.8519	14.3541	0.0757893	0.0513228	1.41206	7.69127	0.00153721	0.00781578	2.81327	0.4978	TRUE	FDR correction BH	t-Test	Unpaired t-test
KDM1A~R4GMQ1	RNA K+	RNA Li+	15.8744	15.8313	0.0462791	0.0659121	1.03035	0.757515	0.490915	0.574323	0.308993	0.043139	FALSE	FDR correction BH	t-Test	Unpaired t-test
KHDRBS1~Q07666	RNA K+	RNA Li+	21.2389	20.8384	0.225145	0.0928579	1.32004	2.32614	0.0805925	0.142396	1.09371	0.400585	FALSE	FDR correction BH	t-Test	Unpaired t-test
KHSRP~A0A087WTP3	RNA K+	RNA Li+	20.1151	19.8746	0.0480292	0.0145171	1.18135	6.77694	0.00247438	0.0109575	2.60653	0.24044	TRUE	FDR correction BH	t-Test	Unpaired t-test
KIAA1522~Q9P206	RNA K+	RNA Li+	14.155	14.9856	0.262072	0.193999	0.562275	-3.60273	0.0227029	0.0552665	1.64392	-0.830653	FALSE	FDR correction BH	t-Test	Unpaired t-test
KIDINS220~Q9ULH0-2	RNA K+	RNA Li+	14.7832	15.0914	0.187345	0.560584	0.807631	-0.737496	0.501743	0.581346	0.299519	-0.308232	FALSE	FDR correction BH	t-Test	Unpaired t-test
KIF11~P52732	RNA K+	RNA Li+	13.8824	15.6692	0.142462	0.210212	0.289826	-9.95058	0.000572885	0.00436916	3.24193	-1.78674	TRUE	FDR correction BH	t-Test	Unpaired t-test
KIF20A~O95235-2	RNA K+	RNA Li+	15.9485	15.0266	0.107891	0.0334678	1.89457	11.5412	0.000321899	0.00334386	3.49228	0.92187	TRUE	FDR correction BH	t-Test	Unpaired t-test
KIF21A~Q7Z4S6-6	RNA K+	RNA Li+	13.2665	14.8105	0.724057	0.365075	0.342931	-2.6928	0.0544995	0.105243	1.26361	-1.54401	FALSE	FDR correction BH	t-Test	Unpaired t-test
KIF22~Q14807	RNA K+	RNA Li+	16.7547	15.1306	0.292179	0.173112	3.0824	6.76288	0.00249362	0.0109575	2.60317	1.62405	TRUE	FDR correction BH	t-Test	Unpaired t-test
KIF2A~O00139-2	RNA K+	RNA Li+	14.5556	14.2742	0.1935	0.194661	1.21541	1.45011	0.220634	0.309274	0.656328	0.281439	FALSE	FDR correction BH	t-Test	Unpaired t-test
KIF2C~Q99661	RNA K+	RNA Li+	16.7075	16.2192	0.145723	0.153355	1.40283	3.26459	0.0309466	0.0693091	1.50939	0.488343	FALSE	FDR correction BH	t-Test	Unpaired t-test
KIF5B~P33176	RNA K+	RNA Li+	13.7946	16.0755	0.319961	0.243002	0.205766	-8.0286	0.00130604	0.00712119	2.88404	-2.28092	TRUE	FDR correction BH	t-Test	Unpaired t-test
KIFC1~Q9BW19	RNA K+	RNA Li+	15.961	16.0771	0.100489	0.0690447	0.922681	-1.34663	0.249343	0.336926	0.603203	-0.116096	FALSE	FDR correction BH	t-Test	Unpaired t-test
KIN~O60870	RNA K+	RNA Li+	16.7351	15.3959	0.149866	0.0838246	2.53	11.0288	0.000384234	0.0036172	3.4154	1.33914	TRUE	FDR correction BH	t-Test	Unpaired t-test
KMT2A~Q03164-2	RNA K+	RNA Li+	14.8069	15.1889	0.0647562	0.0596692	0.767405	-6.13414	0.0035798	0.0140572	2.44614	-0.38194	TRUE	FDR correction BH	t-Test	Unpaired t-test
KMT2B~A0A669KBI7	RNA K+	RNA Li+	13.7673	13.9137	0.247358	0.225207	0.903477	-0.619092	0.569374	0.640746	0.244603	-0.146441	FALSE	FDR correction BH	t-Test	Unpaired t-test
KPNA2~P52292	RNA K+	RNA Li+	18.3417	18.1037	0.196523	0.00616233	1.1793	1.71138	0.162179	0.241266	0.790006	0.237935	FALSE	FDR correction BH	t-Test	Unpaired t-test
KPNA3~O00505	RNA K+	RNA Li+	14.8602	15.3064	1.04743	0.0105633	0.733984	-0.602389	0.579398	0.647657	0.237023	-0.446179	FALSE	FDR correction BH	t-Test	Unpaired t-test
KPNA4~O00629	RNA K+	RNA Li+	16.0658	16.2018	0.101431	0.053779	0.910058	-1.67491	0.169263	0.249127	0.771438	-0.135969	FALSE	FDR correction BH	t-Test	Unpaired t-test
KPNB1~Q14974	RNA K+	RNA Li+	18.3667	17.8639	0.1429	0.0752197	1.41688	4.40247	0.0116687	0.0327757	1.93298	0.502716	TRUE	FDR correction BH	t-Test	Unpaired t-test
KRT18~P05783	RNA K+	RNA Li+	20.8727	21.3812	0.0547568	0.135344	0.702955	-4.92545	0.00789852	0.0244671	2.10245	-0.508495	TRUE	FDR correction BH	t-Test	Unpaired t-test
KTN1~Q86UP2-2	RNA K+	RNA Li+	15.407	15.678	0.104647	0.0721818	0.828783	-3.014	0.0393952	0.0815942	1.40456	-0.270934	FALSE	FDR correction BH	t-Test	Unpaired t-test
L3MBTL2~Q969R5	RNA K+	RNA Li+	14.3576	14.2216	0.811286	0.442363	1.09887	0.208169	0.845267	0.878057	0.0730061	0.136018	FALSE	FDR correction BH	t-Test	Unpaired t-test
LAMTOR1~Q6IAA8	RNA K+	RNA Li+	16.8889	17.2033	0.151105	0.0459511	0.804183	-2.81526	0.0480593	0.0954059	1.31822	-0.314405	FALSE	FDR correction BH	t-Test	Unpaired t-test
LARP1~Q6PKG0	RNA K+	RNA Li+	16.6624	17.5193	0.0829951	0.0873937	0.552124	-10.0552	0.000550143	0.00435269	3.25952	-0.856935	TRUE	FDR correction BH	t-Test	Unpaired t-test
LARP4~Q71RC2-3	RNA K+	RNA Li+	16.6772	17.1348	0.16527	0.0398929	0.728201	-3.80629	0.0190006	0.0482243	1.72123	-0.457591	TRUE	FDR correction BH	t-Test	Unpaired t-test
LARS1~A0A6I8PLB3	RNA K+	RNA Li+	14.3447	14.1295	0.166571	0.178357	1.16086	1.24706	0.280409	0.370091	0.552208	0.215198	FALSE	FDR correction BH	t-Test	Unpaired t-test
LEO1~Q8WVC0	RNA K+	RNA Li+	15.9444	16.7549	0.141213	0.0638174	0.570202	-7.39629	0.00178213	0.00862439	2.74906	-0.810455	TRUE	FDR correction BH	t-Test	Unpaired t-test
LIMA1~Q9UHB6	RNA K+	RNA Li+	16.0427	18.07	0.0269667	0.177162	0.24531	-15.9991	8.92371e-05	0.00179218	4.04945	-2.02732	TRUE	FDR correction BH	t-Test	Unpaired t-test
LIN7C~G3V1D4	RNA K+	RNA Li+	14.3585	14.7641	0.235369	0.323272	0.754924	-1.43443	0.224762	0.312026	0.648277	-0.405597	FALSE	FDR correction BH	t-Test	Unpaired t-test
LLPH~Q9BRT6	RNA K+	RNA Li+	14.4989	13.9023	0.672386	0.498431	1.51214	1.00804	0.370462	0.455982	0.431256	0.596594	FALSE	FDR correction BH	t-Test	Unpaired t-test
LMNA~P02545	RNA K+	RNA Li+	20.1655	20.7561	0.127322	0.0705956	0.664077	-5.73691	0.00457317	0.0169559	2.33978	-0.590578	TRUE	FDR correction BH	t-Test	Unpaired t-test
LMNA~P02545-2	RNA K+	RNA Li+	16.9367	16.6814	0.387632	0.195673	1.19359	0.831505	0.452444	0.539046	0.344435	0.255305	FALSE	FDR correction BH	t-Test	Unpaired t-test
LMNB1~P20700	RNA K+	RNA Li+	21.248	21.5463	0.214898	0.0659805	0.813263	-1.87602	0.133896	0.206323	0.873233	-0.298206	FALSE	FDR correction BH	t-Test	Unpaired t-test
LMNB2~Q03252	RNA K+	RNA Li+	17.1685	17.9535	0.0850245	0.0260156	0.580327	-12.4865	0.000236613	0.00288345	3.62596	-0.785063	TRUE	FDR correction BH	t-Test	Unpaired t-test
LONP1~K7EJE8	RNA K+	RNA Li+	16.6168	17.8767	0.387886	0.0764887	0.417565	-4.50684	0.010766	0.0311105	1.96794	-1.25993	TRUE	FDR correction BH	t-Test	Unpaired t-test
LRPPRC~P42704	RNA K+	RNA Li+	22.107	21.3662	0.445787	0.149841	1.67106	2.22752	0.0898584	0.154025	1.04644	0.74076	FALSE	FDR correction BH	t-Test	Unpaired t-test
LRRC47~Q8N1G4	RNA K+	RNA Li+	14.9973	14.0707	0.557864	0.289883	1.90076	2.08432	0.105506	0.173445	0.976722	0.926578	FALSE	FDR correction BH	t-Test	Unpaired t-test
LRRC59~Q96AG4	RNA K+	RNA Li+	16.113	15.9595	0.386	0.12961	1.11227	0.533162	0.622168	0.684044	0.206093	0.153507	FALSE	FDR correction BH	t-Test	Unpaired t-test
LRWD1~Q9UFC0	RNA K+	RNA Li+	16.3983	16.6895	0.133234	0.0134532	0.817226	-3.07522	0.0371039	0.0792734	1.43058	-0.291192	FALSE	FDR correction BH	t-Test	Unpaired t-test
LSM12~Q3MHD2-2	RNA K+	RNA Li+	15.5621	15.0022	1.01935	1.317	1.47408	0.475375	0.659315	0.717035	0.180907	0.55981	FALSE	FDR correction BH	t-Test	Unpaired t-test
LSM14B~Q9BX40-2	RNA K+	RNA Li+	15.459	15.3789	0.283674	0.102489	1.05706	0.375348	0.726457	0.780197	0.13879	0.0800533	FALSE	FDR correction BH	t-Test	Unpaired t-test
LSM4~U3KQK1	RNA K+	RNA Li+	17.4509	17.5885	0.222384	0.223142	0.908987	-0.618001	0.570025	0.640746	0.244106	-0.137668	FALSE	FDR correction BH	t-Test	Unpaired t-test
LSM5~Q9Y4Y9-2	RNA K+	RNA Li+	15.4134	16.8489	1.97206	2.50719	0.369709	-0.636447	0.559083	0.633767	0.252524	-1.43554	FALSE	FDR correction BH	t-Test	Unpaired t-test
LSR~S4R3V8	RNA K+	RNA Li+	14.1913	15.6325	0.114028	0.107286	0.368271	-13.0176	0.000200969	0.00266119	3.69687	-1.44116	TRUE	FDR correction BH	t-Test	Unpaired t-test
LTV1~Q96GA3	RNA K+	RNA Li+	16.5855	15.186	0.171284	0.31256	2.63808	5.55301	0.00514669	0.0185127	2.28847	1.39949	TRUE	FDR correction BH	t-Test	Unpaired t-test
LUC7L2~Q9Y383	RNA K+	RNA Li+	19.1667	19.491	0.366039	0.0647701	0.798691	-1.23375	0.284834	0.37362	0.545408	-0.32429	FALSE	FDR correction BH	t-Test	Unpaired t-test
LUC7L3~J3KPP4	RNA K+	RNA Li+	17.4916	17.5638	0.120476	0.0915734	0.951234	-0.674062	0.537219	0.613601	0.269848	-0.0721282	FALSE	FDR correction BH	t-Test	Unpaired t-test
LUC7L~Q9NQ29-2	RNA K+	RNA Li+	17.2681	17.9605	0.319557	0.0352867	0.618822	-3.04576	0.0381863	0.080168	1.41809	-0.692405	FALSE	FDR correction BH	t-Test	Unpaired t-test
LUZP1~Q86V48	RNA K+	RNA Li+	15.9422	16.466	0.0473733	0.106083	0.695519	-6.37645	0.00310299	0.0126342	2.50822	-0.523839	TRUE	FDR correction BH	t-Test	Unpaired t-test
LYAR~D6RDJ1	RNA K+	RNA Li+	17.8928	16.5388	0.0563822	0.202511	2.55613	9.10879	0.00080574	0.0052482	3.09381	1.35396	TRUE	FDR correction BH	t-Test	Unpaired t-test
MACF1~A0A590UJG2	RNA K+	RNA Li+	15.9547	16.5325	0.169495	0.111384	0.670001	-4.02867	0.0157509	0.0416226	1.80269	-0.577765	TRUE	FDR correction BH	t-Test	Unpaired t-test
MACROH2A1~O75367-2	RNA K+	RNA Li+	15.393	13.8033	0.201487	0.334908	3.00987	5.75208	0.00452945	0.0168456	2.34395	1.5897	TRUE	FDR correction BH	t-Test	Unpaired t-test
MAFG~O15525	RNA K+	RNA Li+	14.823	16.2894	1.01636	0.100469	0.361893	-2.03048	0.112151	0.180671	0.950197	-1.46637	FALSE	FDR correction BH	t-Test	Unpaired t-test
MAGOHB~Q96A72	RNA K+	RNA Li+	17.1359	17.1729	0.490158	0.13083	0.97469	-0.1031	0.922846	0.940008	0.0348707	-0.0369847	FALSE	FDR correction BH	t-Test	Unpaired t-test
MAGOH~P61326	RNA K+	RNA Li+	16.9087	16.1836	0.182747	1.67657	1.65302	0.608036	0.575996	0.645051	0.239581	0.725106	FALSE	FDR correction BH	t-Test	Unpaired t-test
MAK16~Q9BXY0	RNA K+	RNA Li+	15.8397	14.0295	0.522815	0.290397	3.50677	4.28045	0.0128431	0.0355819	1.89133	1.81014	TRUE	FDR correction BH	t-Test	Unpaired t-test
MAP7~A0A087WZ40	RNA K+	RNA Li+	15.5481	15.3614	0.0917077	0.0248001	1.13818	2.77962	0.0498379	0.0979357	1.30244	0.186725	FALSE	FDR correction BH	t-Test	Unpaired t-test
MARS1~P56192-2	RNA K+	RNA Li+	16.4676	16.2539	0.136097	0.180273	1.15963	1.33773	0.251977	0.340014	0.598639	0.213661	FALSE	FDR correction BH	t-Test	Unpaired t-test
MATR3~P43243	RNA K+	RNA Li+	20.6731	20.8719	0.190553	0.121947	0.871226	-1.24323	0.281675	0.370949	0.550252	-0.198881	FALSE	FDR correction BH	t-Test	Unpaired t-test
MATR3~P43243-2	RNA K+	RNA Li+	14.8945	14.8137	0.346452	0.433186	1.05758	0.205928	0.846904	0.879	0.072166	0.0807697	FALSE	FDR correction BH	t-Test	Unpaired t-test
MAZ~P56270-2	RNA K+	RNA Li+	16.597	16.8804	0.12462	0.0410747	0.82165	-3.0545	0.0378613	0.0800006	1.4218	-0.283405	FALSE	FDR correction BH	t-Test	Unpaired t-test
MBD2~Q9UBB5	RNA K+	RNA Li+	16.7645	16.4508	0.0113953	0.0757477	1.24289	5.79154	0.0044181	0.0166369	2.35476	0.313695	TRUE	FDR correction BH	t-Test	Unpaired t-test
MBD3~O95983	RNA K+	RNA Li+	18.0152	17.6369	0.0944632	0.0977769	1.29985	3.93559	0.0170227	0.0443991	1.76897	0.378345	TRUE	FDR correction BH	t-Test	Unpaired t-test
MBNL1~C9JP00	RNA K+	RNA Li+	16.8899	16.6923	0.0391543	0.0985429	1.14681	2.63568	0.0578413	0.110809	1.23776	0.197621	FALSE	FDR correction BH	t-Test	Unpaired t-test
MCCC1~Q96RQ3	RNA K+	RNA Li+	15.3857	15.5988	0.353675	0.168004	0.862637	-0.769952	0.484279	0.568768	0.314905	-0.213175	FALSE	FDR correction BH	t-Test	Unpaired t-test
MCCC2~Q9HCC0-2	RNA K+	RNA Li+	15.8484	16.0147	0.168562	0.281972	0.891106	-0.716038	0.513546	0.592991	0.28942	-0.166332	FALSE	FDR correction BH	t-Test	Unpaired t-test
MCM10~Q5T670	RNA K+	RNA Li+	15.2374	16.3492	1.1089	0.0300799	0.46271	-1.41742	0.229329	0.317264	0.639541	-1.11182	FALSE	FDR correction BH	t-Test	Unpaired t-test
MCM2~P49736	RNA K+	RNA Li+	16.2808	16.4308	0.507794	0.123197	0.901309	-0.405723	0.705711	0.760628	0.151373	-0.149907	FALSE	FDR correction BH	t-Test	Unpaired t-test
MCM3AP~O60318	RNA K+	RNA Li+	16.7497	16.5804	0.0864741	0.112117	1.12449	1.69069	0.166159	0.24567	0.779477	0.169271	FALSE	FDR correction BH	t-Test	Unpaired t-test
MCM3~P25205	RNA K+	RNA Li+	19.1428	19.1883	0.17149	0.0746328	0.968925	-0.344377	0.747906	0.796841	0.126153	-0.045543	FALSE	FDR correction BH	t-Test	Unpaired t-test
MCM4~A0A3B3IS57	RNA K+	RNA Li+	17.2285	17.1081	0.134222	0.0629954	1.08706	1.14875	0.314681	0.404373	0.50213	0.120438	FALSE	FDR correction BH	t-Test	Unpaired t-test
MCM5~P33992	RNA K+	RNA Li+	20.2891	19.6839	0.238681	0.0618435	1.52117	3.47117	0.0255565	0.0606212	1.5925	0.605184	FALSE	FDR correction BH	t-Test	Unpaired t-test
MCM6~Q14566	RNA K+	RNA Li+	15.809	16.0236	0.357294	0.107634	0.861776	-0.81337	0.461648	0.54645	0.335689	-0.214616	FALSE	FDR correction BH	t-Test	Unpaired t-test
MCM7~P33993	RNA K+	RNA Li+	17.7946	17.2004	0.242037	0.0280343	1.5096	3.44862	0.0260873	0.0617588	1.58357	0.594164	FALSE	FDR correction BH	t-Test	Unpaired t-test
MDC1~Q14676-2	RNA K+	RNA Li+	18.4504	17.8187	0.233402	0.0292984	1.54937	3.79767	0.0191421	0.0483568	1.71801	0.631686	TRUE	FDR correction BH	t-Test	Unpaired t-test
MDN1~Q9NU22	RNA K+	RNA Li+	17.5737	16.3117	0.138882	0.0438635	2.3982	12.2536	0.000254713	0.00292314	3.59395	1.26195	TRUE	FDR correction BH	t-Test	Unpaired t-test
MEPCE~Q7L2J0-2	RNA K+	RNA Li+	14.014	13.5122	0.502267	0.259918	1.41599	1.25487	0.277844	0.368048	0.556199	0.501813	FALSE	FDR correction BH	t-Test	Unpaired t-test
METAP1~H0Y903	RNA K+	RNA Li+	14.0668	16.0919	0.324995	0.0480032	0.245687	-8.71766	0.000953636	0.00579465	3.02062	-2.02511	TRUE	FDR correction BH	t-Test	Unpaired t-test
MFAP1~P55081	RNA K+	RNA Li+	19.7785	19.8599	0.109802	0.0223947	0.945076	-1.02848	0.361846	0.448585	0.441476	-0.0814972	FALSE	FDR correction BH	t-Test	Unpaired t-test
MGA~H3BU53	RNA K+	RNA Li+	16.4113	14.0066	0.516476	0.175886	5.29504	6.23287	0.00337535	0.0133552	2.47168	2.40464	TRUE	FDR correction BH	t-Test	Unpaired t-test
MGA~Q8IWI9-3	RNA K+	RNA Li+	14.7547	15.0901	0.659049	0.0805472	0.792574	-0.714362	0.514477	0.593248	0.288634	-0.335382	FALSE	FDR correction BH	t-Test	Unpaired t-test
MICOS13~Q5XKP0	RNA K+	RNA Li+	14.7089	14.8745	0.134369	0.0985719	0.891529	-1.40572	0.232523	0.320583	0.633534	-0.165647	FALSE	FDR correction BH	t-Test	Unpaired t-test
MKI67~P46013-2	RNA K+	RNA Li+	16.3836	14.5534	0.258401	0.150635	3.55585	8.65353	0.000981002	0.00579465	3.00833	1.83019	TRUE	FDR correction BH	t-Test	Unpaired t-test
MKRN2~C9J494	RNA K+	RNA Li+	16.9099	16.3153	0.160772	0.046366	1.51008	5.02576	0.00735542	0.0231119	2.13339	0.594628	TRUE	FDR correction BH	t-Test	Unpaired t-test
MLF2~Q15773	RNA K+	RNA Li+	14.7814	15.9031	0.0511572	0.0797585	0.459555	-16.7412	7.46009e-05	0.00164134	4.12726	-1.12169	TRUE	FDR correction BH	t-Test	Unpaired t-test
MLLT10~P55197	RNA K+	RNA Li+	13.7138	14.4947	0.269819	0.656003	0.582009	-1.55689	0.194487	0.278997	0.711108	-0.780886	FALSE	FDR correction BH	t-Test	Unpaired t-test
MMTAG2~Q9BU76-3	RNA K+	RNA Li+	14.7665	16.2032	0.858802	0.122429	0.369401	-2.34224	0.0791839	0.140525	1.10136	-1.43674	FALSE	FDR correction BH	t-Test	Unpaired t-test
MPHOSPH10~O00566	RNA K+	RNA Li+	17.9832	17.0628	0.0632244	0.0653286	1.89266	14.3177	0.00013825	0.00222751	3.85934	0.920415	TRUE	FDR correction BH	t-Test	Unpaired t-test
MPHOSPH6~H3BSB3	RNA K+	RNA Li+	17.111	16.6324	0.0260206	0.0747583	1.39337	8.55027	0.00102714	0.00598208	2.98837	0.478581	TRUE	FDR correction BH	t-Test	Unpaired t-test
MPP1~Q00013	RNA K+	RNA Li+	16.6124	17.4782	0.0167599	0.0540338	0.548757	-21.6422	2.69643e-05	0.00108265	4.56921	-0.865762	TRUE	FDR correction BH	t-Test	Unpaired t-test
MPRIP~H0Y2S9	RNA K+	RNA Li+	14.0587	15.1722	0.257957	0.071747	0.462169	-5.8814	0.00417678	0.015877	2.37916	-1.11351	TRUE	FDR correction BH	t-Test	Unpaired t-test
MRE11~F8W7U8	RNA K+	RNA Li+	18.0899	17.9905	0.0975287	0.0887634	1.07133	1.06596	0.346509	0.43457	0.460285	0.0993995	FALSE	FDR correction BH	t-Test	Unpaired t-test
MRPL11~Q9Y3B7	RNA K+	RNA Li+	18.308	17.4398	0.0851087	0.0522968	1.82547	12.2924	0.000251584	0.00291498	3.59932	0.868267	TRUE	FDR correction BH	t-Test	Unpaired t-test
MRPL14~Q6P1L8	RNA K+	RNA Li+	18.5969	18.079	0.0752707	0.041149	1.4319	8.5385	0.00103257	0.00598208	2.98608	0.517933	TRUE	FDR correction BH	t-Test	Unpaired t-test
MRPL15~Q9P015	RNA K+	RNA Li+	16.5921	15.126	0.178281	0.134199	2.76282	9.2919	0.000746313	0.00502406	3.12708	1.46614	TRUE	FDR correction BH	t-Test	Unpaired t-test
MRPL16~Q9NX20	RNA K+	RNA Li+	17.8686	16.503	0.167777	0.0425772	2.57677	11.1569	0.000367342	0.00351307	3.43493	1.36557	TRUE	FDR correction BH	t-Test	Unpaired t-test
MRPL23~Q16540	RNA K+	RNA Li+	16.5413	13.6907	0.0477449	0.264884	7.21336	14.9783	0.000115744	0.00205106	3.9365	2.85067	TRUE	FDR correction BH	t-Test	Unpaired t-test
MRPL24~Q96A35	RNA K+	RNA Li+	17.1254	16.4393	0.265566	0.182635	1.60888	3.01029	0.0395389	0.0815942	1.40298	0.686058	FALSE	FDR correction BH	t-Test	Unpaired t-test
MRPL28~A2IDC7	RNA K+	RNA Li+	17.0361	16.3299	0.182955	0.0465696	1.63143	5.28965	0.00612993	0.0207488	2.21254	0.706135	TRUE	FDR correction BH	t-Test	Unpaired t-test
MRPL2~C9IY40	RNA K+	RNA Li+	14.9639	14.6941	0.158962	0.480956	1.20562	0.753197	0.493236	0.575129	0.306945	0.269781	FALSE	FDR correction BH	t-Test	Unpaired t-test
MRPL33~O75394	RNA K+	RNA Li+	15.0207	14.0443	0.259038	0.495206	1.96758	2.47085	0.0688841	0.126533	1.16188	0.976422	FALSE	FDR correction BH	t-Test	Unpaired t-test
MRPL37~Q9BZE1	RNA K+	RNA Li+	16.7625	16.4195	0.0649965	0.138876	1.26842	3.16385	0.0340579	0.074522	1.46778	0.343034	FALSE	FDR correction BH	t-Test	Unpaired t-test
MRPL38~Q96DV4	RNA K+	RNA Li+	16.1072	15.5656	0.0572978	0.148681	1.45567	4.80767	0.00859992	0.026103	2.06551	0.54168	TRUE	FDR correction BH	t-Test	Unpaired t-test
MRPL39~Q9NYK5	RNA K+	RNA Li+	16.8417	16.1409	0.367452	0.169438	1.62549	2.44957	0.0704778	0.128675	1.15195	0.700873	FALSE	FDR correction BH	t-Test	Unpaired t-test
MRPL40~Q9NQ50	RNA K+	RNA Li+	15.6404	15.8388	0.161907	0.174575	0.871516	-1.17843	0.303939	0.392969	0.517213	-0.198402	FALSE	FDR correction BH	t-Test	Unpaired t-test
MRPL45~A0A087X2D5	RNA K+	RNA Li+	16.7431	16.1584	0.0820117	0.0909605	1.4997	6.75124	0.0025097	0.0109575	2.60038	0.58467	TRUE	FDR correction BH	t-Test	Unpaired t-test
MRPL47~Q9HD33	RNA K+	RNA Li+	15.5097	14.9594	0.191513	0.154188	1.46436	3.1651	0.0340172	0.074522	1.4683	0.550268	FALSE	FDR correction BH	t-Test	Unpaired t-test
MRPL53~Q96EL3	RNA K+	RNA Li+	14.3176	14.3582	0.193528	0.580093	0.972274	-0.0938118	0.92977	0.943869	0.0316245	-0.0405654	FALSE	FDR correction BH	t-Test	Unpaired t-test
MRPL55~X6R631	RNA K+	RNA Li+	16.104	15.7757	0.25052	0.111962	1.2556	1.69242	0.165822	0.245474	0.780357	0.328381	FALSE	FDR correction BH	t-Test	Unpaired t-test
MRPL57~Q9BQC6	RNA K+	RNA Li+	15.4519	14.111	0.908896	0.189775	2.53306	2.04232	0.110651	0.178493	0.956045	1.34088	FALSE	FDR correction BH	t-Test	Unpaired t-test
MRPL58~J3KS15	RNA K+	RNA Li+	14.4356	13.9861	0.887857	0.358245	1.36559	0.664003	0.543006	0.619624	0.265195	0.449523	FALSE	FDR correction BH	t-Test	Unpaired t-test
MRPS14~O60783	RNA K+	RNA Li+	16.5203	15.5426	0.206934	0.0521577	1.9692	6.4785	0.00292574	0.012199	2.53376	0.977609	TRUE	FDR correction BH	t-Test	Unpaired t-test
MRPS21~P82921	RNA K+	RNA Li+	15.7359	14.6945	0.156035	0.0224971	2.05822	9.34208	0.000730987	0.00497649	3.13609	1.0414	TRUE	FDR correction BH	t-Test	Unpaired t-test
MRPS22~G5E9W7	RNA K+	RNA Li+	16.2416	15.9707	0.0815477	0.128871	1.20657	2.51228	0.0658969	0.122729	1.18113	0.270917	FALSE	FDR correction BH	t-Test	Unpaired t-test
MRPS23~J3QLR8	RNA K+	RNA Li+	15.6623	14.708	1.12808	1.52408	1.93763	0.711746	0.515931	0.594357	0.287408	0.954296	FALSE	FDR correction BH	t-Test	Unpaired t-test
MRPS28~Q9Y2Q9	RNA K+	RNA Li+	14.2737	14.5906	0.217533	0.412977	0.802822	-0.95999	0.391424	0.477878	0.407353	-0.316848	FALSE	FDR correction BH	t-Test	Unpaired t-test
MRPS30~Q9NP92	RNA K+	RNA Li+	14.0603	14.0948	0.721711	0.479679	0.976368	-0.0563067	0.957798	0.965813	0.0187261	-0.0345027	FALSE	FDR correction BH	t-Test	Unpaired t-test
MRPS31~Q92665	RNA K+	RNA Li+	17.5814	17.7086	0.213959	0.0418825	0.915634	-0.824818	0.455821	0.541939	0.341205	-0.127157	FALSE	FDR correction BH	t-Test	Unpaired t-test
MRPS34~C9JJ19	RNA K+	RNA Li+	15.9035	15.9382	0.231828	0.0864167	0.976249	-0.198223	0.852537	0.881023	0.0692866	-0.0346783	FALSE	FDR correction BH	t-Test	Unpaired t-test
MRPS6~P82932	RNA K+	RNA Li+	16.8545	16.6896	0.329233	0.0616211	1.12112	0.696395	0.524529	0.603108	0.280231	0.164938	FALSE	FDR correction BH	t-Test	Unpaired t-test
MRPS9~P82933	RNA K+	RNA Li+	16.8605	16.1507	0.372334	0.102368	1.63565	2.59975	0.0600638	0.11424	1.22139	0.709861	FALSE	FDR correction BH	t-Test	Unpaired t-test
MSH6~P52701-3	RNA K+	RNA Li+	15.9297	16.5513	0.158869	0.264949	0.649934	-2.84571	0.0465974	0.0932722	1.33164	-0.621635	FALSE	FDR correction BH	t-Test	Unpaired t-test
MSN~P26038	RNA K+	RNA Li+	17.2588	18.2069	0.189889	0.21645	0.51833	-4.6564	0.00961534	0.0286794	2.01704	-0.948058	TRUE	FDR correction BH	t-Test	Unpaired t-test
MTA2~O94776	RNA K+	RNA Li+	17.2105	16.6785	0.0909042	0.111338	1.4459	5.23408	0.0063659	0.021132	2.19614	0.531972	TRUE	FDR correction BH	t-Test	Unpaired t-test
MTCH2~E9PIE4	RNA K+	RNA Li+	17.9358	16.7382	0.267168	0.597232	2.29345	2.58847	0.0607819	0.115342	1.21623	1.19752	FALSE	FDR correction BH	t-Test	Unpaired t-test
MTDH~E5RJU9	RNA K+	RNA Li+	15.9328	15.337	0.117579	0.0130039	1.51127	7.12223	0.00205429	0.00963199	2.68734	0.59576	TRUE	FDR correction BH	t-Test	Unpaired t-test
MTFR1L~E9PPF9	RNA K+	RNA Li+	14.5806	14.4386	0.0469576	0.0808381	1.10345	2.14843	0.0981542	0.164272	1.00809	0.142023	FALSE	FDR correction BH	t-Test	Unpaired t-test
MTREX~P42285	RNA K+	RNA Li+	17.9606	16.7339	0.256785	0.0147673	2.34028	6.74465	0.00251886	0.0109575	2.5988	1.22668	TRUE	FDR correction BH	t-Test	Unpaired t-test
MYH10~P35580	RNA K+	RNA Li+	17.3288	17.3471	0.1079	0.117882	0.987391	-0.162005	0.879156	0.903413	0.0559341	-0.0183068	FALSE	FDR correction BH	t-Test	Unpaired t-test
MYH9~P35579	RNA K+	RNA Li+	15.6595	16.3379	0.237832	0.238695	0.624874	-2.8471	0.0465319	0.0932722	1.33225	-0.678362	FALSE	FDR correction BH	t-Test	Unpaired t-test
MYO18A~A0A0D9SFK2	RNA K+	RNA Li+	18.2722	19.2858	0.0759789	0.0363479	0.495297	-17.0197	6.98899e-05	0.00164134	4.15559	-1.01363	TRUE	FDR correction BH	t-Test	Unpaired t-test
MYO19~Q96H55-3	RNA K+	RNA Li+	14.234	13.6351	0.160726	0.229068	1.5146	3.02691	0.0388983	0.0809541	1.41007	0.598935	FALSE	FDR correction BH	t-Test	Unpaired t-test
NAMPT~P43490	RNA K+	RNA Li+	15.9674	17.827	1.16679	0.26881	0.27555	-2.19642	0.0930229	0.157655	1.03141	-1.85961	FALSE	FDR correction BH	t-Test	Unpaired t-test
NAT10~Q9H0A0	RNA K+	RNA Li+	17.4229	15.8588	0.123102	0.0878731	2.95685	14.6245	0.000127178	0.00214949	3.89559	1.56406	TRUE	FDR correction BH	t-Test	Unpaired t-test
NCAPD2~Q15021	RNA K+	RNA Li+	14.5175	17.3018	1.17425	0.300324	0.145152	-3.24879	0.0314115	0.0699647	1.50291	-2.78437	FALSE	FDR correction BH	t-Test	Unpaired t-test
NCAPG~Q9BPX3	RNA K+	RNA Li+	13.6903	15.1588	0.238225	0.221775	0.361364	-6.38059	0.00309556	0.0126342	2.50926	-1.46848	TRUE	FDR correction BH	t-Test	Unpaired t-test
NCAPH~C9J470	RNA K+	RNA Li+	14.6121	15.5981	0.20379	0.354537	0.50489	-3.40974	0.0270338	0.0635005	1.56809	-0.98596	FALSE	FDR correction BH	t-Test	Unpaired t-test
NCBP2~P52298	RNA K+	RNA Li+	17.0732	16.9507	0.141548	0.0969707	1.08861	1.00956	0.369816	0.455652	0.432015	0.122484	FALSE	FDR correction BH	t-Test	Unpaired t-test
NCBP3~Q53F19	RNA K+	RNA Li+	19.6359	19.8631	0.157323	0.0642042	0.854247	-1.89157	0.131512	0.20343	0.881035	-0.227275	FALSE	FDR correction BH	t-Test	Unpaired t-test
NCL~P19338	RNA K+	RNA Li+	18.7635	16.5325	0.166278	0.153923	4.69439	13.9243	0.000154268	0.00226699	3.81172	2.23094	TRUE	FDR correction BH	t-Test	Unpaired t-test
NCOA5~Q9HCD5	RNA K+	RNA Li+	14.7506	16.8609	0.894853	0.353236	0.231598	-3.10215	0.0361455	0.0777775	1.44195	-2.11031	FALSE	FDR correction BH	t-Test	Unpaired t-test
NDC1~Q9BTX1-4	RNA K+	RNA Li+	16.1153	17.2355	0.22882	0.306666	0.46003	-4.14034	0.0143725	0.0384864	1.84247	-1.1202	TRUE	FDR correction BH	t-Test	Unpaired t-test
NDUFA10~A0A087WXC5	RNA K+	RNA Li+	17.9097	17.6489	0.135594	0.0965656	1.19811	2.21533	0.0910841	0.155242	1.04056	0.260764	FALSE	FDR correction BH	t-Test	Unpaired t-test
NDUFA12~Q9UI09	RNA K+	RNA Li+	16.4084	16.3753	0.413745	0.0865186	1.02319	0.110672	0.917207	0.936108	0.0375325	0.0330787	FALSE	FDR correction BH	t-Test	Unpaired t-test
NDUFA13~Q9P0J0	RNA K+	RNA Li+	14.362	16.345	0.665822	0.389784	0.252965	-3.63484	0.0220651	0.0540415	1.65629	-1.98299	FALSE	FDR correction BH	t-Test	Unpaired t-test
NDUFA2~O43678	RNA K+	RNA Li+	17.7277	18.167	0.198472	0.0200708	0.73748	-3.11452	0.0357152	0.0772654	1.44715	-0.439324	FALSE	FDR correction BH	t-Test	Unpaired t-test
NDUFA5~F8WAS3	RNA K+	RNA Li+	16.9537	17.9184	0.643829	0.0208534	0.512414	-2.11774	0.101601	0.168403	0.993103	-0.964618	FALSE	FDR correction BH	t-Test	Unpaired t-test
NDUFA6~P56556	RNA K+	RNA Li+	14.8645	14.3002	0.650471	0.244576	1.47873	1.1485	0.314773	0.404373	0.502002	0.564362	FALSE	FDR correction BH	t-Test	Unpaired t-test
NDUFA7~O95182	RNA K+	RNA Li+	17.6464	17.0835	0.204383	0.178564	1.47726	2.93331	0.0426726	0.086821	1.36985	0.562927	FALSE	FDR correction BH	t-Test	Unpaired t-test
NDUFA8~P51970	RNA K+	RNA Li+	14.4305	16.4848	1.02353	0.0653157	0.240755	-2.83275	0.0472133	0.0941587	1.32594	-2.05436	FALSE	FDR correction BH	t-Test	Unpaired t-test
NDUFA9~F5H0J3	RNA K+	RNA Li+	16.1971	15.1916	0.655115	0.229507	2.00758	2.04844	0.109885	0.178213	0.95906	1.00546	FALSE	FDR correction BH	t-Test	Unpaired t-test
NDUFB10~H3BV16	RNA K+	RNA Li+	13.9724	13.7414	0.489639	0.207264	1.17362	0.614307	0.572233	0.642031	0.242427	0.23096	FALSE	FDR correction BH	t-Test	Unpaired t-test
NDUFB1~O75438	RNA K+	RNA Li+	15.9194	15.9917	1.36456	0.116646	0.951132	-0.074641	0.944084	0.955182	0.0249893	-0.072283	FALSE	FDR correction BH	t-Test	Unpaired t-test
NDUFB4~F2Z3P9	RNA K+	RNA Li+	17.0972	15.6444	0.265791	1.08364	2.73751	1.84149	0.139357	0.213646	0.85587	1.45287	FALSE	FDR correction BH	t-Test	Unpaired t-test
NDUFB6~A0A087WZX2	RNA K+	RNA Li+	18.8469	19.0379	0.243558	0.0600948	0.875972	-1.07699	0.342106	0.430311	0.465839	-0.191043	FALSE	FDR correction BH	t-Test	Unpaired t-test
NDUFC2-KCTD14~E9PRQ4	RNA K+	RNA Li+	13.5897	13.6462	0.140109	0.393904	0.961541	-0.191389	0.857543	0.884472	0.066744	-0.0565798	FALSE	FDR correction BH	t-Test	Unpaired t-test
NDUFS1~P28331-4	RNA K+	RNA Li+	16.8293	16.9979	0.491255	0.0803203	0.889721	-0.478931	0.656993	0.715155	0.182439	-0.168575	FALSE	FDR correction BH	t-Test	Unpaired t-test
NDUFS3~G3V194	RNA K+	RNA Li+	15.415	15.3001	0.133593	0.0802987	1.08289	1.04244	0.356067	0.444738	0.448469	0.114893	FALSE	FDR correction BH	t-Test	Unpaired t-test
NDUFS4~O43181	RNA K+	RNA Li+	16.1645	15.69	0.349552	0.147937	1.3894	1.76777	0.151835	0.228987	0.818629	0.47446	FALSE	FDR correction BH	t-Test	Unpaired t-test
NDUFS5~O43920	RNA K+	RNA Li+	17.275	17.0142	0.25713	0.0731763	1.19807	1.37917	0.239935	0.327432	0.619906	0.260716	FALSE	FDR correction BH	t-Test	Unpaired t-test
NDUFS6~O75380	RNA K+	RNA Li+	15.0589	16.4831	0.427744	0.0446129	0.372614	-4.68346	0.00942342	0.0283881	2.02579	-1.42425	TRUE	FDR correction BH	t-Test	Unpaired t-test
NDUFS8~O00217	RNA K+	RNA Li+	15.5074	16.0943	0.712903	0.239743	0.665759	-1.10358	0.3317	0.422514	0.479254	-0.586927	FALSE	FDR correction BH	t-Test	Unpaired t-test
NDUFV1~B4DE93	RNA K+	RNA Li+	15.8326	15.7895	0.443915	0.0369308	1.03034	0.136909	0.897717	0.919073	0.0468603	0.0431235	FALSE	FDR correction BH	t-Test	Unpaired t-test
NDUFV3~P56181-2	RNA K+	RNA Li+	16.6688	16.6664	0.0898642	0.0888161	1.00168	0.0271619	0.979632	0.98126	0.00893717	0.00242669	FALSE	FDR correction BH	t-Test	Unpaired t-test
NELFA~H0Y3X6	RNA K+	RNA Li+	14.2961	14.6512	0.729924	0.455598	0.781795	-0.583703	0.59075	0.657905	0.228596	-0.355139	FALSE	FDR correction BH	t-Test	Unpaired t-test
NELFE~P18615-4	RNA K+	RNA Li+	16.9305	17.4067	0.0286552	0.0976254	0.718841	-6.6198	0.0027004	0.0115333	2.56857	-0.476254	TRUE	FDR correction BH	t-Test	Unpaired t-test
NES~P48681	RNA K+	RNA Li+	15.7641	16.4459	0.175637	0.133183	0.623405	-4.37412	0.0119296	0.0334307	1.92337	-0.681758	TRUE	FDR correction BH	t-Test	Unpaired t-test
NKAPD1~Q6ZUT1	RNA K+	RNA Li+	16.1304	15.8116	0.186083	0.0203919	1.24728	2.40834	0.0736876	0.132924	1.13261	0.318787	FALSE	FDR correction BH	t-Test	Unpaired t-test
NKAP~A0A494C050	RNA K+	RNA Li+	15.8541	16.1524	0.356496	0.0132494	0.813196	-1.18263	0.302448	0.391461	0.519349	-0.298325	FALSE	FDR correction BH	t-Test	Unpaired t-test
NKRF~O15226	RNA K+	RNA Li+	16.3296	15.5924	0.0828028	0.0271893	1.66698	11.9631	0.000279779	0.00305856	3.55319	0.737239	TRUE	FDR correction BH	t-Test	Unpaired t-test
NKTR~P30414	RNA K+	RNA Li+	17.1938	17.3661	0.0546153	0.00846606	0.887405	-4.40982	0.0116023	0.0326653	1.93546	-0.172336	TRUE	FDR correction BH	t-Test	Unpaired t-test
NNT~A0A590UJM2	RNA K+	RNA Li+	15.6183	15.2383	0.273343	0.0407371	1.30128	1.94422	0.123777	0.195223	0.907362	0.379933	FALSE	FDR correction BH	t-Test	Unpaired t-test
NOB1~Q9ULX3	RNA K+	RNA Li+	17.9283	17.5156	0.280703	0.272829	1.33122	1.49116	0.210184	0.297267	0.677401	0.412745	FALSE	FDR correction BH	t-Test	Unpaired t-test
NOC3L~Q8WTT2	RNA K+	RNA Li+	16.9691	13.5252	0.0885187	0.0870864	10.8816	39.2211	2.52461e-06	0.000400739	5.59781	3.44382	TRUE	FDR correction BH	t-Test	Unpaired t-test
NOC4L~Q9BVI4	RNA K+	RNA Li+	15.834	17.0413	0.99329	0.24073	0.433071	-1.67059	0.170124	0.249999	0.769235	-1.20733	FALSE	FDR correction BH	t-Test	Unpaired t-test
NOL6~Q9H6R4-4	RNA K+	RNA Li+	15.5886	13.8891	0.129526	0.12045	3.24791	13.5884	0.000169807	0.00238266	3.77004	1.69951	TRUE	FDR correction BH	t-Test	Unpaired t-test
NOLC1~A0A0A0MRM9	RNA K+	RNA Li+	16.2623	15.3569	0.418614	0.0466287	1.873	3.03977	0.0384109	0.0803562	1.41555	0.905351	FALSE	FDR correction BH	t-Test	Unpaired t-test
NONO~Q15233	RNA K+	RNA Li+	20.058	19.5254	0.130981	0.0540973	1.44659	5.3156	0.00602341	0.0206199	2.22016	0.532654	TRUE	FDR correction BH	t-Test	Unpaired t-test
NOP14~P78316	RNA K+	RNA Li+	16.2101	14.8868	0.327765	0.0916176	2.50244	5.49902	0.00533155	0.0190075	2.27315	1.32333	TRUE	FDR correction BH	t-Test	Unpaired t-test
NOP2~P46087	RNA K+	RNA Li+	16.7578	13.6237	0.126005	0.0806121	8.77933	29.6308	7.72484e-06	0.000716033	5.11211	3.13411	TRUE	FDR correction BH	t-Test	Unpaired t-test
NOP53~Q9NZM5	RNA K+	RNA Li+	16.0221	13.83	0.158653	0.26792	4.56966	9.95622	0.00057163	0.00436916	3.24288	2.19209	TRUE	FDR correction BH	t-Test	Unpaired t-test
NOP56~H0Y653	RNA K+	RNA Li+	16.4654	13.5226	0.159114	0.411886	7.68868	9.42508	0.000706482	0.00485871	3.1509	2.94274	TRUE	FDR correction BH	t-Test	Unpaired t-test
NOP58~Q9Y2X3	RNA K+	RNA Li+	15.2659	14.253	0.272542	0.077982	2.01798	5.0532	0.00721485	0.0229915	2.14177	1.01291	TRUE	FDR correction BH	t-Test	Unpaired t-test
NOSIP~A0A075B6F9	RNA K+	RNA Li+	15.7079	16.1319	0.0266822	0.155289	0.745347	-3.80574	0.0190096	0.0482243	1.72103	-0.424016	TRUE	FDR correction BH	t-Test	Unpaired t-test
NPM1~P06748	RNA K+	RNA Li+	22.9653	21.9233	0.0499068	0.0458441	2.05901	21.7443	2.6465e-05	0.00108265	4.57733	1.04195	TRUE	FDR correction BH	t-Test	Unpaired t-test
NPM3~O75607	RNA K+	RNA Li+	16.6152	15.6729	0.202843	0.147712	1.92159	5.31078	0.00604303	0.0206285	2.21875	0.9423	TRUE	FDR correction BH	t-Test	Unpaired t-test
NRAS~P01111	RNA K+	RNA Li+	15.3947	16.3149	0.298282	0.0384319	0.52843	-4.32716	0.0123774	0.0346049	1.90737	-0.920216	TRUE	FDR correction BH	t-Test	Unpaired t-test
NRDE2~H0YJT0	RNA K+	RNA Li+	14.9244	13.7995	0.688653	0.149434	2.18092	2.25762	0.0869086	0.150251	1.06094	1.12494	FALSE	FDR correction BH	t-Test	Unpaired t-test
NSA2~A0A0A0MQZ6	RNA K+	RNA Li+	15.3515	14.422	0.141002	0.134472	1.90468	6.74686	0.00251578	0.0109575	2.59933	0.929552	TRUE	FDR correction BH	t-Test	Unpaired t-test
NSD2~O96028	RNA K+	RNA Li+	14.4135	13.9157	0.371556	0.140162	1.41203	1.77268	0.150966	0.228249	0.82112	0.497773	FALSE	FDR correction BH	t-Test	Unpaired t-test
NSRP1~Q9H0G5	RNA K+	RNA Li+	16.7168	16.6432	0.158946	0.0961657	1.05237	0.560564	0.605006	0.669451	0.21824	0.0736365	FALSE	FDR correction BH	t-Test	Unpaired t-test
NSUN2~Q08J23-3	RNA K+	RNA Li+	16.2498	16.4393	0.280934	0.218691	0.876895	-0.752847	0.493425	0.575129	0.306779	-0.189524	FALSE	FDR correction BH	t-Test	Unpaired t-test
NUDT21~O43809	RNA K+	RNA Li+	18.1263	19.0065	0.444816	0.016889	0.543266	-2.79664	0.0489789	0.0964372	1.30999	-0.880269	FALSE	FDR correction BH	t-Test	Unpaired t-test
NUFIP2~Q7Z417	RNA K+	RNA Li+	15.9035	15.8181	0.104802	0.023328	1.06095	1.12423	0.323817	0.414664	0.489701	0.0853514	FALSE	FDR correction BH	t-Test	Unpaired t-test
NUMA1~Q14980-2	RNA K+	RNA Li+	20.1298	20.5262	0.0822828	0.0167935	0.759772	-6.67477	0.00261856	0.0112691	2.58194	-0.396362	TRUE	FDR correction BH	t-Test	Unpaired t-test
NUP107~P57740	RNA K+	RNA Li+	19.5238	19.4728	0.02825	0.108703	1.03599	0.642228	0.555683	0.631522	0.255173	0.0510045	FALSE	FDR correction BH	t-Test	Unpaired t-test
NUP133~Q8WUM0	RNA K+	RNA Li+	17.7855	18.5423	0.194575	0.0924112	0.591792	-4.96892	0.00765738	0.0238428	2.11592	-0.756838	TRUE	FDR correction BH	t-Test	Unpaired t-test
NUP153~P49790	RNA K+	RNA Li+	19.4918	19.5245	0.0492039	0.029349	0.977547	-0.808713	0.464035	0.548213	0.333449	-0.0327623	FALSE	FDR correction BH	t-Test	Unpaired t-test
NUP155~E9PF10	RNA K+	RNA Li+	17.0786	17.0579	0.220235	0.0800497	1.01446	0.124978	0.90657	0.926562	0.0425987	0.0207087	FALSE	FDR correction BH	t-Test	Unpaired t-test
NUP160~G3V198	RNA K+	RNA Li+	16.5518	16.6175	0.10307	0.0553496	0.955482	-0.794194	0.471539	0.556518	0.326482	-0.0657001	FALSE	FDR correction BH	t-Test	Unpaired t-test
NUP205~Q92621	RNA K+	RNA Li+	16.3192	15.3559	0.211578	0.0226829	1.94975	6.40209	0.00305726	0.0126164	2.51467	0.963293	TRUE	FDR correction BH	t-Test	Unpaired t-test
NUP210~Q8TEM1	RNA K+	RNA Li+	16.8916	17.0832	0.197622	0.0170806	0.87567	-1.3656	0.243815	0.331225	0.61294	-0.191541	FALSE	FDR correction BH	t-Test	Unpaired t-test
NUP214~A0A494C1F2	RNA K+	RNA Li+	18.1327	18.4718	0.0449067	0.0482426	0.790539	-7.27592	0.00189581	0.00902711	2.72221	-0.339091	TRUE	FDR correction BH	t-Test	Unpaired t-test
NUP35~Q8NFH5-2	RNA K+	RNA Li+	17.3199	17.6349	0.16402	0.0137483	0.803819	-2.70699	0.053704	0.104254	1.26999	-0.315057	FALSE	FDR correction BH	t-Test	Unpaired t-test
NUP62~M0QXN5	RNA K+	RNA Li+	16.6717	17.0838	0.306657	0.136469	0.75153	-1.7363	0.157518	0.234975	0.80267	-0.412097	FALSE	FDR correction BH	t-Test	Unpaired t-test
NUP85~J3KT10	RNA K+	RNA Li+	16.4488	16.6088	0.220281	0.0228873	0.895016	-1.0218	0.364643	0.451124	0.438132	-0.160014	FALSE	FDR correction BH	t-Test	Unpaired t-test
NUP88~Q99567	RNA K+	RNA Li+	17.6751	18.0011	0.254525	0.0675852	0.797745	-1.75068	0.154893	0.231858	0.809969	-0.326001	FALSE	FDR correction BH	t-Test	Unpaired t-test
NUP93~Q8N1F7	RNA K+	RNA Li+	18.2669	18.2492	0.0578541	0.0822324	1.01232	0.248415	0.816046	0.852849	0.0882855	0.0176613	FALSE	FDR correction BH	t-Test	Unpaired t-test
NUP98~A0A3B3ITD8	RNA K+	RNA Li+	16.9438	17.6641	0.106483	0.063006	0.606963	-8.23333	0.00118659	0.00671288	2.9257	-0.720319	TRUE	FDR correction BH	t-Test	Unpaired t-test
NVL~O15381-2	RNA K+	RNA Li+	16.5048	14.5047	0.122617	0.293909	4	8.88155	0.000887883	0.00554352	3.05164	2	TRUE	FDR correction BH	t-Test	Unpaired t-test
NXF1~Q9UBU9	RNA K+	RNA Li+	17.5687	16.918	0.0391159	0.0349927	1.56988	17.5324	6.21478e-05	0.00164134	4.20657	0.650655	TRUE	FDR correction BH	t-Test	Unpaired t-test
None~A0A2R8Y7X9	RNA K+	RNA Li+	15.3836	16.3138	1.16092	0.265409	0.524765	-1.10472	0.331259	0.422399	0.479832	-0.930258	FALSE	FDR correction BH	t-Test	Unpaired t-test
None~B4DLN1	RNA K+	RNA Li+	17.2929	17.2858	0.196999	0.0830671	1.00492	0.0468651	0.964867	0.969675	0.0155324	0.00708491	FALSE	FDR correction BH	t-Test	Unpaired t-test
None~C9JAW5	RNA K+	RNA Li+	18.8665	18.5424	0.0996572	0.0460631	1.2519	4.17516	0.0139728	0.037645	1.85472	0.324125	TRUE	FDR correction BH	t-Test	Unpaired t-test
None~H3BNC9	RNA K+	RNA Li+	21.3805	21.7319	0.218776	0.0705333	0.783821	-2.16196	0.0966764	0.162476	1.01468	-0.351403	FALSE	FDR correction BH	t-Test	Unpaired t-test
None~U3KPZ7	RNA K+	RNA Li+	18.0185	16.251	0.122576	0.0433059	3.40473	19.2282	4.31132e-05	0.00129879	4.36539	1.76754	TRUE	FDR correction BH	t-Test	Unpaired t-test
None~V9GY48	RNA K+	RNA Li+	16.8351	16.4078	0.186336	0.0425874	1.3447	3.16141	0.0341379	0.074522	1.46676	0.427285	FALSE	FDR correction BH	t-Test	Unpaired t-test
OCIAD1~D6RBN5	RNA K+	RNA Li+	16.698	17.0611	0.191667	0.143478	0.777508	-2.14459	0.0985783	0.164617	1.00622	-0.36307	FALSE	FDR correction BH	t-Test	Unpaired t-test
OPA1~A0A2R8YFD1	RNA K+	RNA Li+	15.1729	14.8266	0.572536	0.523737	1.27129	0.631131	0.562221	0.636128	0.250093	0.346288	FALSE	FDR correction BH	t-Test	Unpaired t-test
ORC3~Q9UBD5-3	RNA K+	RNA Li+	16.3811	16.651	0.0862715	0.390293	0.82939	-0.954847	0.393726	0.479717	0.404805	-0.269878	FALSE	FDR correction BH	t-Test	Unpaired t-test
OTUD6B~A0A087X0W9	RNA K+	RNA Li+	15.0832	15.6345	0.169556	0.416192	0.682382	-1.73501	0.157755	0.234975	0.802017	-0.551349	FALSE	FDR correction BH	t-Test	Unpaired t-test
OXA1L~A0A087X0L7	RNA K+	RNA Li+	13.8286	15.7764	0.292228	0.0742849	0.259215	-9.13556	0.000796696	0.00521861	3.09871	-1.94778	TRUE	FDR correction BH	t-Test	Unpaired t-test
PABPC1~E7EQV3	RNA K+	RNA Li+	16.6568	17.4365	0.0533864	0.123843	0.582497	-8.17613	0.00121856	0.00679796	2.91415	-0.779678	TRUE	FDR correction BH	t-Test	Unpaired t-test
PABPN1~Q86U42-2	RNA K+	RNA Li+	22.6152	22.481	0.0540575	0.169673	1.09749	1.06579	0.346574	0.43457	0.460204	0.134203	FALSE	FDR correction BH	t-Test	Unpaired t-test
PAF1~Q8N7H5	RNA K+	RNA Li+	16.9605	17.0192	0.0439837	0.0319395	0.960119	-1.52757	0.201335	0.28711	0.696082	-0.0587143	FALSE	FDR correction BH	t-Test	Unpaired t-test
PARN~O95453	RNA K+	RNA Li+	15.1056	13.6248	0.191373	0.27581	2.79101	6.23815	0.00336483	0.0133552	2.47304	1.48079	TRUE	FDR correction BH	t-Test	Unpaired t-test
PARP1~P09874	RNA K+	RNA Li+	16.3868	16.442	0.137806	0.0603943	0.962518	-0.518033	0.631769	0.692404	0.199441	-0.0551139	FALSE	FDR correction BH	t-Test	Unpaired t-test
PAXBP1~Q9Y5B6-2	RNA K+	RNA Li+	16.6742	17.0686	0.105326	0.0192707	0.760804	-5.2092	0.00647518	0.0213185	2.18875	-0.394404	TRUE	FDR correction BH	t-Test	Unpaired t-test
PBRM1~Q86U86-5	RNA K+	RNA Li+	16.0172	14.7773	0.249463	0.125916	2.36184	6.27503	0.00329243	0.013137	2.48248	1.23991	TRUE	FDR correction BH	t-Test	Unpaired t-test
PCBP1~Q15365	RNA K+	RNA Li+	19.8745	20.2588	0.166538	0.0449377	0.766141	-3.15088	0.0344847	0.075143	1.46237	-0.384319	FALSE	FDR correction BH	t-Test	Unpaired t-test
PCBP2~F8VZX2	RNA K+	RNA Li+	16.7834	17.2043	0.0180096	0.0583008	0.746924	-9.75657	0.000618219	0.00457027	3.20886	-0.420967	TRUE	FDR correction BH	t-Test	Unpaired t-test
PCF11~E9PKN0	RNA K+	RNA Li+	14.1936	13.2245	0.339614	0.211719	1.95768	3.42471	0.0266646	0.0627555	1.57407	0.969149	FALSE	FDR correction BH	t-Test	Unpaired t-test
PCM1~Q15154	RNA K+	RNA Li+	17.2189	17.9368	0.048657	0.114951	0.607973	-8.13372	0.00124294	0.00690205	2.90555	-0.717921	TRUE	FDR correction BH	t-Test	Unpaired t-test
PCNP~Q8WW12-3	RNA K+	RNA Li+	15.1968	15.1637	0.0467712	0.0499981	1.02318	0.683021	0.532102	0.610651	0.274005	0.0330661	FALSE	FDR correction BH	t-Test	Unpaired t-test
PCNT~O95613-2	RNA K+	RNA Li+	14.0344	16.1553	0.114382	0.00377007	0.229904	-26.2085	1.25945e-05	0.000985328	4.89982	-2.1209	TRUE	FDR correction BH	t-Test	Unpaired t-test
PC~P11498	RNA K+	RNA Li+	15.0144	15.9217	0.150255	0.238379	0.533151	-4.554	0.010386	0.0303766	1.98355	-0.907384	TRUE	FDR correction BH	t-Test	Unpaired t-test
PDAP1~Q13442	RNA K+	RNA Li+	14.6415	14.6537	0.538796	0.127954	0.991595	-0.0310969	0.976682	0.97912	0.0102468	-0.012177	FALSE	FDR correction BH	t-Test	Unpaired t-test
PDCD11~Q14690	RNA K+	RNA Li+	15.4884	13.9908	0.288491	0.164635	2.82371	6.37617	0.00310351	0.0126342	2.50815	1.49759	TRUE	FDR correction BH	t-Test	Unpaired t-test
PDCD2~F5H4V9	RNA K+	RNA Li+	14.0221	15.5153	0.202971	0.181302	0.35522	-7.7593	0.00148675	0.00765065	2.82776	-1.49322	TRUE	FDR correction BH	t-Test	Unpaired t-test
PDCD6~O75340-2	RNA K+	RNA Li+	14.0274	13.6989	0.666515	0.0903025	1.25579	0.690893	0.527635	0.606101	0.277666	0.328591	FALSE	FDR correction BH	t-Test	Unpaired t-test
PDS5A~Q29RF7	RNA K+	RNA Li+	15.7808	14.0409	0.113419	0.766449	3.34007	3.17576	0.0336717	0.0741762	1.47273	1.73988	FALSE	FDR correction BH	t-Test	Unpaired t-test
PELP1~Q8IZL8	RNA K+	RNA Li+	18.1275	19.3228	2.906	0.0565699	0.436705	-0.581571	0.592054	0.658142	0.227638	-1.19527	FALSE	FDR correction BH	t-Test	Unpaired t-test
PES1~B3KXD6	RNA K+	RNA Li+	17.2107	14.0776	0.270977	0.0219329	8.773	16.298	8.29445e-05	0.00177333	4.08121	3.13307	TRUE	FDR correction BH	t-Test	Unpaired t-test
PFKL~P17858	RNA K+	RNA Li+	14.4538	15.1952	0.87749	1.01366	0.598132	-0.782118	0.477852	0.561768	0.320706	-0.741464	FALSE	FDR correction BH	t-Test	Unpaired t-test
PFKP~Q01813	RNA K+	RNA Li+	17.411	17.8265	0.316388	0.373865	0.749778	-1.19965	0.296473	0.385583	0.528015	-0.415464	FALSE	FDR correction BH	t-Test	Unpaired t-test
PGAM5~Q96HS1	RNA K+	RNA Li+	16.8708	15.7681	0.655282	0.162411	2.14749	2.30983	0.0820478	0.144332	1.08593	1.10265	FALSE	FDR correction BH	t-Test	Unpaired t-test
PHB2~Q99623	RNA K+	RNA Li+	19.155	17.969	0.146387	0.0275382	2.27532	11.2609	0.0003543	0.0034791	3.45063	1.18607	TRUE	FDR correction BH	t-Test	Unpaired t-test
PHB~P35232	RNA K+	RNA Li+	20.7936	20.1631	0.078515	0.05169	1.54813	9.48596	0.000689153	0.00480017	3.16168	0.63053	TRUE	FDR correction BH	t-Test	Unpaired t-test
PHF10~S5FZ81	RNA K+	RNA Li+	16.3844	15.06	0.0719313	0.0980628	2.50426	15.4006	0.000103727	0.00198398	3.98411	1.32438	TRUE	FDR correction BH	t-Test	Unpaired t-test
PHF3~Q92576-2	RNA K+	RNA Li+	16.7365	16.652	0.0780703	0.0409856	1.06038	1.35657	0.24643	0.334025	0.608306	0.0845809	FALSE	FDR correction BH	t-Test	Unpaired t-test
PHF5A~Q7RTV0	RNA K+	RNA Li+	20.2718	20.815	0.206054	0.0573835	0.686264	-3.59125	0.0229362	0.0557219	1.63948	-0.543164	FALSE	FDR correction BH	t-Test	Unpaired t-test
PHF6~A0A0D9SGE8	RNA K+	RNA Li+	19.1387	18.2063	0.184069	0.0382417	1.90844	7.01386	0.00217594	0.0099169	2.66235	0.932395	TRUE	FDR correction BH	t-Test	Unpaired t-test
PHGDH~A0A286YFL2	RNA K+	RNA Li+	16.653	17.3205	0.3648	0.194723	0.629615	-2.28269	0.0845354	0.147248	1.07296	-0.667459	FALSE	FDR correction BH	t-Test	Unpaired t-test
PHIP~Q8WWQ0	RNA K+	RNA Li+	14.6414	13.985	0.160832	0.0969921	1.57612	4.94243	0.00780326	0.0242343	2.10772	0.656378	TRUE	FDR correction BH	t-Test	Unpaired t-test
PHRF1~E9PJ24	RNA K+	RNA Li+	15.6784	15.6428	0.161143	0.0860032	1.02501	0.275895	0.796296	0.83438	0.0989256	0.035634	FALSE	FDR correction BH	t-Test	Unpaired t-test
PICALM~Q13492-3	RNA K+	RNA Li+	15.0409	16.1081	0.613062	0.124349	0.477227	-2.41281	0.0733316	0.132481	1.13471	-1.06725	FALSE	FDR correction BH	t-Test	Unpaired t-test
PKP3~Q9Y446	RNA K+	RNA Li+	17.0868	16.6504	0.154919	0.139911	1.35327	2.95685	0.0416846	0.0849914	1.38002	0.436449	FALSE	FDR correction BH	t-Test	Unpaired t-test
PKP4~A0A0D9SF60	RNA K+	RNA Li+	13.9449	14.2846	0.111662	0.275189	0.790188	-1.6178	0.181016	0.262484	0.742283	-0.339732	FALSE	FDR correction BH	t-Test	Unpaired t-test
PLEC~Q15149-3	RNA K+	RNA Li+	17.9278	18.9841	0.0622668	0.115494	0.480856	-11.3853	0.000339434	0.00346625	3.46924	-1.05632	TRUE	FDR correction BH	t-Test	Unpaired t-test
PLIN3~O60664-4	RNA K+	RNA Li+	14.3589	15.877	0.262863	0.690526	0.34915	-2.90566	0.0438686	0.0885455	1.35785	-1.51808	FALSE	FDR correction BH	t-Test	Unpaired t-test
PLK1~P53350	RNA K+	RNA Li+	17.9955	17.2044	0.0422647	0.013224	1.73033	25.2616	1.45809e-05	0.000985328	4.83622	0.791051	TRUE	FDR correction BH	t-Test	Unpaired t-test
PLRG1~O43660-2	RNA K+	RNA Li+	21.0568	21.001	0.112088	0.0606759	1.03937	0.618148	0.569937	0.640746	0.244173	0.0557111	FALSE	FDR correction BH	t-Test	Unpaired t-test
PML~H3BT57	RNA K+	RNA Li+	18.7158	19.21	0.0780663	0.0462354	0.709964	-7.70278	0.00152853	0.00780457	2.81573	-0.494182	TRUE	FDR correction BH	t-Test	Unpaired t-test
PNKD~Q8N490-2	RNA K+	RNA Li+	15.715	15.6707	0.128178	0.0535165	1.03125	0.451934	0.674739	0.730513	0.170864	0.0443881	FALSE	FDR correction BH	t-Test	Unpaired t-test
PNN~Q9H307	RNA K+	RNA Li+	20.5845	20.9119	0.179388	0.0438625	0.796994	-2.50689	0.0662772	0.123201	1.17864	-0.327358	FALSE	FDR correction BH	t-Test	Unpaired t-test
POGZ~Q7Z3K3-5	RNA K+	RNA Li+	15.3446	14.8897	0.409287	0.126965	1.37071	1.50131	0.207679	0.294415	0.682608	0.454919	FALSE	FDR correction BH	t-Test	Unpaired t-test
POLDIP3~Q9BY77	RNA K+	RNA Li+	20.2509	20.3464	0.146947	0.0793532	0.935949	-0.808688	0.464048	0.548213	0.333437	-0.0954977	FALSE	FDR correction BH	t-Test	Unpaired t-test
POLDIP3~Q9BY77-2	RNA K+	RNA Li+	18.1385	18.9097	0.52417	0.231108	0.585929	-1.90387	0.129659	0.201823	0.887198	-0.771203	FALSE	FDR correction BH	t-Test	Unpaired t-test
POLE~F5H1D6	RNA K+	RNA Li+	14.4162	14.5388	0.258066	0.159724	0.91858	-0.570923	0.598597	0.662968	0.222865	-0.122523	FALSE	FDR correction BH	t-Test	Unpaired t-test
POLR1A~B9ZVN9	RNA K+	RNA Li+	14.3085	13.1498	0.46725	0.179141	2.23265	3.27476	0.0306514	0.0687802	1.51355	1.15876	FALSE	FDR correction BH	t-Test	Unpaired t-test
POLR1E~E7EX70	RNA K+	RNA Li+	16.1856	15.2178	0.262023	0.808408	1.95578	1.61047	0.182585	0.264123	0.738535	0.967741	FALSE	FDR correction BH	t-Test	Unpaired t-test
POLR2A~P24928	RNA K+	RNA Li+	18.9054	18.9021	0.0852565	0.0427216	1.0023	0.0491985	0.96312	0.968747	0.0163197	0.00331749	FALSE	FDR correction BH	t-Test	Unpaired t-test
POLR2B~C9J4M6	RNA K+	RNA Li+	18.9748	18.7965	0.105656	0.0519486	1.13156	2.14186	0.0988805	0.164617	1.00489	0.178314	FALSE	FDR correction BH	t-Test	Unpaired t-test
POLR2C~P19387	RNA K+	RNA Li+	14.5451	16.5412	0.677206	0.136739	0.250683	-4.08593	0.0150252	0.0397919	1.82318	-1.99606	TRUE	FDR correction BH	t-Test	Unpaired t-test
POLR2E~A0A087WVZ9	RNA K+	RNA Li+	17.5038	17.7299	0.139778	0.0939159	0.85495	-1.89869	0.130436	0.202285	0.884602	-0.226088	FALSE	FDR correction BH	t-Test	Unpaired t-test
POLR2I~P36954	RNA K+	RNA Li+	15.3951	16.803	0.0774318	0.0156891	0.376856	-25.202	1.47186e-05	0.000985328	4.83213	-1.40791	TRUE	FDR correction BH	t-Test	Unpaired t-test
POLR2K~P53803	RNA K+	RNA Li+	16.5581	16.7064	0.148442	0.0543245	0.902358	-1.32616	0.255441	0.342769	0.592709	-0.148228	FALSE	FDR correction BH	t-Test	Unpaired t-test
POLRMT~K7EMH3	RNA K+	RNA Li+	14.8191	14.0992	0.0245818	0.610343	1.64708	1.66674	0.170894	0.250825	0.767273	0.719911	FALSE	FDR correction BH	t-Test	Unpaired t-test
POM121C~A8CG34	RNA K+	RNA Li+	16.7789	16.8491	0.0303635	0.0512151	0.952563	-1.6654	0.171164	0.250916	0.766587	-0.0701143	FALSE	FDR correction BH	t-Test	Unpaired t-test
PPAN-P2RY11~A0A0A6YYI3	RNA K+	RNA Li+	16.1016	13.5826	0.0215734	0.236144	5.73169	15.0229	0.000114396	0.00205106	3.94159	2.51896	TRUE	FDR correction BH	t-Test	Unpaired t-test
PPHLN1~Q8NEY8-9	RNA K+	RNA Li+	18.9987	19.1899	0.128399	0.0216478	0.875866	-2.07681	0.106406	0.174686	0.973032	-0.191218	FALSE	FDR correction BH	t-Test	Unpaired t-test
PPIG~E9PG73	RNA K+	RNA Li+	18.2764	18.3283	0.12366	0.0712359	0.964652	-0.51451	0.634018	0.693907	0.197898	-0.05192	FALSE	FDR correction BH	t-Test	Unpaired t-test
PPIL2~Q13356	RNA K+	RNA Li+	17.3994	17.2101	0.0610451	0.0635382	1.14018	3.03763	0.0384915	0.0803586	1.41463	0.189257	FALSE	FDR correction BH	t-Test	Unpaired t-test
PPP1CC~F8VYE8	RNA K+	RNA Li+	15.8253	14.978	0.195869	0.32443	1.79915	3.16193	0.0341207	0.074522	1.46698	0.847314	FALSE	FDR correction BH	t-Test	Unpaired t-test
PPP1R10~Q96QC0	RNA K+	RNA Li+	16.9893	16.2332	0.0152756	0.023277	1.6889	38.4051	2.74559e-06	0.000400739	5.56136	0.756084	TRUE	FDR correction BH	t-Test	Unpaired t-test
PPP1R12A~O14974-4	RNA K+	RNA Li+	17.6997	18.458	0.068885	0.0800013	0.591189	-10.1581	0.000528863	0.00427705	3.27666	-0.758309	TRUE	FDR correction BH	t-Test	Unpaired t-test
PPP1R18~A0A0G2JHC2	RNA K+	RNA Li+	14.6632	17.2592	0.202295	0.267082	0.165396	-10.9576	0.000394052	0.00368088	3.40445	-2.596	TRUE	FDR correction BH	t-Test	Unpaired t-test
PPP1R9B~Q96SB3	RNA K+	RNA Li+	15.6591	18.5338	0.172659	0.26896	0.136337	-12.7203	0.000220031	0.00279092	3.65752	-2.87475	TRUE	FDR correction BH	t-Test	Unpaired t-test
PPP2R1A~P30153	RNA K+	RNA Li+	17.3678	17.2314	0.16065	0.0543409	1.0991	1.13679	0.319106	0.409503	0.496064	0.136323	FALSE	FDR correction BH	t-Test	Unpaired t-test
PPP2R1B~P30154-4	RNA K+	RNA Li+	14.6718	14.4413	0.0976976	0.0700508	1.17325	2.71169	0.0534439	0.104039	1.2721	0.230509	FALSE	FDR correction BH	t-Test	Unpaired t-test
PPWD1~Q96BP3	RNA K+	RNA Li+	15.8005	17.1253	0.53037	0.17718	0.399202	-3.35053	0.0285547	0.0654152	1.54432	-1.32481	FALSE	FDR correction BH	t-Test	Unpaired t-test
PQBP1~O60828-2	RNA K+	RNA Li+	19.4141	20.0349	0.25518	0.0728841	0.650311	-3.30819	0.0297048	0.0674093	1.52717	-0.620798	FALSE	FDR correction BH	t-Test	Unpaired t-test
PRDM10~E9PLV1	RNA K+	RNA Li+	16.2488	15.2856	0.0932298	0.0844228	1.9496	10.8301	0.000412415	0.00372633	3.38467	0.963178	TRUE	FDR correction BH	t-Test	Unpaired t-test
PRDX6~P30041	RNA K+	RNA Li+	13.8595	17.0229	0.435439	0.369059	0.111618	-7.83754	0.00143123	0.00749841	2.84429	-3.16335	TRUE	FDR correction BH	t-Test	Unpaired t-test
PRKAR1A~P10644	RNA K+	RNA Li+	14.3309	15.6349	0.323276	0.134402	0.405006	-5.26737	0.00622326	0.020947	2.20598	-1.30399	TRUE	FDR correction BH	t-Test	Unpaired t-test
PRKAR2A~P13861-2	RNA K+	RNA Li+	15.6525	16.3	0.101409	0.104624	0.638374	-6.28489	0.00327341	0.0131045	2.485	-0.647527	TRUE	FDR correction BH	t-Test	Unpaired t-test
PRKAR2B~P31323	RNA K+	RNA Li+	14.3908	16.1173	0.441058	0.080494	0.302184	-5.44592	0.00552136	0.0193408	2.25795	-1.7265	TRUE	FDR correction BH	t-Test	Unpaired t-test
PRKDC~P78527-2	RNA K+	RNA Li+	18.3198	18.2864	0.112909	0.0653672	1.02341	0.361834	0.735781	0.787403	0.133252	0.0333804	FALSE	FDR correction BH	t-Test	Unpaired t-test
PRPF19~F5GY56	RNA K+	RNA Li+	18.9093	18.5489	0.0960787	0.0893691	1.28377	3.88418	0.0177781	0.0457749	1.75011	0.360392	TRUE	FDR correction BH	t-Test	Unpaired t-test
PRPF31~Q8WWY3	RNA K+	RNA Li+	18.4776	18.6286	0.0730693	0.053743	0.900609	-2.35472	0.0781118	0.138827	1.10728	-0.151027	FALSE	FDR correction BH	t-Test	Unpaired t-test
PRPF38A~Q8NAV1	RNA K+	RNA Li+	18.7635	17.9955	0.116738	0.153046	1.70295	5.64285	0.00485614	0.0177862	2.31371	0.768037	TRUE	FDR correction BH	t-Test	Unpaired t-test
PRPF3~O43395	RNA K+	RNA Li+	20.5256	20.3128	0.0664709	0.0470904	1.15899	3.69558	0.0209163	0.0523108	1.67952	0.212871	FALSE	FDR correction BH	t-Test	Unpaired t-test
PRPF40A~O75400	RNA K+	RNA Li+	18.6605	19.4733	0.18389	0.102923	0.569291	-5.45437	0.00549062	0.0193408	2.26038	-0.812762	TRUE	FDR correction BH	t-Test	Unpaired t-test
PRPF4B~Q13523	RNA K+	RNA Li+	21.3693	21.0541	0.0258432	0.0910609	1.24416	4.70885	0.00924755	0.0279281	2.03397	0.315176	TRUE	FDR correction BH	t-Test	Unpaired t-test
PRPF4~O43172-2	RNA K+	RNA Li+	19.1652	18.7172	0.331385	0.12752	1.36418	1.78448	0.148906	0.2257	0.827088	0.448037	FALSE	FDR correction BH	t-Test	Unpaired t-test
PRPF6~O94906	RNA K+	RNA Li+	21.0292	20.7139	0.060862	0.0893674	1.24421	4.12305	0.0145762	0.0388591	1.83636	0.315227	TRUE	FDR correction BH	t-Test	Unpaired t-test
PRPF8~Q6P2Q9	RNA K+	RNA Li+	20.7462	20.0402	0.0317436	0.0809018	1.63126	11.4883	0.000327716	0.0033752	3.4845	0.705984	TRUE	FDR correction BH	t-Test	Unpaired t-test
PRRC2A~P48634-2	RNA K+	RNA Li+	17.0041	17.2974	0.0133159	0.0636412	0.816026	-6.37974	0.00309709	0.0126342	2.50905	-0.293312	TRUE	FDR correction BH	t-Test	Unpaired t-test
PRRC2C~E7EPN9	RNA K+	RNA Li+	16.5315	17.0276	0.0417113	0.0517612	0.70902	-10.5541	0.000455946	0.00396048	3.34109	-0.496101	TRUE	FDR correction BH	t-Test	Unpaired t-test
PSIP1~O75475-3	RNA K+	RNA Li+	20.0277	18.9208	0.0727737	0.131178	2.15384	10.4352	0.000476447	0.00407647	3.32199	1.10691	TRUE	FDR correction BH	t-Test	Unpaired t-test
PSME3~K7ESG5	RNA K+	RNA Li+	15.2706	15.3316	0.393389	0.234373	0.958622	-0.188288	0.859818	0.885539	0.0655937	-0.0609665	FALSE	FDR correction BH	t-Test	Unpaired t-test
PSPC1~Q8WXF1	RNA K+	RNA Li+	17.1225	16.5332	0.216418	0.0929931	1.50448	3.53789	0.0240591	0.0578668	1.61872	0.589269	FALSE	FDR correction BH	t-Test	Unpaired t-test
PTBP1~K7EKJ7	RNA K+	RNA Li+	19.8293	19.8975	0.103753	0.110348	0.953822	-0.636859	0.55884	0.633767	0.252713	-0.0682085	FALSE	FDR correction BH	t-Test	Unpaired t-test
PTBP3~O95758-6	RNA K+	RNA Li+	17.4408	17.572	0.0972621	0.133272	0.913072	-1.12459	0.323682	0.414664	0.489881	-0.1312	FALSE	FDR correction BH	t-Test	Unpaired t-test
PTPN1~P18031	RNA K+	RNA Li+	16.75	16.5884	0.0664812	0.124204	1.11857	1.62279	0.179956	0.261261	0.744834	0.161654	FALSE	FDR correction BH	t-Test	Unpaired t-test
PTPRC~E9PKH0	RNA K+	RNA Li+	13.9122	15.4305	0.0616564	0.201652	0.3491	-10.1826	0.000523954	0.00427705	3.28071	-1.51829	TRUE	FDR correction BH	t-Test	Unpaired t-test
PUF60~Q9UHX1-5	RNA K+	RNA Li+	16.8077	16.8128	0.49247	0.0644409	0.996419	-0.0147366	0.988948	0.988948	0.00482653	-0.00517546	FALSE	FDR correction BH	t-Test	Unpaired t-test
PUM1~E9PR38	RNA K+	RNA Li+	16.4941	17.4788	0.127829	0.0148841	0.50533	-10.821	0.000413768	0.00372633	3.38324	-0.984702	TRUE	FDR correction BH	t-Test	Unpaired t-test
PUM3~Q15397	RNA K+	RNA Li+	14.956	14.2169	0.436408	0.134574	1.66911	2.2887	0.0839768	0.146868	1.07584	0.739081	FALSE	FDR correction BH	t-Test	Unpaired t-test
PWP1~Q13610	RNA K+	RNA Li+	15.939	13.7093	1.51499	0.354059	4.69019	2.02673	0.112632	0.181203	0.948339	2.22965	FALSE	FDR correction BH	t-Test	Unpaired t-test
PYM1~Q9BRP8-2	RNA K+	RNA Li+	15.342	15.2575	0.995938	1.2013	1.06034	0.0766099	0.942613	0.954494	0.0256667	0.084532	FALSE	FDR correction BH	t-Test	Unpaired t-test
QKI~H0YG47	RNA K+	RNA Li+	15.1667	16.3006	1.11295	0.138511	0.455692	-1.42976	0.226006	0.313031	0.64588	-1.13387	FALSE	FDR correction BH	t-Test	Unpaired t-test
RAB10~P61026	RNA K+	RNA Li+	14.6281	13.6906	0.57724	0.0636745	1.91519	2.28296	0.0845101	0.147248	1.07309	0.937489	FALSE	FDR correction BH	t-Test	Unpaired t-test
RAB11A~H3BMH2	RNA K+	RNA Li+	15.901	16.4056	0.259977	0.116363	0.704873	-2.50522	0.0663951	0.123201	1.17786	-0.504565	FALSE	FDR correction BH	t-Test	Unpaired t-test
RAB1A~P62820-3	RNA K+	RNA Li+	17.4916	17.888	0.146529	0.124834	0.759744	-2.91236	0.0435753	0.0882492	1.36076	-0.396414	FALSE	FDR correction BH	t-Test	Unpaired t-test
RAB1B~E9PLD0	RNA K+	RNA Li+	17.9442	17.9382	0.263211	0.0582336	1.00417	0.031464	0.976407	0.97912	0.0103692	0.00599762	FALSE	FDR correction BH	t-Test	Unpaired t-test
RAB35~Q15286-2	RNA K+	RNA Li+	16.3	16.2785	0.441554	0.136333	1.015	0.0657551	0.950728	0.960291	0.0219437	0.0214868	FALSE	FDR correction BH	t-Test	Unpaired t-test
RAB5A~P20339-2	RNA K+	RNA Li+	16.317	15.9371	0.329947	0.115724	1.3012	1.53631	0.199268	0.285175	0.700563	0.379841	FALSE	FDR correction BH	t-Test	Unpaired t-test
RAB5C~K7ENY4	RNA K+	RNA Li+	15.6247	15.9564	1.31673	0.0425847	0.794583	-0.356102	0.739752	0.790249	0.130914	-0.33173	FALSE	FDR correction BH	t-Test	Unpaired t-test
RAB6B~C9JB90	RNA K+	RNA Li+	16.8492	16.6604	0.512361	0.0451183	1.13977	0.518951	0.631184	0.692404	0.199844	0.188741	FALSE	FDR correction BH	t-Test	Unpaired t-test
RABL6~Q3YEC7	RNA K+	RNA Li+	15.1139	17.2485	1.58882	0.347605	0.227726	-1.85614	0.137011	0.210585	0.863244	-2.13463	FALSE	FDR correction BH	t-Test	Unpaired t-test
RACGAP1~F8VRD2	RNA K+	RNA Li+	15.6607	14.6633	0.331144	0.0956038	1.99638	4.09237	0.014946	0.0396695	1.82547	0.997384	TRUE	FDR correction BH	t-Test	Unpaired t-test
RAD18~F8WE49	RNA K+	RNA Li+	15.2912	14.8725	0.284932	0.040413	1.3367	2.05742	0.10877	0.177599	0.96349	0.418672	FALSE	FDR correction BH	t-Test	Unpaired t-test
RAD21~O60216	RNA K+	RNA Li+	17.2895	17.6821	0.0677115	0.0611185	0.761736	-6.08746	0.00368175	0.0143113	2.43395	-0.392637	TRUE	FDR correction BH	t-Test	Unpaired t-test
RAD50~Q92878	RNA K+	RNA Li+	16.3425	16.0143	0.218568	0.129414	1.2555	1.82764	0.141615	0.216282	0.84889	0.328264	FALSE	FDR correction BH	t-Test	Unpaired t-test
RALB~P11234	RNA K+	RNA Li+	17.9929	17.7469	0.402527	0.126997	1.18595	0.82439	0.456038	0.541939	0.340999	0.246047	FALSE	FDR correction BH	t-Test	Unpaired t-test
RALY~Q9UKM9-2	RNA K+	RNA Li+	18.8351	18.6447	0.296655	0.0344276	1.14109	0.901667	0.418218	0.504962	0.378598	0.19041	FALSE	FDR correction BH	t-Test	Unpaired t-test
RANBP2~P49792	RNA K+	RNA Li+	18.294	18.9259	0.0592906	0.0666684	0.645305	-10.017	0.000558319	0.00436866	3.25312	-0.631947	TRUE	FDR correction BH	t-Test	Unpaired t-test
RANBP9~Q96S59-2	RNA K+	RNA Li+	15.0173	13.7574	0.701042	0.37913	2.39472	2.23553	0.0890626	0.153096	1.0503	1.25985	FALSE	FDR correction BH	t-Test	Unpaired t-test
RANGAP1~P46060	RNA K+	RNA Li+	18.7285	18.642	0.108864	0.0688032	1.06185	0.950797	0.395548	0.48145	0.402801	0.0865833	FALSE	FDR correction BH	t-Test	Unpaired t-test
RAN~B5MDF5	RNA K+	RNA Li+	19.2219	18.4892	0.0643821	0.0876432	1.66183	9.52927	0.000677147	0.00479978	3.16932	0.732775	TRUE	FDR correction BH	t-Test	Unpaired t-test
RAP1B~P61224	RNA K+	RNA Li+	20.2251	20.204	0.448944	0.120757	1.01478	0.0644009	0.951741	0.960509	0.0214812	0.0211708	FALSE	FDR correction BH	t-Test	Unpaired t-test
RARS1~P54136-2	RNA K+	RNA Li+	15.9832	14.7188	0.085518	1.2172	2.40226	1.46543	0.216674	0.305236	0.664193	1.26439	FALSE	FDR correction BH	t-Test	Unpaired t-test
RBBP4~E9PNS2	RNA K+	RNA Li+	17.0188	16.612	0.231618	0.0542702	1.32573	2.41825	0.0729005	0.132481	1.13727	0.406784	FALSE	FDR correction BH	t-Test	Unpaired t-test
RBBP6~Q7Z6E9	RNA K+	RNA Li+	17.3745	17.2851	0.0477877	0.0536762	1.06389	1.75813	0.153551	0.230971	0.813746	0.0893435	FALSE	FDR correction BH	t-Test	Unpaired t-test
RBM10~P98175-5	RNA K+	RNA Li+	18.6164	18.4261	0.0424118	0.0151324	1.141	5.97654	0.00393868	0.0152119	2.40465	0.190301	TRUE	FDR correction BH	t-Test	Unpaired t-test
RBM14~Q96PK6	RNA K+	RNA Li+	19.2772	19.1359	0.153602	0.0575794	1.10293	1.2185	0.289985	0.378994	0.537624	0.141338	FALSE	FDR correction BH	t-Test	Unpaired t-test
RBM14~Q96PK6-5	RNA K+	RNA Li+	17.9655	18.3566	0.119889	0.0310526	0.762521	-4.46664	0.0111034	0.0314668	1.95455	-0.391151	TRUE	FDR correction BH	t-Test	Unpaired t-test
RBM15B~Q8NDT2	RNA K+	RNA Li+	16.7866	16.6162	0.184026	0.0659814	1.12538	1.23278	0.285157	0.37362	0.544916	0.170416	FALSE	FDR correction BH	t-Test	Unpaired t-test
RBM15~Q96T37-4	RNA K+	RNA Li+	19.4006	19.4653	0.0681336	0.0342971	0.956156	-1.19921	0.296627	0.385583	0.527789	-0.0646821	FALSE	FDR correction BH	t-Test	Unpaired t-test
RBM17~Q96I25	RNA K+	RNA Li+	18.2228	18.8305	0.0461731	0.0150801	0.656227	-17.6942	5.99294e-05	0.00164125	4.22236	-0.607733	TRUE	FDR correction BH	t-Test	Unpaired t-test
RBM19~Q9Y4C8	RNA K+	RNA Li+	14.1307	15.032	0.518511	0.055901	0.535422	-2.44396	0.0709053	0.12926	1.14932	-0.901251	FALSE	FDR correction BH	t-Test	Unpaired t-test
RBM22~Q9NW64	RNA K+	RNA Li+	18.4294	19.2031	0.111219	0.146517	0.584913	-5.94832	0.00400751	0.0153543	2.39713	-0.773705	TRUE	FDR correction BH	t-Test	Unpaired t-test
RBM25~P49756	RNA K+	RNA Li+	18.2096	18.3397	0.217198	0.0133979	0.913795	-0.845215	0.445584	0.532667	0.35107	-0.130057	FALSE	FDR correction BH	t-Test	Unpaired t-test
RBM26~Q5T8P6-2	RNA K+	RNA Li+	16.1617	13.9893	0.119219	0.0634431	4.50789	22.7496	2.21148e-05	0.00105756	4.65532	2.17245	TRUE	FDR correction BH	t-Test	Unpaired t-test
RBM28~Q9NW13	RNA K+	RNA Li+	16.7076	15.4955	0.128403	0.291242	2.31676	5.38557	0.00574724	0.0199006	2.24054	1.21211	TRUE	FDR correction BH	t-Test	Unpaired t-test
RBM34~A2A2V2	RNA K+	RNA Li+	16.1269	14.1211	0.399392	0.260949	4.01611	5.94578	0.00401379	0.0153543	2.39645	2.0058	TRUE	FDR correction BH	t-Test	Unpaired t-test
RBM39~Q14498	RNA K+	RNA Li+	18.8348	18.7557	0.0701015	0.0560336	1.05633	1.24579	0.280829	0.370239	0.551559	0.0790559	FALSE	FDR correction BH	t-Test	Unpaired t-test
RBM3~P98179	RNA K+	RNA Li+	18.9832	18.762	0.200507	0.0866774	1.1657	1.43203	0.225402	0.312554	0.647043	0.221192	FALSE	FDR correction BH	t-Test	Unpaired t-test
RBM42~K7EP90	RNA K+	RNA Li+	18.8034	17.7753	0.176839	0.208349	2.03937	5.32054	0.00600336	0.0206098	2.22161	1.02813	TRUE	FDR correction BH	t-Test	Unpaired t-test
RBM5~P52756	RNA K+	RNA Li+	17.4084	17.5233	0.0105539	0.0400903	0.923462	-3.91881	0.0172649	0.0447961	1.76283	-0.114876	TRUE	FDR correction BH	t-Test	Unpaired t-test
RBM6~P78332	RNA K+	RNA Li+	16.4228	16.6165	0.199396	0.0888715	0.874385	-1.25456	0.277945	0.368048	0.556041	-0.193659	FALSE	FDR correction BH	t-Test	Unpaired t-test
RBM7~J3KPD3	RNA K+	RNA Li+	17.8839	17.9911	0.132787	0.0862859	0.9284	-0.957173	0.392684	0.478931	0.405957	-0.107181	FALSE	FDR correction BH	t-Test	Unpaired t-test
RBM8A~Q9Y5S9	RNA K+	RNA Li+	19.1637	19.8223	0.218581	0.0803189	0.63352	-3.99927	0.0161399	0.0423657	1.7921	-0.658538	TRUE	FDR correction BH	t-Test	Unpaired t-test
RBMX2~Q9Y388	RNA K+	RNA Li+	15.1421	14.529	0.331775	0.154438	1.52948	2.36904	0.0769011	0.13708	1.11407	0.613041	FALSE	FDR correction BH	t-Test	Unpaired t-test
RBMXL1~Q96E39	RNA K+	RNA Li+	15.4297	15.2143	1.07477	1.54776	1.16101	0.161645	0.879422	0.903413	0.0558027	0.215379	FALSE	FDR correction BH	t-Test	Unpaired t-test
RBMX~P38159	RNA K+	RNA Li+	18.5335	18.4823	0.201345	0.109757	1.03613	0.315818	0.767933	0.813999	0.114677	0.0512104	FALSE	FDR correction BH	t-Test	Unpaired t-test
RCC1~C9JRH2	RNA K+	RNA Li+	16.2863	16.9352	1.52921	0.0928197	0.637766	-0.599	0.581446	0.649344	0.23549	-0.648901	FALSE	FDR correction BH	t-Test	Unpaired t-test
REPIN1~Q9BWE0	RNA K+	RNA Li+	15.8453	16.2829	0.215423	0.361899	0.738351	-1.46948	0.215639	0.304625	0.666273	-0.437622	FALSE	FDR correction BH	t-Test	Unpaired t-test
REXO4~Q9GZR2	RNA K+	RNA Li+	15.4783	14.3525	0.0192255	0.266176	2.1823	5.96619	0.00396376	0.0152599	2.40189	1.12585	TRUE	FDR correction BH	t-Test	Unpaired t-test
RFC2~P35250	RNA K+	RNA Li+	17.1798	17.42	0.167885	0.144934	0.846618	-1.5317	0.200356	0.286393	0.698197	-0.240216	FALSE	FDR correction BH	t-Test	Unpaired t-test
RFC5~P40937	RNA K+	RNA Li+	16.6456	16.4305	0.0581138	0.107475	1.16079	2.48984	0.067496	0.124552	1.17072	0.215109	FALSE	FDR correction BH	t-Test	Unpaired t-test
RFX1~P22670	RNA K+	RNA Li+	16.821	15.6483	0.31003	0.985578	2.25439	1.60522	0.183715	0.26544	0.735854	1.17274	FALSE	FDR correction BH	t-Test	Unpaired t-test
RHOA~P61586	RNA K+	RNA Li+	16.3755	17.4916	0.109093	0.088105	0.461333	-11.2563	0.000354865	0.0034791	3.44994	-1.11612	TRUE	FDR correction BH	t-Test	Unpaired t-test
RHOC~Q5JR08	RNA K+	RNA Li+	14.4824	14.1801	0.10505	0.911448	1.23309	0.465934	0.665503	0.72181	0.17685	0.302279	FALSE	FDR correction BH	t-Test	Unpaired t-test
RHOG~P84095	RNA K+	RNA Li+	18.4553	18.0334	0.124546	0.0641577	1.33974	4.25933	0.0130606	0.0360123	1.88404	0.421951	TRUE	FDR correction BH	t-Test	Unpaired t-test
RHOT2~Q8IXI1	RNA K+	RNA Li+	16.2382	16.2108	0.133386	0.023561	1.01917	0.286019	0.789065	0.829688	0.102887	0.0273943	FALSE	FDR correction BH	t-Test	Unpaired t-test
RIF1~Q5UIP0	RNA K+	RNA Li+	17.621	17.7112	0.0925447	0.0660345	0.93937	-1.12246	0.324488	0.415082	0.488802	-0.0902342	FALSE	FDR correction BH	t-Test	Unpaired t-test
RING1~Q06587-2	RNA K+	RNA Li+	16.6461	16.8058	0.0903215	0.0634198	0.895261	-2.0454	0.110265	0.178347	0.957564	-0.15962	FALSE	FDR correction BH	t-Test	Unpaired t-test
RMDN3~H0YNE5	RNA K+	RNA Li+	13.5633	17.839	0.516543	0.0750541	0.0516268	-11.5847	0.000317211	0.00332382	3.49865	-4.27574	TRUE	FDR correction BH	t-Test	Unpaired t-test
RNF113A~O15541	RNA K+	RNA Li+	13.8457	14.9199	0.176955	0.161105	0.47494	-6.348	0.00315475	0.012714	2.50103	-1.07418	TRUE	FDR correction BH	t-Test	Unpaired t-test
RNF2~X6RFN3	RNA K+	RNA Li+	13.7418	15.072	0.333234	0.384895	0.397707	-3.69514	0.0209243	0.0523108	1.67935	-1.33022	FALSE	FDR correction BH	t-Test	Unpaired t-test
RNF40~A0A087WTK2	RNA K+	RNA Li+	16.4363	16.7467	0.0209945	0.199851	0.806374	-2.18503	0.094213	0.159224	1.02589	-0.31048	FALSE	FDR correction BH	t-Test	Unpaired t-test
RNPS1~Q15287	RNA K+	RNA Li+	21.5266	21.4062	0.0753656	0.0333983	1.08706	2.06599	0.107718	0.176359	0.96771	0.120426	FALSE	FDR correction BH	t-Test	Unpaired t-test
RPF2~Q9H7B2	RNA K+	RNA Li+	16.8961	13.9679	0.0431126	0.241566	7.61142	16.8759	7.22745e-05	0.00164134	4.14101	2.92817	TRUE	FDR correction BH	t-Test	Unpaired t-test
RPL10A~P62906	RNA K+	RNA Li+	18.9399	17.0755	0.127563	0.214813	3.64102	10.5533	0.000456072	0.00396048	3.34097	1.86434	TRUE	FDR correction BH	t-Test	Unpaired t-test
RPL10~F8W7C6	RNA K+	RNA Li+	18.1322	18.0664	0.0476896	0.107553	1.04662	0.790177	0.473632	0.55735	0.324559	0.0657368	FALSE	FDR correction BH	t-Test	Unpaired t-test
RPL10~X1WI28	RNA K+	RNA Li+	19.1496	17.4878	0.0369485	0.1316	3.16413	17.1935	6.71371e-05	0.00164134	4.17304	1.66181	TRUE	FDR correction BH	t-Test	Unpaired t-test
RPL11~P62913	RNA K+	RNA Li+	18.8227	17.479	0.104121	0.0956541	2.53812	13.4407	0.000177259	0.00242724	3.75139	1.34376	TRUE	FDR correction BH	t-Test	Unpaired t-test
RPL12~P30050	RNA K+	RNA Li+	18.518	17.5049	0.172699	0.0643094	2.01829	7.77488	0.00147549	0.00764211	2.83106	1.01314	TRUE	FDR correction BH	t-Test	Unpaired t-test
RPL13A~P40429	RNA K+	RNA Li+	18.6482	16.6031	0.110711	0.0645101	4.12683	22.5709	2.28187e-05	0.00105756	4.64171	2.04503	TRUE	FDR correction BH	t-Test	Unpaired t-test
RPL13~P26373	RNA K+	RNA Li+	20.2429	18.6567	0.0745298	0.0868302	3.00252	19.6032	3.99341e-05	0.00126633	4.39866	1.58618	TRUE	FDR correction BH	t-Test	Unpaired t-test
RPL14~E7EPB3	RNA K+	RNA Li+	17.7784	15.3459	0.155492	0.394063	5.3983	8.12046	0.00125069	0.00691321	2.90285	2.43251	TRUE	FDR correction BH	t-Test	Unpaired t-test
RPL15~P61313	RNA K+	RNA Li+	18.1143	16.4244	0.258203	0.114809	3.22622	8.45715	0.00107108	0.00612885	2.97018	1.68984	TRUE	FDR correction BH	t-Test	Unpaired t-test
RPL17~J3KRB3	RNA K+	RNA Li+	17.6281	15.5183	0.234554	0.147186	4.31627	10.7749	0.000420684	0.00375499	3.37604	2.10978	TRUE	FDR correction BH	t-Test	Unpaired t-test
RPL18A~M0R117	RNA K+	RNA Li+	17.61	15.7542	0.158386	0.128911	3.61956	12.8516	0.000211342	0.00270923	3.67501	1.85581	TRUE	FDR correction BH	t-Test	Unpaired t-test
RPL18~G3V203	RNA K+	RNA Li+	19.271	17.4345	0.205348	0.203441	3.57148	8.98508	0.00084923	0.00538591	3.07097	1.83652	TRUE	FDR correction BH	t-Test	Unpaired t-test
RPL19~P84098	RNA K+	RNA Li+	18.6489	17.6816	0.0596779	0.081605	1.95519	13.5312	0.000172645	0.00239124	3.76284	0.967307	TRUE	FDR correction BH	t-Test	Unpaired t-test
RPL21~P46778	RNA K+	RNA Li+	18.8571	16.7475	0.0513667	0.132417	4.31575	21.0056	3.03583e-05	0.00108265	4.51772	2.10961	TRUE	FDR correction BH	t-Test	Unpaired t-test
RPL22~K7ERI7	RNA K+	RNA Li+	18.2331	16.3363	0.196219	0.0704163	3.7238	12.8672	0.000210342	0.00270923	3.67707	1.89678	TRUE	FDR correction BH	t-Test	Unpaired t-test
RPL23~P62829	RNA K+	RNA Li+	17.9723	16.5494	0.0707866	0.130128	2.68113	13.5835	0.000170049	0.00238266	3.76943	1.42284	TRUE	FDR correction BH	t-Test	Unpaired t-test
RPL24~P83731	RNA K+	RNA Li+	16.7559	15.6293	0.0750832	0.0455763	2.18347	18.1399	5.43085e-05	0.0015219	4.26513	1.12662	TRUE	FDR correction BH	t-Test	Unpaired t-test
RPL26~P61254	RNA K+	RNA Li+	18.7534	15.9315	0.189832	0.339169	7.07124	10.2677	0.000507315	0.00421596	3.29472	2.82196	TRUE	FDR correction BH	t-Test	Unpaired t-test
RPL27A~P46776	RNA K+	RNA Li+	16.5647	15.8408	0.231534	0.417658	1.6517	2.14395	0.0986487	0.164617	1.00591	0.723955	FALSE	FDR correction BH	t-Test	Unpaired t-test
RPL28~H0YKD8	RNA K+	RNA Li+	18.9296	18.0222	0.118826	0.0728988	1.87564	9.20502	0.000773805	0.00515158	3.11137	0.907383	TRUE	FDR correction BH	t-Test	Unpaired t-test
RPL29~A0A3B3ITT5	RNA K+	RNA Li+	16.4131	14.2316	0.062341	0.692414	4.5363	4.43767	0.0113544	0.0320424	1.94483	2.18152	TRUE	FDR correction BH	t-Test	Unpaired t-test
RPL31~P62899	RNA K+	RNA Li+	20.0395	18.4967	0.0653129	0.0785707	2.91356	21.3544	2.84365e-05	0.00108265	4.54612	1.54278	TRUE	FDR correction BH	t-Test	Unpaired t-test
RPL32~D3YTB1	RNA K+	RNA Li+	17.2831	15.9799	0.166874	0.118199	2.46766	9.01214	0.000839473	0.00538066	3.07599	1.30315	TRUE	FDR correction BH	t-Test	Unpaired t-test
RPL34~P49207	RNA K+	RNA Li+	16.701	14.0848	0.0629258	0.235765	6.13128	15.1622	0.000110309	0.00204496	3.95739	2.61619	TRUE	FDR correction BH	t-Test	Unpaired t-test
RPL35A~P18077	RNA K+	RNA Li+	17.0355	15.8498	0.488388	0.0919725	2.27459	3.37382	0.0279446	0.065132	1.5537	1.18561	FALSE	FDR correction BH	t-Test	Unpaired t-test
RPL36~Q9Y3U8	RNA K+	RNA Li+	16.5959	14.398	0.470773	0.879602	4.588	3.11554	0.0356802	0.0772654	1.44757	2.19787	FALSE	FDR correction BH	t-Test	Unpaired t-test
RPL38~P63173	RNA K+	RNA Li+	16.68	16.6322	0.135986	0.0521165	1.03369	0.46426	0.666604	0.722354	0.176132	0.047808	FALSE	FDR correction BH	t-Test	Unpaired t-test
RPL3~P39023	RNA K+	RNA Li+	18.0675	16.9583	0.0175874	0.0888628	2.15719	17.3159	6.52798e-05	0.00164134	4.18522	1.10916	TRUE	FDR correction BH	t-Test	Unpaired t-test
RPL4~P36578	RNA K+	RNA Li+	19.2901	17.8743	0.107749	0.107596	2.66805	13.149	0.000193204	0.00258678	3.71398	1.41579	TRUE	FDR correction BH	t-Test	Unpaired t-test
RPL5~P46777	RNA K+	RNA Li+	16.556	15.7487	0.328721	0.235836	1.74996	2.82208	0.047727	0.0949027	1.32124	0.807324	FALSE	FDR correction BH	t-Test	Unpaired t-test
RPL6~Q02878	RNA K+	RNA Li+	20.3285	19.44	0.17332	0.0785435	1.85129	6.6036	0.00272514	0.0115627	2.56461	0.888533	TRUE	FDR correction BH	t-Test	Unpaired t-test
RPL7A~P62424	RNA K+	RNA Li+	18.0497	16.6175	0.0950047	0.0856716	2.69858	15.8327	9.29976e-05	0.00183708	4.03153	1.4322	TRUE	FDR correction BH	t-Test	Unpaired t-test
RPL7~A8MUD9	RNA K+	RNA Li+	18.1989	16.9769	0.279377	0.133429	2.33273	5.58196	0.0050508	0.0183874	2.29664	1.22202	TRUE	FDR correction BH	t-Test	Unpaired t-test
RPL8~P62917	RNA K+	RNA Li+	18.6806	16.812	0.192965	0.0984033	3.65172	12.1998	0.000259139	0.00292982	3.58647	1.86858	TRUE	FDR correction BH	t-Test	Unpaired t-test
RPL9P9~P32969	RNA K+	RNA Li+	19.2217	17.5573	0.0698028	0.0352854	3.16984	30.0946	7.26118e-06	0.000716033	5.13899	1.66441	TRUE	FDR correction BH	t-Test	Unpaired t-test
RPLP0~P05388	RNA K+	RNA Li+	17.9278	17.4512	0.295829	0.0927721	1.39148	2.1741	0.0953713	0.160731	1.02058	0.476624	FALSE	FDR correction BH	t-Test	Unpaired t-test
RPLP1~P05386	RNA K+	RNA Li+	13.5902	15.9326	0.212676	1.56902	0.197181	-2.09217	0.104575	0.172148	0.980574	-2.34241	FALSE	FDR correction BH	t-Test	Unpaired t-test
RPN1~P04843	RNA K+	RNA Li+	17.9361	17.0622	0.190905	0.168761	1.83258	4.85017	0.0083384	0.0255669	2.07892	0.873873	TRUE	FDR correction BH	t-Test	Unpaired t-test
RPRD1A~Q96P16-3	RNA K+	RNA Li+	15.228	15.6449	0.0512321	0.248165	0.749032	-2.32672	0.0805411	0.142396	1.09398	-0.4169	FALSE	FDR correction BH	t-Test	Unpaired t-test
RPRD2~Q5VT52-3	RNA K+	RNA Li+	16.2551	16.6279	0.0610833	0.0299138	0.772269	-7.75205	0.00149204	0.00765065	2.82622	-0.372824	TRUE	FDR correction BH	t-Test	Unpaired t-test
RPS10~P46783	RNA K+	RNA Li+	19.8208	19.6942	0.0478182	0.0616194	1.0917	2.29509	0.0833886	0.146051	1.07889	0.126579	FALSE	FDR correction BH	t-Test	Unpaired t-test
RPS11~P62280	RNA K+	RNA Li+	20.2629	19.0021	0.205546	0.129089	2.3963	7.34611	0.00182847	0.00877814	2.73791	1.26081	TRUE	FDR correction BH	t-Test	Unpaired t-test
RPS13~P62277	RNA K+	RNA Li+	19.835	18.6461	0.0893458	0.101901	2.27983	12.4068	0.000242627	0.00288345	3.61506	1.18893	TRUE	FDR correction BH	t-Test	Unpaired t-test
RPS14~P62263	RNA K+	RNA Li+	19.241	18.6434	0.0843998	0.0666452	1.51319	7.85873	0.00141664	0.00747386	2.84874	0.597597	TRUE	FDR correction BH	t-Test	Unpaired t-test
RPS15A~P62244	RNA K+	RNA Li+	15.1053	14.0727	0.63258	0.348433	2.0457	2.02204	0.113234	0.181687	0.946024	1.03259	FALSE	FDR correction BH	t-Test	Unpaired t-test
RPS16~P62249	RNA K+	RNA Li+	21.0966	18.8571	0.0526404	0.0474723	4.7226	44.6817	1.50032e-06	0.000400739	5.82382	2.23958	TRUE	FDR correction BH	t-Test	Unpaired t-test
RPS18~P62269	RNA K+	RNA Li+	22.9022	20.4327	0.0729735	0.0340284	5.53853	43.3745	1.68918e-06	0.000400739	5.77232	2.4695	TRUE	FDR correction BH	t-Test	Unpaired t-test
RPS19BP1~F8WFE7	RNA K+	RNA Li+	16.4729	13.7053	0.215281	0.178116	6.80938	14.0075	0.000150693	0.00224945	3.82191	2.76752	TRUE	FDR correction BH	t-Test	Unpaired t-test
RPS19~P39019	RNA K+	RNA Li+	22.1204	19.9267	0.0605216	0.0548931	4.57479	37.9692	2.87355e-06	0.000400739	5.54158	2.19371	TRUE	FDR correction BH	t-Test	Unpaired t-test
RPS20~P60866	RNA K+	RNA Li+	21.6387	20.1782	0.0713144	0.0617185	2.75209	21.9005	2.5723e-05	0.00108265	4.58968	1.46053	TRUE	FDR correction BH	t-Test	Unpaired t-test
RPS21~P63220	RNA K+	RNA Li+	15.8278	17.0187	0.236965	0.118138	0.438034	-6.36061	0.00313168	0.0126634	2.50422	-1.19089	TRUE	FDR correction BH	t-Test	Unpaired t-test
RPS23~P62266	RNA K+	RNA Li+	18.4401	16.9952	0.0959466	0.0169389	2.72241	20.9727	3.05478e-05	0.00108265	4.51502	1.44489	TRUE	FDR correction BH	t-Test	Unpaired t-test
RPS24~E7ETK0	RNA K+	RNA Li+	19.0935	17.9354	0.245789	0.107329	2.23157	6.10639	0.00363997	0.0141947	2.4389	1.15806	TRUE	FDR correction BH	t-Test	Unpaired t-test
RPS25~P62851	RNA K+	RNA Li+	19.4399	17.1844	0.109933	0.10733	4.77506	20.7615	3.18e-05	0.00109483	4.49757	2.25552	TRUE	FDR correction BH	t-Test	Unpaired t-test
RPS27A~P62979	RNA K+	RNA Li+	18.4311	17.5605	0.078236	0.035829	1.82837	14.3074	0.000138642	0.00222751	3.85811	0.870556	TRUE	FDR correction BH	t-Test	Unpaired t-test
RPS27L~C9J1C5	RNA K+	RNA Li+	18.5961	18.8651	0.214746	0.0363331	0.829921	-1.74639	0.155671	0.232734	0.807791	-0.268955	FALSE	FDR correction BH	t-Test	Unpaired t-test
RPS28~P62857	RNA K+	RNA Li+	20.5675	20.2666	0.0404395	0.0218499	1.23197	9.25985	0.000756312	0.00506309	3.1213	0.300964	TRUE	FDR correction BH	t-Test	Unpaired t-test
RPS29~P62273	RNA K+	RNA Li+	18.8404	17.2817	0.124373	0.0954839	2.94593	14.0586	0.00014855	0.00224945	3.82813	1.55872	TRUE	FDR correction BH	t-Test	Unpaired t-test
RPS2~P15880	RNA K+	RNA Li+	18.753	18.8733	0.0295537	0.0824958	0.919998	-1.94143	0.124174	0.195339	0.90597	-0.120298	FALSE	FDR correction BH	t-Test	Unpaired t-test
RPS3A~P61247	RNA K+	RNA Li+	20.4214	19.5899	0.0877178	0.0366176	1.7795	12.3706	0.000245413	0.00288345	3.6101	0.831471	TRUE	FDR correction BH	t-Test	Unpaired t-test
RPS3~E9PPU1	RNA K+	RNA Li+	19.6437	18.353	0.161851	0.0826614	2.44639	10.0434	0.000552665	0.00435269	3.25754	1.29066	TRUE	FDR correction BH	t-Test	Unpaired t-test
RPS4X~P62701	RNA K+	RNA Li+	19.0571	18.1032	0.322616	0.250399	1.93707	3.30319	0.0298442	0.0674931	1.52514	0.953873	FALSE	FDR correction BH	t-Test	Unpaired t-test
RPS5~M0R0F0	RNA K+	RNA Li+	20.1519	18.264	0.106433	0.0512805	3.70083	22.5984	2.27088e-05	0.00105756	4.64381	1.88785	TRUE	FDR correction BH	t-Test	Unpaired t-test
RPS6~P62753	RNA K+	RNA Li+	20.7549	20.3459	0.160605	0.0431066	1.32782	3.47887	0.025378	0.0603165	1.59554	0.409061	FALSE	FDR correction BH	t-Test	Unpaired t-test
RPS7~P62081	RNA K+	RNA Li+	21.988	21.6924	0.0576028	0.0610301	1.22735	4.98046	0.00759483	0.0237093	2.11948	0.295547	TRUE	FDR correction BH	t-Test	Unpaired t-test
RPS8~P62241	RNA K+	RNA Li+	21.101	19.7126	0.0102839	0.0545159	2.61795	35.3937	3.80314e-06	0.000458278	5.41986	1.38844	TRUE	FDR correction BH	t-Test	Unpaired t-test
RPS9~P46781	RNA K+	RNA Li+	16.0072	13.8443	0.301167	0.0924007	4.47791	9.70942	0.000629902	0.0046002	3.20073	2.16282	TRUE	FDR correction BH	t-Test	Unpaired t-test
RPSA~C9J9K3	RNA K+	RNA Li+	15.8565	16.1089	0.0715215	0.238113	0.839475	-1.43594	0.224362	0.311829	0.649051	-0.252441	FALSE	FDR correction BH	t-Test	Unpaired t-test
RRAS2~P62070	RNA K+	RNA Li+	14.7576	14.3201	0.337659	0.922012	1.35418	0.630015	0.562882	0.636278	0.249583	0.437422	FALSE	FDR correction BH	t-Test	Unpaired t-test
RRBP1~F8W7S5	RNA K+	RNA Li+	15.4367	14.1729	0.0834851	0.724675	2.40118	2.45001	0.0704449	0.128675	1.15215	1.26374	FALSE	FDR correction BH	t-Test	Unpaired t-test
RREB1~Q92766	RNA K+	RNA Li+	16.5266	16.8414	0.116933	0.0682213	0.803987	-3.28804	0.0302713	0.0680539	1.51897	-0.314755	FALSE	FDR correction BH	t-Test	Unpaired t-test
RRP12~Q5JTH9-2	RNA K+	RNA Li+	16.9958	15.6509	0.128678	0.230409	2.54013	7.20702	0.00196492	0.0092852	2.70666	1.3449	TRUE	FDR correction BH	t-Test	Unpaired t-test
RRP15~Q9Y3B9	RNA K+	RNA Li+	16.8004	14.6363	0.0543599	0.0513712	4.48177	40.919	2.13169e-06	0.000400739	5.67128	2.16407	TRUE	FDR correction BH	t-Test	Unpaired t-test
RRP1B~Q14684-2	RNA K+	RNA Li+	16.4323	14.2803	0.131279	0.00959696	4.44456	23.1214	2.07347e-05	0.00105756	4.6833	2.15204	TRUE	FDR correction BH	t-Test	Unpaired t-test
RRP1~P56182	RNA K+	RNA Li+	16.3174	15.3756	0.146218	0.046616	1.92086	8.67823	0.00097035	0.00579465	3.01307	0.94175	TRUE	FDR correction BH	t-Test	Unpaired t-test
RRP8~O43159	RNA K+	RNA Li+	15.6896	13.6347	0.306371	0.232643	4.15525	7.55445	0.00164527	0.00822636	2.78376	2.05494	TRUE	FDR correction BH	t-Test	Unpaired t-test
RRS1~Q15050	RNA K+	RNA Li+	17.3365	14.6392	0.203863	0.179161	6.48607	14.0553	0.000148689	0.00224945	3.82772	2.69734	TRUE	FDR correction BH	t-Test	Unpaired t-test
RSBN1L~Q6PCB5	RNA K+	RNA Li+	15.7481	14.9643	0.410994	0.137242	1.72166	2.55815	0.0627606	0.118043	1.20231	0.783797	FALSE	FDR correction BH	t-Test	Unpaired t-test
RSL24D1~Q9UHA3	RNA K+	RNA Li+	16.5569	15.178	0.158311	0.406964	2.60063	4.46561	0.0111122	0.0314668	1.9542	1.37886	TRUE	FDR correction BH	t-Test	Unpaired t-test
RSRC1~C9J713	RNA K+	RNA Li+	17.2772	17.9409	0.111879	0.0250923	0.63125	-8.18642	0.00121273	0.00679691	2.91624	-0.663718	TRUE	FDR correction BH	t-Test	Unpaired t-test
RSRC2~Q7L4I2-2	RNA K+	RNA Li+	14.9355	16.4978	1.15072	0.0845738	0.33863	-1.91478	0.128039	0.200412	0.892657	-1.56222	FALSE	FDR correction BH	t-Test	Unpaired t-test
RTCB~Q9Y3I0	RNA K+	RNA Li+	18.0887	17.7006	0.10634	0.0227866	1.30873	5.04769	0.00724284	0.0229915	2.14009	0.38817	TRUE	FDR correction BH	t-Test	Unpaired t-test
RTF2~A0A0A0MQR2	RNA K+	RNA Li+	15.2603	15.0341	0.256787	0.0380797	1.16978	1.2325	0.285253	0.37362	0.54477	0.226239	FALSE	FDR correction BH	t-Test	Unpaired t-test
RUNX1~Q01196-7	RNA K+	RNA Li+	14.5361	15.0536	0.0762362	0.128378	0.698588	-4.90151	0.00803529	0.024827	2.095	-0.517486	TRUE	FDR correction BH	t-Test	Unpaired t-test
RUVBL1~Q9Y265	RNA K+	RNA Li+	18.082	17.618	0.140729	0.134447	1.3793	3.37107	0.0280161	0.0651726	1.55259	0.463938	FALSE	FDR correction BH	t-Test	Unpaired t-test
RUVBL2~Q9Y230	RNA K+	RNA Li+	17.3877	17.2999	0.0883745	0.0244259	1.0627	1.35324	0.247402	0.334965	0.606598	0.087735	FALSE	FDR correction BH	t-Test	Unpaired t-test
SAFB2~Q14151	RNA K+	RNA Li+	18.5823	19.1731	0.168284	0.0638375	0.663962	-4.64237	0.00971676	0.0288484	2.01248	-0.590828	TRUE	FDR correction BH	t-Test	Unpaired t-test
SAFB~Q15424-2	RNA K+	RNA Li+	21.0063	21.4011	0.158733	0.0419145	0.760606	-3.40067	0.0272604	0.0639081	1.56447	-0.39478	FALSE	FDR correction BH	t-Test	Unpaired t-test
SAMD1~Q6SPF0	RNA K+	RNA Li+	17.1542	17.7427	0.15725	0.0250046	0.665069	-5.22629	0.00639989	0.0211864	2.19383	-0.588424	TRUE	FDR correction BH	t-Test	Unpaired t-test
SAP130~H7BXF5	RNA K+	RNA Li+	16.2266	16.9945	0.152534	0.0324574	0.587259	-6.96396	0.00223493	0.0100865	2.65074	-0.767932	TRUE	FDR correction BH	t-Test	Unpaired t-test
SAP18~O00422-2	RNA K+	RNA Li+	19.1381	19.0141	0.0384718	0.0526809	1.08973	2.6876	0.0547945	0.105644	1.26126	0.12397	FALSE	FDR correction BH	t-Test	Unpaired t-test
SAP30BP~J3QQJ0	RNA K+	RNA Li+	16.9361	17.4694	0.199655	0.103706	0.690987	-3.35207	0.0285139	0.0654152	1.54494	-0.533269	FALSE	FDR correction BH	t-Test	Unpaired t-test
SARNP~P82979	RNA K+	RNA Li+	16.1252	15.629	0.457239	0.166636	1.41052	1.44202	0.222754	0.31031	0.652175	0.496227	FALSE	FDR correction BH	t-Test	Unpaired t-test
SART1~O43290	RNA K+	RNA Li+	20.9174	20.9597	0.0933586	0.0539699	0.971143	-0.554018	0.609079	0.671491	0.215327	-0.0422447	FALSE	FDR correction BH	t-Test	Unpaired t-test
SART3~A0A499FI31	RNA K+	RNA Li+	16.8127	16.3438	0.0342938	0.0879437	1.38409	7.02573	0.00216219	0.0099169	2.66511	0.468942	TRUE	FDR correction BH	t-Test	Unpaired t-test
SCAF11~F8VXG7	RNA K+	RNA Li+	17.7918	17.871	0.0629873	0.0319435	0.946594	-1.58557	0.188019	0.270684	0.725799	-0.0791817	FALSE	FDR correction BH	t-Test	Unpaired t-test
SCAF1~Q9H7N4	RNA K+	RNA Li+	18.4962	18.0339	0.0652202	0.0564642	1.37775	7.57894	0.00162525	0.00816012	2.78908	0.462312	TRUE	FDR correction BH	t-Test	Unpaired t-test
SCAF4~O95104-2	RNA K+	RNA Li+	17.2748	17.2978	0.348954	0.107901	0.984217	-0.0888639	0.933461	0.946819	0.0299036	-0.0229513	FALSE	FDR correction BH	t-Test	Unpaired t-test
SCAF8~A0A0A0MT33	RNA K+	RNA Li+	15.6342	15.5567	0.116139	0.0202575	1.05519	0.929718	0.405144	0.49164	0.39239	0.0775035	FALSE	FDR correction BH	t-Test	Unpaired t-test
SCAMP3~O14828-2	RNA K+	RNA Li+	16.1914	18.0273	0.0735475	0.0926852	0.280107	-21.944	2.55211e-05	0.00108265	4.5931	-1.83595	TRUE	FDR correction BH	t-Test	Unpaired t-test
SCRIB~A0A0G2JMS7	RNA K+	RNA Li+	17.0372	18.023	0.00963704	0.111686	0.504946	-12.4364	0.000240369	0.00288345	3.61912	-0.9858	TRUE	FDR correction BH	t-Test	Unpaired t-test
SDAD1~E7EW05	RNA K+	RNA Li+	16.6758	15.2936	1.41391	1.29765	2.60656	1.01851	0.366027	0.451445	0.436487	1.38215	FALSE	FDR correction BH	t-Test	Unpaired t-test
SDHA~D6RFM5	RNA K+	RNA Li+	16.7442	16.5386	0.295018	0.0824091	1.15319	0.949395	0.39618	0.481733	0.402107	0.205634	FALSE	FDR correction BH	t-Test	Unpaired t-test
SDHB~P21912	RNA K+	RNA Li+	15.7914	15.4382	0.395936	0.0361184	1.27735	1.25618	0.277416	0.368048	0.556869	0.353151	FALSE	FDR correction BH	t-Test	Unpaired t-test
SEC16A~X6RGP5	RNA K+	RNA Li+	14.1632	14.1099	0.431585	0.0785617	1.03766	0.17192	0.871848	0.897162	0.0595593	0.0533282	FALSE	FDR correction BH	t-Test	Unpaired t-test
SEH1L~K7ENI5	RNA K+	RNA Li+	15.5357	15.4393	0.0998939	0.0770927	1.06913	1.08083	0.340585	0.429294	0.467775	0.0964366	FALSE	FDR correction BH	t-Test	Unpaired t-test
SENP1~Q9P0U3-2	RNA K+	RNA Li+	15.1952	15.2221	0.0966843	0.167118	0.981506	-0.197263	0.85324	0.881023	0.0689289	-0.0269307	FALSE	FDR correction BH	t-Test	Unpaired t-test
SENP2~Q9HC62-2	RNA K+	RNA Li+	14.7095	14.5638	0.1615	0.119754	1.10627	1.02488	0.36335	0.449987	0.439674	0.145706	FALSE	FDR correction BH	t-Test	Unpaired t-test
SERBP1~Q8NC51-3	RNA K+	RNA Li+	19.4803	19.1771	0.149686	0.114834	1.23384	2.27247	0.0854941	0.148444	1.06806	0.303154	FALSE	FDR correction BH	t-Test	Unpaired t-test
SERPINH1~E9PQ34	RNA K+	RNA Li+	14.454	15.5969	0.254518	0.323792	0.452871	-3.92424	0.0171861	0.0447285	1.76482	-1.14283	TRUE	FDR correction BH	t-Test	Unpaired t-test
SETD1A~O15047	RNA K+	RNA Li+	15.5458	14.9531	0.0560924	0.130291	1.5081	5.90934	0.00410506	0.0156538	2.38668	0.592735	TRUE	FDR correction BH	t-Test	Unpaired t-test
SETD2~Q9BYW2	RNA K+	RNA Li+	15.9026	16.1357	0.0859329	0.062485	0.850784	-3.10312	0.0361116	0.0777775	1.44235	-0.233136	FALSE	FDR correction BH	t-Test	Unpaired t-test
SF1~H7C0N4	RNA K+	RNA Li+	17.9938	18.1517	0.0668823	0.0432619	0.896294	-2.8044	0.0485931	0.0959912	1.31343	-0.157956	FALSE	FDR correction BH	t-Test	Unpaired t-test
SF1~Q15637-6	RNA K+	RNA Li+	18.3836	18.266	0.0761329	0.0608565	1.08497	1.70722	0.16297	0.242145	0.787891	0.11766	FALSE	FDR correction BH	t-Test	Unpaired t-test
SF3A1~Q15459	RNA K+	RNA Li+	20.552	20.9109	0.0453273	0.0618906	0.779779	-6.6156	0.00270679	0.0115333	2.56755	-0.358862	TRUE	FDR correction BH	t-Test	Unpaired t-test
SF3A2~Q15428	RNA K+	RNA Li+	19.5496	19.5449	0.142388	0.0239116	1.00325	0.0458182	0.965651	0.969675	0.0151796	0.00467773	FALSE	FDR correction BH	t-Test	Unpaired t-test
SF3A3~Q12874	RNA K+	RNA Li+	20.4443	20.6932	0.169714	0.0382813	0.841516	-2.02354	0.113041	0.181619	0.946765	-0.248938	FALSE	FDR correction BH	t-Test	Unpaired t-test
SF3B1~O75533	RNA K+	RNA Li+	20.5857	20.6459	0.0753652	0.0173165	0.95911	-1.10154	0.332489	0.423072	0.478222	-0.0602318	FALSE	FDR correction BH	t-Test	Unpaired t-test
SF3B2~Q13435	RNA K+	RNA Li+	20.5983	20.617	0.0807781	0.0240485	0.987099	-0.314346	0.768971	0.814244	0.11409	-0.0187339	FALSE	FDR correction BH	t-Test	Unpaired t-test
SF3B3~Q15393	RNA K+	RNA Li+	17.614	17.7564	0.424513	0.0359674	0.905997	-0.472766	0.661022	0.718243	0.179784	-0.142421	FALSE	FDR correction BH	t-Test	Unpaired t-test
SF3B5~Q9BWJ5	RNA K+	RNA Li+	20.9235	21.1992	0.130351	0.00673655	0.826061	-2.98693	0.0404605	0.0830578	1.39297	-0.275679	FALSE	FDR correction BH	t-Test	Unpaired t-test
SF3B6~Q9Y3B4	RNA K+	RNA Li+	18.1478	18.2894	0.0206744	0.0675543	0.906502	-2.83492	0.0471097	0.0941412	1.32689	-0.141618	FALSE	FDR correction BH	t-Test	Unpaired t-test
SFPQ~P23246	RNA K+	RNA Li+	20.1161	19.5541	0.206146	0.0659257	1.47624	3.67181	0.0213572	0.0529133	1.67046	0.561932	FALSE	FDR correction BH	t-Test	Unpaired t-test
SFSWAP~Q12872	RNA K+	RNA Li+	17.7538	18.1502	0.146272	0.0763451	0.75975	-3.39762	0.0273372	0.0639638	1.56325	-0.396403	FALSE	FDR correction BH	t-Test	Unpaired t-test
SFXN1~Q9H9B4	RNA K+	RNA Li+	18.1566	17.8829	0.272802	0.0549079	1.2089	1.39097	0.236612	0.323998	0.625962	0.273699	FALSE	FDR correction BH	t-Test	Unpaired t-test
SIN3A~Q96ST3	RNA K+	RNA Li+	16.4925	16.3631	0.0474709	0.0681907	1.09383	2.20237	0.0924081	0.157055	1.03429	0.129392	FALSE	FDR correction BH	t-Test	Unpaired t-test
SIPA1L1~F5GYF8	RNA K+	RNA Li+	14.2848	15.7302	0.363989	0.65099	0.3672	-2.7406	0.0518733	0.101309	1.28506	-1.44536	FALSE	FDR correction BH	t-Test	Unpaired t-test
SIPA1~Q96FS4	RNA K+	RNA Li+	14.4356	15.2985	0.460012	0.306387	0.549846	-2.20791	0.0918396	0.156309	1.03697	-0.862901	FALSE	FDR correction BH	t-Test	Unpaired t-test
SLC1A5~Q15758	RNA K+	RNA Li+	15.5866	16.5223	0.217935	0.0948767	0.52278	-5.56736	0.00509889	0.0184509	2.29252	-0.935725	TRUE	FDR correction BH	t-Test	Unpaired t-test
SLC25A11~I3L1P8	RNA K+	RNA Li+	18.8243	17.0035	0.0955757	1.86819	3.53283	1.37656	0.240678	0.328073	0.618564	1.82082	FALSE	FDR correction BH	t-Test	Unpaired t-test
SLC25A13~Q9UJS0	RNA K+	RNA Li+	16.987	16.6633	0.177315	0.12331	1.25149	2.11921	0.101433	0.168356	0.993822	0.323642	FALSE	FDR correction BH	t-Test	Unpaired t-test
SLC25A1~P53007	RNA K+	RNA Li+	14.0065	14.2628	0.603643	0.179992	0.837257	-0.575328	0.595884	0.661179	0.224838	-0.256258	FALSE	FDR correction BH	t-Test	Unpaired t-test
SLC25A21~Q9BQT8-2	RNA K+	RNA Li+	15.7581	13.9385	0.188153	0.1804	3.52986	9.87216	0.000590697	0.00444868	3.22864	1.81961	TRUE	FDR correction BH	t-Test	Unpaired t-test
SLC25A3~F8VVM2	RNA K+	RNA Li+	19.3238	18.3859	0.178695	0.0519403	1.91579	7.12797	0.00204809	0.00963199	2.68865	0.937938	TRUE	FDR correction BH	t-Test	Unpaired t-test
SLC25A5~P05141	RNA K+	RNA Li+	19.2112	18.3575	0.255916	0.0772446	1.80716	4.51649	0.0106869	0.0309671	1.97115	0.853723	TRUE	FDR correction BH	t-Test	Unpaired t-test
SLC25A6~P12236	RNA K+	RNA Li+	14.9332	13.9307	0.426734	0.17376	2.00335	3.07675	0.0370487	0.0792734	1.43123	1.00241	FALSE	FDR correction BH	t-Test	Unpaired t-test
SLC7A5~Q01650	RNA K+	RNA Li+	15.1553	16.553	0.775806	0.0640714	0.379526	-2.53927	0.0640306	0.119623	1.19361	-1.39773	FALSE	FDR correction BH	t-Test	Unpaired t-test
SLIRP~A0A087WUN7	RNA K+	RNA Li+	16.5943	16.0866	0.398266	0.0514544	1.42178	1.78793	0.148307	0.225395	0.828838	0.507696	FALSE	FDR correction BH	t-Test	Unpaired t-test
SLTM~Q9NWH9	RNA K+	RNA Li+	18.8196	18.8131	0.109022	0.0473623	1.0045	0.0770584	0.942278	0.954494	0.0258212	0.00647679	FALSE	FDR correction BH	t-Test	Unpaired t-test
SLU7~O95391	RNA K+	RNA Li+	17.9216	18.004	0.0941794	0.0646412	0.944462	-1.0206	0.365149	0.451286	0.43753	-0.0824358	FALSE	FDR correction BH	t-Test	Unpaired t-test
SMARCA2~A0A0U1RQZ9	RNA K+	RNA Li+	16.1991	14.3928	0.264203	1.18535	3.49744	2.10344	0.103252	0.170436	0.986102	1.8063	FALSE	FDR correction BH	t-Test	Unpaired t-test
SMARCA4~P51532	RNA K+	RNA Li+	18.833	17.911	0.0634323	0.121058	1.89479	9.54092	0.00067396	0.00479978	3.17137	0.922036	TRUE	FDR correction BH	t-Test	Unpaired t-test
SMARCA5~O60264	RNA K+	RNA Li+	19.5204	18.8786	0.160376	0.0474386	1.56031	5.42732	0.00558979	0.0195237	2.2526	0.641836	TRUE	FDR correction BH	t-Test	Unpaired t-test
SMARCB1~G5E975	RNA K+	RNA Li+	17.493	17.0029	0.0906326	0.138118	1.40461	4.19615	0.0137383	0.0373695	1.86207	0.490166	TRUE	FDR correction BH	t-Test	Unpaired t-test
SMARCC1~Q92922	RNA K+	RNA Li+	18.7372	18.1338	0.139898	0.0916423	1.51933	5.10272	0.00696936	0.0223949	2.15681	0.603436	TRUE	FDR correction BH	t-Test	Unpaired t-test
SMARCC2~F8VXC8	RNA K+	RNA Li+	18.0331	17.269	0.13896	0.136676	1.69824	5.54366	0.00517814	0.0185704	2.28583	0.764042	TRUE	FDR correction BH	t-Test	Unpaired t-test
SMARCD1~Q96GM5-2	RNA K+	RNA Li+	17.2693	14.8949	0.232866	1.60585	5.18506	2.06936	0.107308	0.175926	0.969369	2.37436	FALSE	FDR correction BH	t-Test	Unpaired t-test
SMARCD2~J3KMX2	RNA K+	RNA Li+	18.161	16.6264	0.0508902	0.0946939	2.89704	20.1877	3.55415e-05	0.0011575	4.44926	1.53458	TRUE	FDR correction BH	t-Test	Unpaired t-test
SMARCE1~Q969G3	RNA K+	RNA Li+	18.7606	18.1577	0.0298584	0.0658871	1.51881	11.7878	0.000296396	0.00317683	3.52813	0.602943	TRUE	FDR correction BH	t-Test	Unpaired t-test
SMC1A~G8JLG1	RNA K+	RNA Li+	16.5496	16.9853	0.120334	0.183488	0.739323	-2.80826	0.0484025	0.095862	1.31513	-0.435724	FALSE	FDR correction BH	t-Test	Unpaired t-test
SMC2~O95347	RNA K+	RNA Li+	18.8765	19.0235	0.0240467	0.0901182	0.903157	-2.22814	0.0897963	0.154025	1.04674	-0.146952	FALSE	FDR correction BH	t-Test	Unpaired t-test
SMC3~Q9UQE7	RNA K+	RNA Li+	18.2285	18.2541	0.189856	0.130829	0.982457	-0.156613	0.883137	0.906456	0.053972	-0.0255335	FALSE	FDR correction BH	t-Test	Unpaired t-test
SMC4~E9PD53	RNA K+	RNA Li+	15.2251	15.8566	0.743488	0.068474	0.645533	-1.19601	0.29774	0.386309	0.526162	-0.631436	FALSE	FDR correction BH	t-Test	Unpaired t-test
SMCHD1~A6NHR9	RNA K+	RNA Li+	16.9769	17.9037	0.291217	0.0328066	0.526019	-4.47252	0.0110532	0.0314668	1.95651	-0.926814	TRUE	FDR correction BH	t-Test	Unpaired t-test
SMIM20~Q8N5G0-2	RNA K+	RNA Li+	17.7496	17.2722	0.109392	0.0733467	1.39219	5.1257	0.00685895	0.022099	2.16374	0.477354	TRUE	FDR correction BH	t-Test	Unpaired t-test
SMN1~B4DP61	RNA K+	RNA Li+	15.0332	15.2277	0.643619	0.75684	0.873859	-0.276902	0.795575	0.83435	0.0993186	-0.194528	FALSE	FDR correction BH	t-Test	Unpaired t-test
SMNDC1~O75940	RNA K+	RNA Li+	18.4669	18.1401	0.11431	0.0536605	1.25424	3.65999	0.0215806	0.0532881	1.66594	0.326808	FALSE	FDR correction BH	t-Test	Unpaired t-test
SMU1~Q2TAY7	RNA K+	RNA Li+	16.6837	15.8414	0.431398	0.231154	1.79298	2.43404	0.0716674	0.130452	1.14468	0.842363	FALSE	FDR correction BH	t-Test	Unpaired t-test
SNAP23~O00161	RNA K+	RNA Li+	17.39	17.921	0.110287	0.124421	0.692107	-4.51603	0.0106907	0.0309671	1.97099	-0.530933	TRUE	FDR correction BH	t-Test	Unpaired t-test
SNAP29~O95721	RNA K+	RNA Li+	13.6335	15.3137	0.211525	0.0532961	0.312044	-10.8929	0.000403236	0.00370916	3.39444	-1.68018	TRUE	FDR correction BH	t-Test	Unpaired t-test
SND1~Q7KZF4	RNA K+	RNA Li+	15.0105	14.1792	1.53966	0.0809378	1.7793	0.762526	0.488233	0.572296	0.311373	0.831312	FALSE	FDR correction BH	t-Test	Unpaired t-test
SNIP1~Q8TAD8	RNA K+	RNA Li+	18.5793	18.4705	0.0348125	0.0435412	1.07828	2.75842	0.0509322	0.099632	1.29301	0.108735	FALSE	FDR correction BH	t-Test	Unpaired t-test
SNRNP200~O75643	RNA K+	RNA Li+	22.3294	21.6644	0.119496	0.077056	1.58558	6.61439	0.00270864	0.0115333	2.56725	0.665015	TRUE	FDR correction BH	t-Test	Unpaired t-test
SNRNP27~Q8WVK2	RNA K+	RNA Li+	18.7366	19.0063	0.158379	0.112953	0.829501	-1.96057	0.121475	0.192602	0.915512	-0.269684	FALSE	FDR correction BH	t-Test	Unpaired t-test
SNRNP40~Q96DI7	RNA K+	RNA Li+	21.6147	21.419	0.210103	0.0650203	1.14526	1.2582	0.276756	0.368048	0.557903	0.19567	FALSE	FDR correction BH	t-Test	Unpaired t-test
SNRNP70~P08621-2	RNA K+	RNA Li+	17.1084	16.145	0.401119	0.342508	1.94994	2.58314	0.0611242	0.115809	1.21379	0.963426	FALSE	FDR correction BH	t-Test	Unpaired t-test
SNRPA1~P09661	RNA K+	RNA Li+	19.6707	19.7712	0.0541092	0.0755854	0.932658	-1.53019	0.200713	0.286563	0.697424	-0.10058	FALSE	FDR correction BH	t-Test	Unpaired t-test
SNRPA~M0QZG7	RNA K+	RNA Li+	20.9689	21.3308	0.0432382	0.179069	0.778134	-2.77835	0.0499025	0.0979357	1.30188	-0.361909	FALSE	FDR correction BH	t-Test	Unpaired t-test
SNRPB~P14678-2	RNA K+	RNA Li+	16.978	16.8062	0.112004	0.057331	1.12649	1.93135	0.12562	0.197099	0.900941	0.171834	FALSE	FDR correction BH	t-Test	Unpaired t-test
SNRPC~P09234	RNA K+	RNA Li+	19.7797	20.5299	0.269836	0.0326131	0.594531	-3.90328	0.0174929	0.0451987	1.75714	-0.750177	TRUE	FDR correction BH	t-Test	Unpaired t-test
SNRPD2~P62316	RNA K+	RNA Li+	18.468	16.9847	0.186156	0.126144	2.79584	9.32841	0.000735125	0.00497655	3.13364	1.48328	TRUE	FDR correction BH	t-Test	Unpaired t-test
SNRPD3~P62318	RNA K+	RNA Li+	16.803	17.0875	0.201542	0.297689	0.821038	-1.11911	0.325757	0.416091	0.487106	-0.284479	FALSE	FDR correction BH	t-Test	Unpaired t-test
SNRPE~P62304	RNA K+	RNA Li+	18.0786	17.6549	0.156778	0.0848157	1.34134	3.36142	0.0282676	0.0652884	1.54871	0.42368	FALSE	FDR correction BH	t-Test	Unpaired t-test
SNU13~P55769	RNA K+	RNA Li+	16.5525	16.9366	0.275957	0.0847101	0.766244	-1.88188	0.132992	0.205192	0.876175	-0.384125	FALSE	FDR correction BH	t-Test	Unpaired t-test
SNW1~Q13573	RNA K+	RNA Li+	20.3055	20.3837	0.0836357	0.0570229	0.947221	-1.0929	0.335843	0.425741	0.473864	-0.0782268	FALSE	FDR correction BH	t-Test	Unpaired t-test
SNX6~A0A0A0MRI2	RNA K+	RNA Li+	13.8511	13.4032	0.51521	0.0837829	1.36407	1.21356	0.291672	0.380374	0.535105	0.447917	FALSE	FDR correction BH	t-Test	Unpaired t-test
SNX9~Q9Y5X1	RNA K+	RNA Li+	16.0515	15.9863	0.224895	0.208524	1.04623	0.30062	0.778681	0.82092	0.10864	0.0651937	FALSE	FDR correction BH	t-Test	Unpaired t-test
SON~P18583-3	RNA K+	RNA Li+	17.3164	17.0808	0.390242	0.209169	1.17739	0.752489	0.493618	0.575129	0.306609	0.23559	FALSE	FDR correction BH	t-Test	Unpaired t-test
SON~P18583-6	RNA K+	RNA Li+	17.4222	18.4245	0.412684	0.0869546	0.499214	-3.36085	0.0282826	0.0652884	1.54848	-1.00227	FALSE	FDR correction BH	t-Test	Unpaired t-test
SON~P18583-7	RNA K+	RNA Li+	21.0264	21.2096	0.109477	0.0633547	0.880735	-2.04853	0.109874	0.178213	0.959106	-0.18322	FALSE	FDR correction BH	t-Test	Unpaired t-test
SP1~P08047	RNA K+	RNA Li+	17.2426	17.4499	0.130423	0.0591685	0.86618	-2.04663	0.110111	0.178339	0.958168	-0.207262	FALSE	FDR correction BH	t-Test	Unpaired t-test
SP3~A0A494C1G8	RNA K+	RNA Li+	16.0147	15.8432	0.247808	0.118149	1.12618	0.883104	0.42706	0.51358	0.369511	0.171432	FALSE	FDR correction BH	t-Test	Unpaired t-test
SPECC1~J3KSG2	RNA K+	RNA Li+	14.399	15.8598	0.169748	0.0333526	0.363301	-11.9417	0.000281743	0.00305856	3.55015	-1.46076	TRUE	FDR correction BH	t-Test	Unpaired t-test
SPEN~Q96T58	RNA K+	RNA Li+	16.7213	16.9476	0.114793	0.0580796	0.854833	-2.48751	0.0676648	0.124673	1.16964	-0.226286	FALSE	FDR correction BH	t-Test	Unpaired t-test
SPOUT1~Q5T280	RNA K+	RNA Li+	15.6236	13.8642	0.0688315	0.263519	3.38537	9.13512	0.000796843	0.00521861	3.09863	1.75931	TRUE	FDR correction BH	t-Test	Unpaired t-test
SPTA1~P02549-2	RNA K+	RNA Li+	16.6177	17.6798	0.277045	0.16469	0.478942	-4.66028	0.00958756	0.0286675	2.01829	-1.06208	TRUE	FDR correction BH	t-Test	Unpaired t-test
SPTAN1~A0A0D9SF54	RNA K+	RNA Li+	17.5175	18.4197	0.176438	0.153952	0.535077	-5.44872	0.00551115	0.0193408	2.25876	-0.902182	TRUE	FDR correction BH	t-Test	Unpaired t-test
SPTBN1~Q01082	RNA K+	RNA Li+	17.4869	18.4465	0.327572	0.0968359	0.51418	-3.9731	0.0164958	0.0431182	1.78263	-0.959654	TRUE	FDR correction BH	t-Test	Unpaired t-test
SPTBN2~O15020	RNA K+	RNA Li+	14.4115	15.253	0.222989	0.0532071	0.558035	-5.19158	0.0065539	0.0214363	2.1835	-0.841573	TRUE	FDR correction BH	t-Test	Unpaired t-test
SPTB~P11277	RNA K+	RNA Li+	17.491	17.9174	0.085341	0.0608466	0.744109	-5.75358	0.00452514	0.0168456	2.34437	-0.426414	TRUE	FDR correction BH	t-Test	Unpaired t-test
SREK1~Q8WXA9	RNA K+	RNA Li+	18.107	17.8378	0.14571	0.0599718	1.20518	2.41661	0.0730306	0.132481	1.1365	0.269254	FALSE	FDR correction BH	t-Test	Unpaired t-test
SRP14~H0YLA2	RNA K+	RNA Li+	16.2154	14.4786	0.044054	0.820295	3.33299	2.99001	0.0403375	0.0829773	1.39429	1.73682	FALSE	FDR correction BH	t-Test	Unpaired t-test
SRP68~Q9UHB9-4	RNA K+	RNA Li+	14.8321	17.7862	1.11002	0.233803	0.129041	-3.68284	0.0211511	0.0525507	1.67467	-2.95409	FALSE	FDR correction BH	t-Test	Unpaired t-test
SRP9~P49458	RNA K+	RNA Li+	15.6801	15.9429	0.169768	0.0486365	0.833458	-2.10469	0.103106	0.17043	0.986714	-0.262819	FALSE	FDR correction BH	t-Test	Unpaired t-test
SRPK1~H3BLV9	RNA K+	RNA Li+	16.2795	15.8623	0.228707	0.135207	1.33536	2.22089	0.0905226	0.154723	1.04324	0.417231	FALSE	FDR correction BH	t-Test	Unpaired t-test
SRPRB~H7C4H2	RNA K+	RNA Li+	15.3031	15.0178	0.184026	0.122343	1.2187	1.82612	0.141865	0.216389	0.848124	0.285347	FALSE	FDR correction BH	t-Test	Unpaired t-test
SRRM1~A9Z1X7	RNA K+	RNA Li+	18.7564	19.402	0.234245	0.192461	0.639202	-3.01182	0.0394795	0.0815942	1.40363	-0.645655	FALSE	FDR correction BH	t-Test	Unpaired t-test
SRRM2~Q9UQ35	RNA K+	RNA Li+	21.5921	22.1598	0.285699	0.0821523	0.674706	-2.70054	0.0540639	0.10457	1.26709	-0.567669	FALSE	FDR correction BH	t-Test	Unpaired t-test
SRRT~Q9BXP5-4	RNA K+	RNA Li+	20.4218	20.0517	0.0934953	0.116546	1.29244	3.50296	0.0248296	0.0596008	1.60503	0.370092	FALSE	FDR correction BH	t-Test	Unpaired t-test
SRSF10~O75494-6	RNA K+	RNA Li+	19.7923	19.924	0.160307	0.0817949	0.912776	-1.03465	0.359281	0.447245	0.444566	-0.131667	FALSE	FDR correction BH	t-Test	Unpaired t-test
SRSF11~Q5T760	RNA K+	RNA Li+	16.9461	17.4468	0.260787	0.0887015	0.706762	-2.57062	0.0619384	0.117074	1.20804	-0.500703	FALSE	FDR correction BH	t-Test	Unpaired t-test
SRSF1~J3KTL2	RNA K+	RNA Li+	20.4526	20.3598	0.16023	0.117629	1.06644	0.660263	0.545169	0.621503	0.263469	0.0928018	FALSE	FDR correction BH	t-Test	Unpaired t-test
SRSF2~Q01130-2	RNA K+	RNA Li+	19.2617	18.5973	0.343415	0.227046	1.58493	2.28242	0.0845609	0.147248	1.07283	0.664422	FALSE	FDR correction BH	t-Test	Unpaired t-test
SRSF3~P84103	RNA K+	RNA Li+	17.8893	17.7608	0.267793	0.137769	1.09315	0.603398	0.578789	0.647577	0.23748	0.128492	FALSE	FDR correction BH	t-Test	Unpaired t-test
SRSF4~Q08170	RNA K+	RNA Li+	18.7096	18.8287	0.0466378	0.0737021	0.920738	-1.93176	0.125561	0.197099	0.901145	-0.119137	FALSE	FDR correction BH	t-Test	Unpaired t-test
SRSF5~Q13243	RNA K+	RNA Li+	21.397	21.1347	0.114099	0.0325879	1.19941	3.12638	0.0353084	0.0766605	1.45212	0.262324	FALSE	FDR correction BH	t-Test	Unpaired t-test
SRSF6~Q13247	RNA K+	RNA Li+	21.059	21.3008	0.162475	0.040022	0.84568	-2.04373	0.110475	0.178448	0.956737	-0.241816	FALSE	FDR correction BH	t-Test	Unpaired t-test
SRSF7~Q16629-4	RNA K+	RNA Li+	17.1339	17.3702	0.0629572	0.0135058	0.848938	-5.18927	0.00656432	0.0214363	2.18281	-0.236269	TRUE	FDR correction BH	t-Test	Unpaired t-test
SRSF8~Q9BRL6-2	RNA K+	RNA Li+	16.7684	16.7331	0.0878481	0.0716267	1.02479	0.44086	0.682094	0.737813	0.166156	0.0353344	FALSE	FDR correction BH	t-Test	Unpaired t-test
SRSF9~Q13242	RNA K+	RNA Li+	20.6997	20.6849	0.047592	0.0435105	1.0103	0.324303	0.761959	0.808952	0.118068	0.0147872	FALSE	FDR correction BH	t-Test	Unpaired t-test
SSX1~Q16384	RNA K+	RNA Li+	18.946	18.579	0.370239	0.0645299	1.28972	1.38125	0.239346	0.326998	0.620974	0.367062	FALSE	FDR correction BH	t-Test	Unpaired t-test
STAG2~Q8N3U4	RNA K+	RNA Li+	16.2115	16.4017	0.172922	0.0839917	0.876494	-1.39908	0.234354	0.322371	0.630128	-0.190185	FALSE	FDR correction BH	t-Test	Unpaired t-test
STEEP1~Q9H5V9-2	RNA K+	RNA Li+	15.9277	16.0018	0.0828194	0.032601	0.949953	-1.17694	0.304471	0.393235	0.516453	-0.074072	FALSE	FDR correction BH	t-Test	Unpaired t-test
STOML2~Q9UJZ1-2	RNA K+	RNA Li+	17.8098	17.422	0.0844625	0.0627562	1.30838	5.21173	0.00646394	0.0213185	2.1895	0.38778	TRUE	FDR correction BH	t-Test	Unpaired t-test
STX4~A0A087WWW0	RNA K+	RNA Li+	16.1782	16.8108	0.121824	0.368953	0.645021	-2.30245	0.0827159	0.145084	1.08241	-0.632582	FALSE	FDR correction BH	t-Test	Unpaired t-test
STX7~O15400-2	RNA K+	RNA Li+	14.9881	15.1174	1.1378	1.53571	0.914257	-0.0956936	0.928366	0.943239	0.0322806	-0.129328	FALSE	FDR correction BH	t-Test	Unpaired t-test
SUGP1~Q8IWZ8	RNA K+	RNA Li+	17.2873	16.9052	0.0291072	0.108525	1.30331	4.81019	0.00858409	0.026103	2.06631	0.382176	TRUE	FDR correction BH	t-Test	Unpaired t-test
SUGP2~M0R2Z9	RNA K+	RNA Li+	17.2631	17.3102	0.164998	0.140032	0.967873	-0.307865	0.77355	0.817656	0.111512	-0.047111	FALSE	FDR correction BH	t-Test	Unpaired t-test
SUPT16H~Q9Y5B9	RNA K+	RNA Li+	16.3073	14.6508	0.117364	0.208454	3.15255	9.79286	0.000609411	0.0045485	3.21509	1.65652	TRUE	FDR correction BH	t-Test	Unpaired t-test
SUPT5H~O00267	RNA K+	RNA Li+	15.2784	15.1017	1.2372	0.149153	1.13029	0.200518	0.850858	0.881023	0.070143	0.176691	FALSE	FDR correction BH	t-Test	Unpaired t-test
SUPT6H~Q7KZ85	RNA K+	RNA Li+	17.2973	17.6594	0.0716168	0.0514706	0.778055	-5.80567	0.00437904	0.0165935	2.35862	-0.362057	TRUE	FDR correction BH	t-Test	Unpaired t-test
SURF6~O75683	RNA K+	RNA Li+	18.5532	17.4741	0.128944	0.0378823	2.11278	11.3557	0.000342899	0.00347221	3.46483	1.07914	TRUE	FDR correction BH	t-Test	Unpaired t-test
SUZ12~J3QQW9	RNA K+	RNA Li+	16.7432	16.0149	0.228498	0.0260634	1.65673	4.47875	0.0110004	0.0314668	1.95859	0.728335	TRUE	FDR correction BH	t-Test	Unpaired t-test
SYF2~O95926	RNA K+	RNA Li+	17.6002	17.6747	0.165324	0.0126215	0.949686	-0.635246	0.55979	0.633973	0.251975	-0.0744777	FALSE	FDR correction BH	t-Test	Unpaired t-test
SYMPK~A0A087WUE9	RNA K+	RNA Li+	18.3333	18.6163	0.0454604	0.0280166	0.821919	-7.49299	0.00169685	0.00831181	2.77036	-0.282933	TRUE	FDR correction BH	t-Test	Unpaired t-test
SYNCRIP~O60506-3	RNA K+	RNA Li+	18.6292	17.7115	0.255562	0.0752629	1.88907	4.87133	0.0082118	0.0253075	2.08556	0.917676	TRUE	FDR correction BH	t-Test	Unpaired t-test
TADA3~O75528	RNA K+	RNA Li+	14.4639	13.9872	0.128362	0.091252	1.39152	4.28027	0.0128449	0.0355819	1.89127	0.476666	TRUE	FDR correction BH	t-Test	Unpaired t-test
TAF15~Q92804-2	RNA K+	RNA Li+	19.8605	19.6319	0.151395	0.165301	1.17169	1.44218	0.222713	0.31031	0.652254	0.228585	FALSE	FDR correction BH	t-Test	Unpaired t-test
TAF1~P21675-8	RNA K+	RNA Li+	16.4118	16.7551	0.191438	0.0331613	0.788222	-2.49904	0.0668354	0.123712	1.17499	-0.343326	FALSE	FDR correction BH	t-Test	Unpaired t-test
TAF4~O00268	RNA K+	RNA Li+	15.1603	15.5344	0.152471	0.0649208	0.77161	-3.19216	0.0331479	0.0732903	1.47954	-0.374056	FALSE	FDR correction BH	t-Test	Unpaired t-test
TAF8~A0A0A0MRR3	RNA K+	RNA Li+	16.1949	16.4917	0.084373	0.0379081	0.814052	-4.53794	0.0105135	0.030601	1.97825	-0.296808	TRUE	FDR correction BH	t-Test	Unpaired t-test
TAF9~D6RIE8	RNA K+	RNA Li+	16.5265	16.313	0.121491	0.0334311	1.15943	2.39522	0.074743	0.134026	1.12643	0.213415	FALSE	FDR correction BH	t-Test	Unpaired t-test
TARDBP~A0A087WX29	RNA K+	RNA Li+	18.9328	18.6566	0.0938869	0.0268498	1.21106	4.00112	0.016115	0.0423657	1.79277	0.276276	TRUE	FDR correction BH	t-Test	Unpaired t-test
TASOR2~A0A2R8YH03	RNA K+	RNA Li+	15.4895	15.6854	0.18236	0.121729	0.873048	-1.26336	0.27508	0.366672	0.560541	-0.195867	FALSE	FDR correction BH	t-Test	Unpaired t-test
TASOR~A0A087X0F1	RNA K+	RNA Li+	16.6798	16.6305	0.131448	0.168287	1.03476	0.326518	0.760403	0.808012	0.118956	0.0493025	FALSE	FDR correction BH	t-Test	Unpaired t-test
TBL2~E9PF19	RNA K+	RNA Li+	17.0101	15.8371	0.356451	0.0321886	2.25492	4.63529	0.00976839	0.0288484	2.01018	1.17307	TRUE	FDR correction BH	t-Test	Unpaired t-test
TCERG1~O14776	RNA K+	RNA Li+	19.2696	18.2096	0.255888	0.105378	2.08499	5.41714	0.00562767	0.0195907	2.24967	1.06004	TRUE	FDR correction BH	t-Test	Unpaired t-test
TCF12~Q99081	RNA K+	RNA Li+	14.8588	14.9726	0.877581	0.642938	0.924117	-0.148004	0.889501	0.911436	0.0508537	-0.113853	FALSE	FDR correction BH	t-Test	Unpaired t-test
TCF20~Q9UGU0-2	RNA K+	RNA Li+	15.5181	15.1413	0.182677	0.0136385	1.29842	2.9086	0.0437393	0.0884326	1.35913	0.376757	FALSE	FDR correction BH	t-Test	Unpaired t-test
TCOF1~Q13428-2	RNA K+	RNA Li+	17.1561	17.1631	0.130323	0.0482337	0.995199	-0.0706565	0.947063	0.957391	0.0236213	-0.00694279	FALSE	FDR correction BH	t-Test	Unpaired t-test
TCP1~F5H282	RNA K+	RNA Li+	14.1401	14.5312	0.4692	0.488686	0.762512	-0.816564	0.460016	0.546128	0.337227	-0.391169	FALSE	FDR correction BH	t-Test	Unpaired t-test
TEX10~Q9NXF1-2	RNA K+	RNA Li+	14.624	13.9157	0.585628	0.19359	1.63396	1.62419	0.179659	0.261145	0.74555	0.708374	FALSE	FDR correction BH	t-Test	Unpaired t-test
TFIP11~Q9UBB9	RNA K+	RNA Li+	16.5239	16.4548	0.154716	0.0227363	1.04904	0.624682	0.566045	0.638703	0.247149	0.0690748	FALSE	FDR correction BH	t-Test	Unpaired t-test
TFRC~P02786	RNA K+	RNA Li+	17.1897	17.7039	0.493853	0.143179	0.700203	-1.41412	0.230225	0.317779	0.637847	-0.514155	FALSE	FDR correction BH	t-Test	Unpaired t-test
THOC1~Q96FV9	RNA K+	RNA Li+	19.8517	20.0368	0.0413058	0.0309858	0.87962	-5.06808	0.00714003	0.0228216	2.1463	-0.185047	TRUE	FDR correction BH	t-Test	Unpaired t-test
THOC2~A0A0C4DG98	RNA K+	RNA Li+	18.7437	18.3347	0.158594	0.0940358	1.32775	3.13698	0.0349494	0.0760181	1.45656	0.40898	FALSE	FDR correction BH	t-Test	Unpaired t-test
THOC3~Q96J01-2	RNA K+	RNA Li+	14.0497	14.8868	0.443276	0.0256702	0.559782	-2.66607	0.0560347	0.107862	1.25154	-0.837063	FALSE	FDR correction BH	t-Test	Unpaired t-test
THOC5~Q13769	RNA K+	RNA Li+	18.9822	19.2653	0.157176	0.0412557	0.821875	-2.46299	0.0694675	0.127405	1.15822	-0.28301	FALSE	FDR correction BH	t-Test	Unpaired t-test
THOC6~Q86W42-3	RNA K+	RNA Li+	16.179	16.4946	0.380852	0.0315141	0.803522	-1.16789	0.307717	0.397001	0.511848	-0.31559	FALSE	FDR correction BH	t-Test	Unpaired t-test
THOC7~Q6I9Y2	RNA K+	RNA Li+	20.6046	20.8277	0.122632	0.0868624	0.856735	-2.09931	0.103735	0.170999	0.984077	-0.223079	FALSE	FDR correction BH	t-Test	Unpaired t-test
THRAP3~A0A3B3ITZ9	RNA K+	RNA Li+	20.7186	20.6043	0.0764069	0.0532991	1.08249	1.7359	0.157592	0.234975	0.802465	0.114351	FALSE	FDR correction BH	t-Test	Unpaired t-test
TIMM10B~F2Z2B0	RNA K+	RNA Li+	14.8676	15.856	1.35228	0.0599396	0.504031	-1.03267	0.360102	0.447805	0.443575	-0.988416	FALSE	FDR correction BH	t-Test	Unpaired t-test
TIMM23~O14925	RNA K+	RNA Li+	16.3144	16.0174	0.0639416	0.120567	1.22855	3.0773	0.0370288	0.0792734	1.43146	0.296962	FALSE	FDR correction BH	t-Test	Unpaired t-test
TIMM44~M0QXU7	RNA K+	RNA Li+	17.3048	17.8886	0.357092	0.470805	0.667222	-1.39711	0.234901	0.322672	0.629115	-0.583762	FALSE	FDR correction BH	t-Test	Unpaired t-test
TIMM50~Q3ZCQ8	RNA K+	RNA Li+	16.017	16.6784	0.0108818	0.0548626	0.632265	-16.7234	7.49161e-05	0.00164134	4.12542	-0.661399	TRUE	FDR correction BH	t-Test	Unpaired t-test
TIMM9~Q9Y5J7	RNA K+	RNA Li+	15.173	14.3209	0.905786	0.364932	1.80512	1.23399	0.284752	0.37362	0.545534	0.852092	FALSE	FDR correction BH	t-Test	Unpaired t-test
TJP1~A0A087X0K9	RNA K+	RNA Li+	16.2948	16.9827	0.169649	0.136762	0.620772	-4.46419	0.0111244	0.0314668	1.95372	-0.687866	TRUE	FDR correction BH	t-Test	Unpaired t-test
TJP2~A0A3B3IRI3	RNA K+	RNA Li+	14.9318	15.7619	0.0939942	0.117449	0.562477	-7.8042	0.00145457	0.0075877	2.83726	-0.830133	TRUE	FDR correction BH	t-Test	Unpaired t-test
TLN1~Q9Y490	RNA K+	RNA Li+	17.1126	17.6716	0.681209	0.5381	0.678732	-0.910802	0.413922	0.500779	0.383081	-0.559086	FALSE	FDR correction BH	t-Test	Unpaired t-test
TMA16~D6RA57	RNA K+	RNA Li+	17.1539	15.6108	0.207096	0.189612	2.91414	7.77183	0.00147769	0.00764211	2.83042	1.54307	TRUE	FDR correction BH	t-Test	Unpaired t-test
TMEM209~Q96SK2-3	RNA K+	RNA Li+	16.879	17.3818	0.181019	0.109445	0.70572	-3.36172	0.0282597	0.0652884	1.54883	-0.502833	FALSE	FDR correction BH	t-Test	Unpaired t-test
TMEM9~B1ALM5	RNA K+	RNA Li+	13.9355	15.3779	0.568159	0.328904	0.367946	-3.10728	0.0359664	0.0776694	1.4441	-1.44243	FALSE	FDR correction BH	t-Test	Unpaired t-test
TMOD1~P28289-2	RNA K+	RNA Li+	14.1611	15.6006	0.447033	0.277036	0.368699	-3.87085	0.0179805	0.0461972	1.7452	-1.43949	TRUE	FDR correction BH	t-Test	Unpaired t-test
TMPO~P42166	RNA K+	RNA Li+	15.7696	17.8638	0.499623	0.222923	0.234192	-5.41346	0.00564147	0.0195907	2.24861	-2.09424	TRUE	FDR correction BH	t-Test	Unpaired t-test
TMPO~P42167	RNA K+	RNA Li+	17.7522	17.6417	0.0955837	0.0673701	1.07957	1.33586	0.252534	0.340326	0.59768	0.110461	FALSE	FDR correction BH	t-Test	Unpaired t-test
TOE1~Q96GM8	RNA K+	RNA Li+	16.6481	15.2471	0.105765	0.048575	2.64089	17.0239	6.98219e-05	0.00164134	4.15601	1.40102	TRUE	FDR correction BH	t-Test	Unpaired t-test
TOMM22~Q9NS69	RNA K+	RNA Li+	18.2765	17.7786	0.257873	0.09884	1.4121	2.54939	0.0633462	0.118898	1.19828	0.497843	FALSE	FDR correction BH	t-Test	Unpaired t-test
TOMM6~Q96B49	RNA K+	RNA Li+	13.7082	15.7165	0.512359	0.197343	0.248561	-5.17294	0.00663853	0.0216201	2.17793	-2.00833	TRUE	FDR correction BH	t-Test	Unpaired t-test
TOMM70~O94826	RNA K+	RNA Li+	16.2355	15.7942	0.211109	0.227697	1.35791	2.01031	0.114758	0.183887	0.940218	0.441384	FALSE	FDR correction BH	t-Test	Unpaired t-test
TONSL~Q96HA7	RNA K+	RNA Li+	15.4726	15.4961	0.0396066	0.12903	0.983865	-0.245887	0.817871	0.854016	0.0873151	-0.0234673	FALSE	FDR correction BH	t-Test	Unpaired t-test
TOP1~P11387	RNA K+	RNA Li+	17.1265	15.5228	0.164611	0.331115	3.03922	6.1334	0.00358139	0.0140572	2.44595	1.6037	TRUE	FDR correction BH	t-Test	Unpaired t-test
TOP2A~P11388	RNA K+	RNA Li+	17.6416	16.1805	0.211997	0.0152503	2.75311	9.72151	0.000626881	0.0046002	3.20281	1.46106	TRUE	FDR correction BH	t-Test	Unpaired t-test
TOP2B~E9PCY5	RNA K+	RNA Li+	14.4741	13.8895	0.349596	0.28394	1.49965	1.83578	0.140283	0.214792	0.852994	0.58463	FALSE	FDR correction BH	t-Test	Unpaired t-test
TOR1AIP1~A0A0A0MSK5	RNA K+	RNA Li+	15.9029	16.1721	0.0451923	0.346287	0.829778	-1.09016	0.336915	0.426005	0.472479	-0.269202	FALSE	FDR correction BH	t-Test	Unpaired t-test
TOX4~A0A669KB71	RNA K+	RNA Li+	16.2388	16.8298	0.380826	0.0853444	0.663878	-2.14163	0.098907	0.164617	1.00477	-0.591011	FALSE	FDR correction BH	t-Test	Unpaired t-test
TPD52L2~O43399-2	RNA K+	RNA Li+	16.0188	16.7874	0.496825	0.279524	0.586971	-1.90685	0.129214	0.201688	0.88869	-0.768639	FALSE	FDR correction BH	t-Test	Unpaired t-test
TPM3~P06753-5	RNA K+	RNA Li+	15.2213	16.7024	0.24176	0.127842	0.358203	-7.6593	0.00156166	0.00790672	2.80641	-1.48115	TRUE	FDR correction BH	t-Test	Unpaired t-test
TPRN~Q4KMQ1	RNA K+	RNA Li+	15.0252	16.1879	0.0382741	0.204365	0.446679	-7.90835	0.00138317	0.00747386	2.85912	-1.16269	TRUE	FDR correction BH	t-Test	Unpaired t-test
TPR~P12270	RNA K+	RNA Li+	15.6891	16.1704	0.131711	0.143497	0.716342	-3.49436	0.0250237	0.0596347	1.60165	-0.48128	FALSE	FDR correction BH	t-Test	Unpaired t-test
TPX2~Q9ULW0	RNA K+	RNA Li+	17.0615	16.6861	0.128341	0.0534946	1.2972	3.81818	0.0188076	0.0480151	1.72567	0.375398	TRUE	FDR correction BH	t-Test	Unpaired t-test
TRA2A~Q13595	RNA K+	RNA Li+	19.7941	19.7865	0.152341	0.139818	1.00526	0.051734	0.961221	0.967645	0.0171767	0.00756421	FALSE	FDR correction BH	t-Test	Unpaired t-test
TRA2B~P62995	RNA K+	RNA Li+	22.1569	22.3839	0.301897	0.0647184	0.854395	-1.03986	0.357128	0.445486	0.447176	-0.227026	FALSE	FDR correction BH	t-Test	Unpaired t-test
TRAP1~I3L0K7	RNA K+	RNA Li+	15.5437	15.8237	0.425533	0.31665	0.823556	-0.746702	0.496742	0.576918	0.303869	-0.280061	FALSE	FDR correction BH	t-Test	Unpaired t-test
TRIM27~P14373	RNA K+	RNA Li+	15.1073	15.9868	0.947701	0.0168853	0.543538	-1.3123	0.259655	0.347649	0.585604	-0.879548	FALSE	FDR correction BH	t-Test	Unpaired t-test
TRIM28~Q13263	RNA K+	RNA Li+	19.8591	19.6256	0.0492594	0.0663474	1.17572	3.99682	0.0161728	0.0423657	1.79122	0.23354	TRUE	FDR correction BH	t-Test	Unpaired t-test
TRIM33~Q9UPN9	RNA K+	RNA Li+	14.3966	14.6735	0.264649	0.164038	0.825409	-1.25731	0.277045	0.368048	0.55745	-0.276819	FALSE	FDR correction BH	t-Test	Unpaired t-test
TRIM56~Q9BRZ2	RNA K+	RNA Li+	16.3383	16.4473	0.380403	0.0862378	0.927204	-0.395348	0.712764	0.767092	0.147054	-0.109041	FALSE	FDR correction BH	t-Test	Unpaired t-test
TRIP12~Q14669-4	RNA K+	RNA Li+	14.3993	13.8052	0.147363	0.190108	1.50963	3.49357	0.0250416	0.0596347	1.60134	0.594199	FALSE	FDR correction BH	t-Test	Unpaired t-test
TRMT10C~C9JVB6	RNA K+	RNA Li+	15.8475	14.4177	0.069528	0.211503	2.69402	9.08196	0.000814933	0.00527954	3.08888	1.42976	TRUE	FDR correction BH	t-Test	Unpaired t-test
TRMT112~Q9UI30	RNA K+	RNA Li+	17.7698	18.0134	0.101912	0.0146194	0.844651	-3.34578	0.028681	0.06558	1.54241	-0.243574	FALSE	FDR correction BH	t-Test	Unpaired t-test
TRMT2A~F2Z2W7	RNA K+	RNA Li+	16.4695	16.242	0.186448	0.0300337	1.17085	1.70407	0.163573	0.242741	0.786287	0.227558	FALSE	FDR correction BH	t-Test	Unpaired t-test
TSR1~Q2NL82	RNA K+	RNA Li+	18.2533	16.759	0.272956	0.131363	2.81729	6.97632	0.00222014	0.0100574	2.65362	1.49431	TRUE	FDR correction BH	t-Test	Unpaired t-test
TSSC4~Q9Y5U2-2	RNA K+	RNA Li+	13.4894	16.023	0.141691	1.83647	0.172717	-1.94521	0.123635	0.195223	0.907858	-2.53352	FALSE	FDR correction BH	t-Test	Unpaired t-test
TUBA1B~P68363	RNA K+	RNA Li+	20.2797	20.5129	0.37255	0.231311	0.850772	-0.751926	0.493921	0.575129	0.306343	-0.233156	FALSE	FDR correction BH	t-Test	Unpaired t-test
TUBA1C~F5H5D3	RNA K+	RNA Li+	15.0478	16.8174	0.208084	0.240072	0.293299	-7.87702	0.00140418	0.00747386	2.85258	-1.76956	TRUE	FDR correction BH	t-Test	Unpaired t-test
TUBB4B~P68371	RNA K+	RNA Li+	17.8187	18.5467	0.417275	0.22704	0.603703	-2.16754	0.0960748	0.16169	1.01739	-0.728089	FALSE	FDR correction BH	t-Test	Unpaired t-test
TUBB6~Q9BUF5	RNA K+	RNA Li+	13.8666	16.0068	0.335485	0.467482	0.226856	-5.26001	0.00625446	0.0209649	2.20381	-2.14015	TRUE	FDR correction BH	t-Test	Unpaired t-test
TUBB~Q5JP53	RNA K+	RNA Li+	20.3574	20.8852	0.382426	0.229041	0.69359	-1.6746	0.169324	0.249127	0.771283	-0.527845	FALSE	FDR correction BH	t-Test	Unpaired t-test
TUBG2~Q9NRH3	RNA K+	RNA Li+	14.8551	15.4662	0.733364	0.959493	0.654685	-0.71565	0.513761	0.592991	0.289239	-0.611127	FALSE	FDR correction BH	t-Test	Unpaired t-test
TUFM~P49411	RNA K+	RNA Li+	16.4798	18.4702	0.732373	0.239229	0.251662	-3.65356	0.0217031	0.0534811	1.66348	-1.99044	FALSE	FDR correction BH	t-Test	Unpaired t-test
TXNL4A~K7ESL1	RNA K+	RNA Li+	14.7351	15.6744	0.608476	1.04499	0.521508	-1.09845	0.333683	0.423696	0.476666	-0.93924	FALSE	FDR correction BH	t-Test	Unpaired t-test
TYK2~P29597	RNA K+	RNA Li+	15.9234	17.1626	1.71228	0.159504	0.423589	-1.01912	0.365769	0.451445	0.436794	-1.23926	FALSE	FDR correction BH	t-Test	Unpaired t-test
U2AF1L5~P0DN76	RNA K+	RNA Li+	21.0792	20.1257	0.175951	0.106806	1.93655	6.5512	0.00280704	0.0118269	2.55175	0.953488	TRUE	FDR correction BH	t-Test	Unpaired t-test
U2AF2~P26368-2	RNA K+	RNA Li+	18.9831	18.5737	0.207499	0.110747	1.32813	2.46162	0.0695704	0.127405	1.15758	0.409401	FALSE	FDR correction BH	t-Test	Unpaired t-test
U2SURP~E7ET15	RNA K+	RNA Li+	19.4359	19.3325	0.0256698	0.0350711	1.0743	3.36438	0.0281901	0.0652884	1.5499	0.103394	FALSE	FDR correction BH	t-Test	Unpaired t-test
UBA52~M0R1M6	RNA K+	RNA Li+	14.7939	14.2319	0.347922	0.0662885	1.47638	2.24426	0.0882046	0.152092	1.05451	0.56206	FALSE	FDR correction BH	t-Test	Unpaired t-test
UBQLN4~Q9NRR5	RNA K+	RNA Li+	14.4306	15.3844	0.381234	1.1819	0.516272	-1.08617	0.33848	0.427087	0.470467	-0.953797	FALSE	FDR correction BH	t-Test	Unpaired t-test
UHRF1~A0A087WVR3	RNA K+	RNA Li+	16.2509	15.9817	0.0498188	0.114683	1.20515	3.04485	0.0382204	0.080168	1.41771	0.269208	FALSE	FDR correction BH	t-Test	Unpaired t-test
UIMC1~Q96RL1-3	RNA K+	RNA Li+	15.8869	15.9341	0.27138	0.0423365	0.967845	-0.242779	0.820118	0.855621	0.0861238	-0.0471514	FALSE	FDR correction BH	t-Test	Unpaired t-test
UNC13D~Q70J99	RNA K+	RNA Li+	15.7763	16.2473	0.636279	0.337556	0.721466	-0.924771	0.407425	0.493414	0.389952	-0.470996	FALSE	FDR correction BH	t-Test	Unpaired t-test
UNC45A~Q9H3U1-2	RNA K+	RNA Li+	14.0306	16.0338	0.237766	0.148661	0.249435	-10.103	0.000540132	0.00431032	3.2675	-2.00326	TRUE	FDR correction BH	t-Test	Unpaired t-test
UPF1~Q92900-2	RNA K+	RNA Li+	14.5396	15.1069	0.0798745	0.154628	0.674899	-4.60941	0.0099601	0.0292018	2.00174	-0.567255	TRUE	FDR correction BH	t-Test	Unpaired t-test
UPF2~Q9HAU5	RNA K+	RNA Li+	16.0867	16.4086	0.208823	0.0323982	0.800053	-2.15377	0.0975677	0.163596	1.01069	-0.321832	FALSE	FDR correction BH	t-Test	Unpaired t-test
UQCRC1~P31930	RNA K+	RNA Li+	14.9958	15.1633	0.615955	0.199977	0.890357	-0.365877	0.732986	0.785109	0.134905	-0.167544	FALSE	FDR correction BH	t-Test	Unpaired t-test
UQCRC2~P22695	RNA K+	RNA Li+	15.842	16.2985	0.638555	0.0749168	0.728736	-1.0042	0.372103	0.457535	0.429336	-0.456531	FALSE	FDR correction BH	t-Test	Unpaired t-test
UQCRH~P07919	RNA K+	RNA Li+	16.8716	17.3224	0.333614	0.0214302	0.731609	-1.90727	0.129151	0.201688	0.888902	-0.450855	FALSE	FDR correction BH	t-Test	Unpaired t-test
USP10~Q14694	RNA K+	RNA Li+	16.8431	17.5488	0.100587	0.0684566	0.613128	-8.20293	0.00120345	0.00677641	2.91957	-0.705741	TRUE	FDR correction BH	t-Test	Unpaired t-test
USP16~Q9Y5T5-5	RNA K+	RNA Li+	15.0157	14.6924	0.346564	0.114804	1.25119	1.25235	0.278668	0.368197	0.554912	0.323298	FALSE	FDR correction BH	t-Test	Unpaired t-test
USP39~B9A018	RNA K+	RNA Li+	19.8655	20.1348	0.109	0.0641667	0.829766	-3.01015	0.0395444	0.0815942	1.40292	-0.269223	FALSE	FDR correction BH	t-Test	Unpaired t-test
USP42~Q9H9J4-2	RNA K+	RNA Li+	17.014	16.7285	0.0684362	0.0680301	1.2188	4.18367	0.0138772	0.037645	1.8577	0.285466	TRUE	FDR correction BH	t-Test	Unpaired t-test
USP48~Q86UV5	RNA K+	RNA Li+	15.2656	14.4349	0.111373	0.117128	1.77858	7.2688	0.00190281	0.00902711	2.7206	0.83073	TRUE	FDR correction BH	t-Test	Unpaired t-test
USP7~H3BND8	RNA K+	RNA Li+	16.9964	16.5881	0.373065	0.1956	1.32712	1.37077	0.24233	0.329952	0.615593	0.408294	FALSE	FDR correction BH	t-Test	Unpaired t-test
UTP14A~Q9BVJ6-2	RNA K+	RNA Li+	17.3496	15.8582	0.0642657	0.0206562	2.81164	31.2453	6.25249e-06	0.000684932	5.20395	1.49141	TRUE	FDR correction BH	t-Test	Unpaired t-test
UTP3~Q9NQZ2	RNA K+	RNA Li+	15.9294	15.2302	0.176168	0.0664327	1.62358	5.25175	0.00628971	0.0209649	2.20137	0.699177	TRUE	FDR correction BH	t-Test	Unpaired t-test
VAMP8~Q9BV40	RNA K+	RNA Li+	16.8281	17.7572	0.103351	0.116128	0.525158	-8.45281	0.00107318	0.00612885	2.96933	-0.929177	TRUE	FDR correction BH	t-Test	Unpaired t-test
VARS1~P26640	RNA K+	RNA Li+	17.8511	17.7033	0.18568	0.0489168	1.10787	1.08851	0.337561	0.426374	0.471648	0.147793	FALSE	FDR correction BH	t-Test	Unpaired t-test
VDAC1~P21796	RNA K+	RNA Li+	17.7241	17.2335	0.464652	0.121157	1.40507	1.445	0.221971	0.310297	0.653703	0.490641	FALSE	FDR correction BH	t-Test	Unpaired t-test
VDAC2~P45880	RNA K+	RNA Li+	18.498	17.798	0.372641	0.227736	1.62451	2.2668	0.0860317	0.148949	1.06534	0.700005	FALSE	FDR correction BH	t-Test	Unpaired t-test
VIM~P08670	RNA K+	RNA Li+	22.5284	22.6017	0.141396	0.149193	0.950512	-0.503781	0.640896	0.699012	0.193213	-0.0732229	FALSE	FDR correction BH	t-Test	Unpaired t-test
WBP11~Q9Y2W2	RNA K+	RNA Li+	17.4943	17.4683	0.0782883	0.0908613	1.01817	0.30625	0.774693	0.818146	0.110871	0.0259725	FALSE	FDR correction BH	t-Test	Unpaired t-test
WBP4~O75554-2	RNA K+	RNA Li+	14.9264	15.2071	0.529791	0.577267	0.823195	-0.506635	0.639062	0.698793	0.194457	-0.280695	FALSE	FDR correction BH	t-Test	Unpaired t-test
WDR18~U3KQC1	RNA K+	RNA Li+	16.062	15.2781	0.209339	0.0675378	1.72178	5.03993	0.00728243	0.0230324	2.13772	0.783901	TRUE	FDR correction BH	t-Test	Unpaired t-test
WDR33~Q9C0J8	RNA K+	RNA Li+	19.2304	19.1015	0.0847524	0.111559	1.09343	1.30077	0.263214	0.352023	0.579691	0.128863	FALSE	FDR correction BH	t-Test	Unpaired t-test
WDR3~Q9UNX4	RNA K+	RNA Li+	15.2374	13.9675	0.22351	0.363633	2.41147	4.20758	0.0136126	0.0371112	1.86606	1.26991	TRUE	FDR correction BH	t-Test	Unpaired t-test
WDR70~Q9NW82	RNA K+	RNA Li+	17.7671	17.7758	0.0853994	0.0863679	0.993982	-0.101392	0.924118	0.940509	0.0342724	-0.00870806	FALSE	FDR correction BH	t-Test	Unpaired t-test
WTAP~Q15007	RNA K+	RNA Li+	18.7326	19.2865	0.0464185	0.0372746	0.681172	-13.1584	0.000192666	0.00258678	3.71519	-0.553908	TRUE	FDR correction BH	t-Test	Unpaired t-test
XAB2~Q9HCS7	RNA K+	RNA Li+	17.0396	15.9164	0.37537	0.183382	2.17835	3.80232	0.0190655	0.0482646	1.71975	1.12324	TRUE	FDR correction BH	t-Test	Unpaired t-test
XPO1~O14980	RNA K+	RNA Li+	15.8009	16.7858	0.252169	0.299755	0.505259	-3.5558	0.0236751	0.0571713	1.62571	-0.984906	FALSE	FDR correction BH	t-Test	Unpaired t-test
XPR1~Q9UBH6-2	RNA K+	RNA Li+	14.1007	15.1882	0.103781	0.0755765	0.470554	-11.9802	0.00027822	0.00305856	3.55561	-1.08757	TRUE	FDR correction BH	t-Test	Unpaired t-test
XRCC5~P13010	RNA K+	RNA Li+	15.8716	15.0197	0.186988	0.0410263	1.80482	6.29299	0.00325786	0.0130857	2.48707	0.851853	TRUE	FDR correction BH	t-Test	Unpaired t-test
XRCC6~B1AHC9	RNA K+	RNA Li+	16.1395	15.1993	0.193132	0.137156	1.91887	5.61351	0.00494877	0.0180705	2.3055	0.940258	TRUE	FDR correction BH	t-Test	Unpaired t-test
XRN2~Q9H0D6-2	RNA K+	RNA Li+	16.0482	16.1091	0.418127	0.120277	0.958699	-0.197792	0.852853	0.881023	0.0691259	-0.0608507	FALSE	FDR correction BH	t-Test	Unpaired t-test
YBX1~P67809	RNA K+	RNA Li+	19.6471	19.48	0.12686	0.0672092	1.1228	1.64608	0.175093	0.255696	0.756731	0.167102	FALSE	FDR correction BH	t-Test	Unpaired t-test
YJU2~Q9BW85	RNA K+	RNA Li+	15.057	14.7693	0.107152	0.184791	1.22064	1.90432	0.129592	0.201823	0.887421	0.287638	FALSE	FDR correction BH	t-Test	Unpaired t-test
YLPM1~P49750-1	RNA K+	RNA Li+	17.3968	17.8167	0.117749	0.100209	0.747485	-3.84046	0.0184522	0.0473083	1.73395	-0.419883	TRUE	FDR correction BH	t-Test	Unpaired t-test
YME1L1~Q96I63	RNA K+	RNA Li+	16.9801	17.007	0.126444	0.0434983	0.981543	-0.284258	0.790321	0.830285	0.102197	-0.0268772	FALSE	FDR correction BH	t-Test	Unpaired t-test
YTHDC1~J3QR07	RNA K+	RNA Li+	19.3222	19.0663	0.125023	0.0108165	1.19408	2.88381	0.0448408	0.0902056	1.34833	0.255894	FALSE	FDR correction BH	t-Test	Unpaired t-test
YWHAQ~E9PG15	RNA K+	RNA Li+	15.2089	15.6722	0.78536	0.172408	0.72528	-0.815027	0.460801	0.54645	0.336487	-0.46339	FALSE	FDR correction BH	t-Test	Unpaired t-test
YY1~H0YJV7	RNA K+	RNA Li+	16.2612	15.528	0.209435	0.173926	1.66233	3.80885	0.0189588	0.0482243	1.72219	0.733208	TRUE	FDR correction BH	t-Test	Unpaired t-test
ZC3H11A~O75152	RNA K+	RNA Li+	19.0335	19.3856	0.121348	0.0624755	0.783416	-3.64883	0.0217939	0.0535952	1.66167	-0.352149	FALSE	FDR correction BH	t-Test	Unpaired t-test
ZC3H13~Q5T200	RNA K+	RNA Li+	17.5857	17.7001	0.0378224	0.075547	0.923779	-1.91461	0.128064	0.200412	0.892573	-0.11438	FALSE	FDR correction BH	t-Test	Unpaired t-test
ZC3H14~Q6PJT7-2	RNA K+	RNA Li+	16.9912	16.816	0.188754	0.0461445	1.1291	1.27496	0.271345	0.362093	0.566479	0.175179	FALSE	FDR correction BH	t-Test	Unpaired t-test
ZC3H14~Q6PJT7-5	RNA K+	RNA Li+	19.7638	19.9114	0.082857	0.0857686	0.902708	-1.75118	0.154803	0.231858	0.810222	-0.147669	FALSE	FDR correction BH	t-Test	Unpaired t-test
ZC3H15~Q8WU90	RNA K+	RNA Li+	14.253	15.6977	0.0746961	1.41088	0.367385	-1.44602	0.221703	0.310282	0.654228	-1.44464	FALSE	FDR correction BH	t-Test	Unpaired t-test
ZC3H18~Q86VM9	RNA K+	RNA Li+	18.1587	17.8106	0.0642753	0.0404247	1.27286	6.4829	0.00291839	0.012199	2.53486	0.348074	TRUE	FDR correction BH	t-Test	Unpaired t-test
ZC3H4~M0QY97	RNA K+	RNA Li+	16.2468	17.2018	0.176511	0.181593	0.515843	-5.3331	0.00595284	0.0204948	2.22528	-0.954997	TRUE	FDR correction BH	t-Test	Unpaired t-test
ZC3HAV1~C9J6P4	RNA K+	RNA Li+	17.3524	16.9936	0.13878	0.067181	1.28236	3.291	0.0301871	0.0679915	1.52018	0.358804	FALSE	FDR correction BH	t-Test	Unpaired t-test
ZCCHC8~Q6NZY4-2	RNA K+	RNA Li+	16.8919	17.0401	0.0401121	0.063148	0.902345	-2.80248	0.0486882	0.0960218	1.31258	-0.148249	FALSE	FDR correction BH	t-Test	Unpaired t-test
ZCCHC9~Q8N567	RNA K+	RNA Li+	14.1536	16.2307	0.838497	0.0357836	0.236996	-3.5	0.0248961	0.0596347	1.60387	-2.07707	FALSE	FDR correction BH	t-Test	Unpaired t-test
ZFC3H1~O60293-2	RNA K+	RNA Li+	16.9086	16.031	0.164482	0.0184419	1.83733	7.4987	0.00169198	0.00831181	2.77161	0.877613	TRUE	FDR correction BH	t-Test	Unpaired t-test
ZFPL1~E9PQA5	RNA K+	RNA Li+	15.4186	15.0441	0.179934	0.420769	1.29632	1.15709	0.31163	0.40119	0.506361	0.374423	FALSE	FDR correction BH	t-Test	Unpaired t-test
ZFR~Q96KR1	RNA K+	RNA Li+	17.8142	17.6232	0.128559	0.0821986	1.14156	1.77026	0.151393	0.228607	0.819894	0.191009	FALSE	FDR correction BH	t-Test	Unpaired t-test
ZMAT2~Q96NC0	RNA K+	RNA Li+	18.2616	18.3319	0.14168	0.0549834	0.952455	-0.653975	0.548819	0.625073	0.260571	-0.0702779	FALSE	FDR correction BH	t-Test	Unpaired t-test
ZMYM2~Q9UBW7	RNA K+	RNA Li+	15.1818	14.7902	0.252426	0.0199984	1.31183	2.18697	0.0940098	0.159104	1.02683	0.39158	FALSE	FDR correction BH	t-Test	Unpaired t-test
ZMYM3~A6NHN7	RNA K+	RNA Li+	16.8612	17.111	0.0645555	0.126256	0.841029	-2.49101	0.0674117	0.124552	1.17126	-0.249772	FALSE	FDR correction BH	t-Test	Unpaired t-test
ZMYM4~Q5VZL5-2	RNA K+	RNA Li+	16.7135	16.2173	0.127246	0.0403862	1.41043	5.25568	0.0062729	0.0209649	2.20253	0.496135	TRUE	FDR correction BH	t-Test	Unpaired t-test
ZMYND8~Q9ULU4-7	RNA K+	RNA Li+	18.7633	19.1405	0.138476	0.0323169	0.769941	-3.75122	0.0199259	0.0502316	1.70058	-0.377181	FALSE	FDR correction BH	t-Test	Unpaired t-test
ZNF143~E7EN86	RNA K+	RNA Li+	14.9766	14.2412	0.279229	0.47535	1.66493	1.88665	0.132261	0.204326	0.87857	0.735464	FALSE	FDR correction BH	t-Test	Unpaired t-test
ZNF24~P17028	RNA K+	RNA Li+	16.8265	16.5553	0.130164	0.143538	1.20687	1.97986	0.11882	0.18889	0.925109	0.271269	FALSE	FDR correction BH	t-Test	Unpaired t-test
ZNF281~Q9Y2X9-2	RNA K+	RNA Li+	14.0428	13.9936	0.148067	0.0951737	1.03467	0.395028	0.712982	0.767092	0.146921	0.0491662	FALSE	FDR correction BH	t-Test	Unpaired t-test
ZNF318~Q5VUA4	RNA K+	RNA Li+	14.7102	14.5628	0.98294	0.377076	1.10756	0.197991	0.852707	0.881023	0.0692003	0.147391	FALSE	FDR correction BH	t-Test	Unpaired t-test
ZNF326~Q5BKZ1	RNA K+	RNA Li+	18.4047	18.6749	0.226677	0.138068	0.829177	-1.43997	0.223295	0.310705	0.651121	-0.270249	FALSE	FDR correction BH	t-Test	Unpaired t-test
ZNF581~Q9P0T4	RNA K+	RNA Li+	14.0447	14.4323	0.257114	0.0733559	0.764406	-2.05007	0.109682	0.178213	0.959864	-0.38759	FALSE	FDR correction BH	t-Test	Unpaired t-test
ZNF593~O00488	RNA K+	RNA Li+	16.7163	16.3989	0.124423	0.0799123	1.24615	3.0362	0.0385455	0.0803586	1.41403	0.317476	FALSE	FDR correction BH	t-Test	Unpaired t-test
ZNF638~Q14966	RNA K+	RNA Li+	16.1777	16.3213	0.169028	0.0204683	0.905286	-1.19238	0.299012	0.387429	0.524312	-0.143555	FALSE	FDR correction BH	t-Test	Unpaired t-test
ZNF687~Q8N1G0	RNA K+	RNA Li+	16.9861	17.0023	0.062696	0.0257568	0.988883	-0.336523	0.753391	0.801267	0.12298	-0.0161289	FALSE	FDR correction BH	t-Test	Unpaired t-test
ZNF787~Q6DD87	RNA K+	RNA Li+	17.1315	17.534	0.0279836	0.0422363	0.756553	-11.2346	0.000357545	0.0034791	3.44667	-0.402488	TRUE	FDR correction BH	t-Test	Unpaired t-test
ZNF830~Q96NB3	RNA K+	RNA Li+	17.6369	16.8877	0.343094	0.0346643	1.68083	3.07242	0.0372051	0.0793489	1.4294	0.749177	FALSE	FDR correction BH	t-Test	Unpaired t-test
ZNRD2~H0YEB6	RNA K+	RNA Li+	13.9873	16.2651	0.433452	0.281856	0.206211	-6.23036	0.00338037	0.0133552	2.47104	-2.2778	TRUE	FDR correction BH	t-Test	Unpaired t-test
ZRANB2~O95218-2	RNA K+	RNA Li+	16.516	16.3731	0.226529	0.066568	1.10414	0.856103	0.440196	0.527797	0.356354	0.142929	FALSE	FDR correction BH	t-Test	Unpaired t-test
hCG_2039566~A0A0U1RR32	RNA K+	RNA Li+	20.1873	18.227	0.405832	0.0590893	3.89168	6.76014	0.00249739	0.0109575	2.60251	1.96039	TRUE	FDR correction BH	t-Test	Unpaired t-test

## Sheet: Raw values
	Sample
Protein	K1	K2	K3	Li1	Li2	Li3
AARS1~P49588	15.2005	15.4232	16.2883	14.3054	15.7088	15.3185
AATF~Q9NY61	17.8469	17.7021	17.8852	16.3422	16.3016	16.1327
ABCF1~Q8NE71	17.5741	18.021	18.0129	16.8424	17.1487	16.9251
ABCF2~Q9UG63	18.2617	18.2098	18.3636	18.0793	18.1104	18.0529
ABL1~P00519	14.3199	14.4973	14.5375	15.8747	16.176	15.9894
ABRAXAS1~D6REL5	14.6723	14.8303	14.8052	14.8204	14.5911	14.832
ABT1~Q9ULW3	17.8759	17.8686	13.9125	17.0891	17.1526	17.119
ACACA~Q13085	17.4387	17.8473	17.3014	18.2344	18.6026	18.0426
ACAT1~A0A5F9ZHD4	14.1522	13.8938	13.7182	16.2584	16.5585	16.1952
ACIN1~S4R3H4	20.1009	19.9804	19.9797	20.5199	20.4777	20.4339
ACSL3~O95573	14.3568	15.6072	14.1899	15.9811	16.2252	14.1971
ACTB~P60709	22.0603	21.8599	21.8892	23.9689	23.8318	24.2905
ADAR~P55265-5	18.4996	18.0918	18.2042	18.6848	18.5597	18.4838
ADD1~P35611	17.0034	17.0611	17.2689	18.0762	17.9858	17.9668
ADD2~P35612	14.1115	14.2163	14.499	15.6272	15.6976	15.4532
ADD3~Q9UEY8-2	16.6338	16.5333	16.5098	17.4783	17.4177	17.4513
ADNP~Q9H2P0	17.5972	17.3681	17.4409	17.4386	17.4345	17.4152
AFDN~A8MQ02	16.4543	16.2102	16.4935	16.8915	16.8648	16.6379
AFG3L2~Q9Y4W6	19.6764	19.5954	19.7566	19.0903	19.1439	19.2583
AGK~A0A0G2JLG5	14.4439	14.2317	14.1743	16.0155	15.7933	16.1029
AHCTF1~Q8WYP5	17.0939	16.8523	16.9525	16.4927	16.5388	16.5025
AIMP2~A8MU58	16.8117	16.6765	16.9788	13.7603	14.249	13.8063
AKAP1~Q92667-2	15.9414	15.8802	16.267	16.2507	16.3433	16.2416
AKAP8L~Q9ULX6-2	17.6229	17.538	17.5262	17.8875	17.7999	17.8378
AKAP8~O43823	18.4046	18.2182	18.0464	18.6389	18.5513	18.4017
AKAP9~A0A0A0MRF6	15.3902	15.3693	15.6459	16.3036	16.3458	16.3169
ALDH18A1~P54886	18.1336	18.0438	17.9487	17.9387	17.6745	18.052
ALKBH5~Q6P6C2	18.2419	18.0219	17.9921	17.225	17.3787	17.2731
ALYREF~E9PB61	20.1078	19.7496	19.8233	20.0956	20.0515	20.1184
ALYREF~Q86V81	23.532	23.3506	23.2542	23.3777	23.3768	23.3232
AMOTL1~Q8IY63-2	14.7654	14.8354	14.8234	15.3244	15.1751	16.0052
ANAPC1~Q9H1A4	16.7461	16.6629	16.8279	15.4969	15.648	15.4195
ANK1~P16157-14	16.5255	16.4905	16.5387	16.4763	16.6178	16.4073
ANKRD11~Q6UB99	15.1894	15.328	15.1429	13.8985	14.4949	14.481
API5~Q9BZZ5-2	16.4678	16.5937	16.2456	15.9371	15.9726	16.0897
AQR~O60306	15.55	15.3599	15.9472	13.9871	13.9621	14.0749
ARGLU1~Q9NWB6	17.6514	17.9044	17.5977	17.8068	17.5702	17.9361
ARHGEF1~M0QZR4	13.975	14.4915	14.7129	14.884	15.6172	14.7533
ARHGEF2~Q92974-2	17.4078	17.9793	17.703	17.4358	17.6313	17.3485
ARID1A~O14497-2	17.5653	17.5998	17.5606	16.9971	17.0678	16.7637
ARID1B~A0A6I8PTU7	13.4675	15.569	14.9998	14.8652	14.9949	14.2826
ARID4B~Q4LE39-3	16.2394	16.1403	16.0283	16.2933	16.4276	16.4101
ARL6IP4~F5GYV5	17.3276	17.6693	17.3628	18.012	17.9473	17.8588
ARPC2~H7C3F9	13.9911	13.6079	14.2008	13.8052	13.5628	14.3458
ARPC4~P59998-4	13.5543	13.2985	13.9611	16.0094	15.881	16.2985
ATAD1~Q8NBU5	17.3163	17.8003	17.2997	17.5315	17.5815	17.5747
ATAD3A~Q9NVI7-2	18.7625	18.9867	19.1219	18.4218	18.5333	18.6453
ATAD3B~Q5T9A4	15.4061	13.6925	14.4147	16.0014	15.9147	16.4085
ATP1A1~P05023-3	13.6189	16.3194	15.6409	15.7963	15.9566	15.9522
ATP2A2~H7C5W9	17.5617	17.1964	17.6004	16.0003	16.6481	16.2074
ATP5F1A~P25705-2	20.2215	20.1864	20.2883	20.4705	20.4053	20.5853
ATP5F1B~P06576	19.9072	20.0806	20.3493	20.5008	20.501	20.6763
ATP5F1C~P36542-2	20.1803	19.9877	20.3625	19.8286	19.8321	19.9557
ATP5F1EP2~Q5VTU8	16.6045	15.5733	15.5816	15.8237	16.7737	16.1504
ATP5ME~P56385	18.2079	18.0051	18.3746	17.7332	17.8457	17.8524
ATP5MF-PTCD1~G3V325	15.7612	15.4448	15.7171	15.5019	15.5126	15.5741
ATP5PB~Q5QNZ2	16.5032	16.4111	17.0511	15.4433	15.6674	16.3691
ATP5PD~O75947	18.0283	18.1276	18.672	17.9862	18.2143	18.23
ATP5PF~A8MUH2	15.6957	15.8944	16.7913	16.252	16.3772	16.4474
ATP5PO~P48047	17.7624	17.6057	17.8424	17.7789	17.8886	17.8662
ATP6V1E1~P36543	15.5522	15.1326	15.5488	15.2146	15.3155	15.2635
ATP6V1G1~O75348	13.929	13.8066	13.9451	15.0292	15.2071	15.2815
ATXN2L~Q8WWM7-6	15.8933	16.1859	15.9845	16.6945	16.7742	16.5588
ATXN2~Q99700	15.0384	15.1862	15.1923	15.74	15.6953	15.4736
AURKB~J3KRF8	17.1611	16.8216	16.8306	15.9917	16.2908	16.3256
BAG2~O95816	16.4938	16.3734	16.3196	17.1272	17.1198	17.0001
BAG6~H0Y4L1	14.0691	13.5682	14.3511	14.1247	15.6092	14.6138
BAIAP2~B4DWA1	14.1931	15.5092	15.0301	16.1724	17.0412	15.8848
BAZ1B~Q9UIG0-2	16.1766	16.0384	16.1238	13.6159	13.9196	13.4453
BAZ2A~J3KPG5	16.6023	16.2499	16.4054	15.9069	15.8468	15.8683
BCAS2~O75934	17.6908	17.8061	18.5592	17.7682	17.7148	18.1189
BCLAF1~E9PK91	17.647	17.5509	17.5349	17.6339	17.6228	17.5633
BCLAF1~Q9NYF8	20.3165	20.1571	20.1686	20.2526	20.1642	20.1127
BCOR~Q6W2J9-4	15.1066	14.9408	14.3008	15.1983	15.1249	14.8632
BCR~P11274	14.5241	14.8646	15.2415	16.3911	16.5399	16.2286
BIRC5~A0A0B4J1S3	18.6444	18.4068	18.6674	18.5378	18.1603	18.3435
BMP2K~H0Y9P1	13.6169	17.0458	17.1447	17.6825	17.776	17.7247
BOP1~Q14137	17.6089	17.5764	17.3678	17.4967	17.6188	17.2335
BPTF~A0A0A0MR81	13.7352	13.8082	14.6067	14.0713	14.4876	14.0631
BRD8~H7C128	14.2991	14.2005	14.2148	14.2414	14.2155	14.1747
BRIX1~Q8TDN6	17.3518	17.1884	17.5121	14.5384	14.7577	14.6454
BTF3L4~E9PPC3	15.9605	15.8642	15.5081	16.7363	16.8693	14.2505
BTF3~P20290-2	17.6472	17.8214	17.8171	18.212	18.2975	17.7662
BUD13~Q9BRD0	18.8189	18.7672	18.4221	18.8127	18.7237	18.6452
BUD23~O43709	16.227	14.2114	16.1569	16.7553	16.7743	16.696
BUD31~P41223	17.491	17.3438	18.0186	16.5471	16.6128	16.5039
BYSL~Q13895	17.4042	17.4473	17.2198	16.3485	16.4914	15.8985
C11orf98~E9PRG8	17.1363	17.3655	17.3248	16.5637	16.6872	16.6928
C12orf43~G5EA44	15.4966	15.6317	15.614	15.1325	14.1565	13.4969
C19orf47~Q8N9M1-3	17.2852	16.8882	16.9216	17.4181	17.2855	17.1031
C1QBP~Q07021	16.8015	16.9468	16.8724	16.2384	16.3404	16.3024
C9orf78~Q9NZ63	16.4196	16.0187	16.101	16.4401	16.3274	16.0659
CABIN1~A0A087WWW8	16.6223	16.4881	16.3708	16.5149	16.4845	16.3261
CACTIN~Q8WUQ7-2	16.3088	16.2288	16.3711	16.3723	16.3421	16.3128
CAD~F8VPD4	14.6292	15.1093	15.2579	15.3149	15.8072	15.2172
CANX~P27824	17.2225	17.5279	18.5474	17.6018	17.8565	17.476
CAPRIN1~E9PLA9	16.714	16.2081	16.4609	16.7612	16.798	16.9211
CAPZA1~P52907	14.0161	14.3562	14.4081	17.9182	17.8193	17.9175
CASC3~O15234	13.9686	13.9062	14.4794	14.0616	14.3146	14.0693
CAVIN1~Q6NZI2	16.965	17.2479	17.5756	16.7769	17.249	16.916
CAVIN2~O95810	15.5131	15.7624	15.6373	16.0433	16.4917	16.3009
CBFA2T3~O75081-4	17.4208	17.277	17.2909	17.4436	17.4764	17.2946
CBLL1~Q75N03-2	18.5457	18.5085	18.3702	18.9436	18.8699	19.0508
CBX8~Q9HC52	16.963	16.6821	16.6032	16.6385	16.4529	16.5023
CCAR1~Q8IX12-2	18.1757	18.3131	18.5222	17.962	17.992	17.8884
CCAR2~Q8N163-2	17.847	17.3265	17.3189	18.178	17.8033	17.638
CCDC124~Q96CT7	17.1865	17.2219	17.181	18.139	18.1832	17.9031
CCDC12~J3KR35	19.9502	19.6994	19.4406	19.7679	19.5338	19.5096
CCDC137~I3L0U5	17.1307	16.6928	16.9207	13.7247	14.7026	13.8519
CCDC71L~Q8N9Z2	17.1947	17.29	16.9174	17.0018	17.1064	16.6598
CCDC86~Q9H6F5	18.1338	18.1214	17.8799	17.3885	17.4797	17.4579
CCDC9~Q9Y3X0	17.8223	17.5474	17.5418	17.6684	17.5911	17.5489
CCNB1~P14635-2	16.9907	17.2454	17.2142	16.2639	16.6659	16.0814
CCT2~F5GWF6	15.4992	16.659	16.9274	17.3848	17.4067	17.0271
CCT3~P49368	16.8327	17.119	17.3814	18.0918	18.3053	17.9051
CCT4~P50991-2	15.2389	15.5225	16.3718	15.7952	16.016	15.9907
CCT5~E7ENZ3	15.7618	15.8614	16.0364	16.1898	16.3666	15.8935
CCT6A~P40227	15.2944	15.5629	15.9136	16.8337	16.9811	16.6008
CCT7~Q99832	16.3956	16.7077	17.0141	17.6099	17.796	17.2539
CCT8~P50990	15.7244	16.1017	16.3556	16.3326	16.3925	16.0931
CD2BP2~O95400	16.6392	17.154	16.7823	17.242	17.2055	17.3543
CDC40~Q5SRN1	19.086	18.9708	18.5957	19.2995	19.2926	19.2771
CDC42BPA~A0A0A0MRJ0	13.9875	14.1994	13.7341	15.7685	14.6291	15.7988
CDC42SE2~Q9NRR3	16.7488	16.961	17.355	18.0689	18.0067	18.2503
CDC5L~Q99459	19.3416	19.2888	19.2206	19.1183	18.9862	19.1677
CDC73~A0A2R8YHB3	17.9913	18.0372	17.8254	18.2475	18.2935	18.2059
CDCA2~E9PEI0	16.2007	16.2882	16.1527	16.4098	16.1775	15.9134
CDCA8~Q53HL2	16.6593	16.6393	16.4355	15.9702	15.9499	15.9228
CDK11B~P21127	18.2129	18.6384	18.5698	18.5062	18.5703	18.7062
CDK1~A0A024QZP7	17.7065	17.9483	17.6306	17.4625	17.6067	17.3493
CDKN2AIP~Q9NXV6	16.2351	15.7961	16.0401	15.4185	15.5602	15.2858
CEBPZ~Q03701	16.8965	14.2903	16.8999	14.7572	14.4444	14.1192
CENPF~P49454	16.3824	16.1617	16.4506	17.0459	16.7236	16.6229
CENPV~Q7Z7K6-3	16.2933	16.2652	16.2488	15.4562	15.6325	15.6083
CEP131~Q9UPN4-2	14.2268	13.42	14.0464	14.833	15.2925	14.5527
CEP170~H0Y2V6	14.2111	14.3841	14.0703	14.6628	14.631	14.3229
CEP350~E9PIK0	14.1131	13.9371	13.9224	14.7405	14.369	13.7502
CHAF1A~Q13111	17.1705	16.7589	16.8221	17.4221	17.3597	17.372
CHAF1B~Q13112	15.4412	14.3066	14.1223	16.4037	16.4169	16.2867
CHAMP1~Q96JM3	13.9941	16.9909	17.4403	17.2121	17.1481	16.9513
CHCHD1~Q96BP2	15.615	15.1327	15.8128	14.225	14.0745	13.5549
CHCHD3~Q9NX63	17.8266	17.8864	18.1167	18.0033	17.9149	17.8349
CHD1~O14646-2	15.3665	16.6989	16.0175	16.0066	15.9557	15.9932
CHD4~A0A2U3TZM0	20.1268	19.9255	20.2723	19.3433	19.4266	19.4577
CHD7~Q9P2D1	15.1135	15.058	14.8012	14.0766	13.8566	13.9045
CHERP~J3QK89	18.2905	18.4018	18.1361	18.3336	18.3214	18.318
CHTOP~Q9Y3Y2-4	20.907	20.6441	20.6539	20.8526	20.7144	20.7364
CIAO2B~Q9Y3D0	14.6761	13.798	13.6762	14.515	14.5308	14.6688
CIRBP~Q14011	18.5565	18.3145	18.2852	17.9079	17.6451	17.6206
CISD1~Q9NZ45	16.7436	16.9272	17.5591	13.5583	16.2176	15.9961
CIZ1~H0Y5D5	17.6739	17.4947	17.868	18.1451	18.103	17.9358
CLASRP~F5H0Q6	15.3344	15.5123	15.4567	15.3667	15.2224	15.2416
CLSPN~E7ESG2	15.5537	15.5817	15.6205	16.8693	16.7753	16.6672
CLTA~P09496-5	16.2484	16.7078	16.2188	17.4836	17.4195	17.4793
CLTC~A0A087WVQ6	15.8806	16.0596	16.473	16.1447	16.1631	16.0951
CNBP~P62633-2	16.6415	16.8074	16.4937	16.4196	16.0654	16.3678
CNP~K7EN66	13.9849	13.2256	14.4706	14.6946	13.4676	14.4766
COMTD1~R4GNF4	14.2285	14.7178	15.6054	14.6309	14.6334	14.9049
COMT~P21964-2	14.3569	13.6545	14.5395	17.0775	17.7539	16.8771
COPA~A0A3B3ISC6	15.9504	16.4463	16.1974	15.8797	15.9715	15.7574
CORO1B~Q9BR76	16.7462	16.3747	15.7614	16.9831	16.7944	16.8135
CORO1C~B4E3S0	16.1191	15.6488	16.624	16.5299	16.3353	16.5696
CORO2A~Q92828	17.08	17.1327	17.0821	17.9147	17.902	17.9475
COX20~Q5RI15	17.8438	18.1127	18.2478	17.5932	17.7397	17.5662
COX4I1~P13073	17.4422	17.682	17.8379	17.2564	17.4708	17.4379
COX5A~H3BNX8	18.3928	18.6511	19.1602	19.3563	19.4058	19.4655
COX5B~P10606	14.4343	14.9216	15.82	17.2349	16.9243	17.0243
COX6A1~P12074	19.984	20.3295	20.1102	20.1614	20.1848	20.1112
COX6B1~P14854	18.9483	19.2072	19.6993	19.9869	19.9845	19.9137
COX6C~P09669	15.1743	15.8437	15.626	14.5546	14.5051	14.8219
CPSF1~Q10570	15.0379	15.601	16.1467	15.3015	15.1376	14.5937
CPSF2~Q9P2I0	18.5284	18.476	18.6719	18.643	18.5895	18.7243
CPSF3~G5E9W3	16.4594	16.6122	16.6153	16.5483	16.6475	16.6467
CPSF4~O95639	16.9391	16.8199	16.75	17.1952	17.0892	17.07
CPSF6~Q16630	17.4529	17.8965	17.4199	18.1946	18.2958	18.2226
CPSF7~Q8N684-2	16.0235	16.5287	16.4322	15.162	15.3014	15.5439
CRNKL1~Q9BZJ0-2	17.7973	17.6682	17.6697	17.5234	17.5335	17.3491
CSNK1D~P48730	16.0593	16.163	13.5554	14.2099	16.1629	16.1355
CSNK1D~P48730-2	16.5927	16.7529	16.437	16.9158	16.8545	16.7834
CSTF2T~Q9H0L4	16.6503	16.1206	16.0398	16.9271	16.8287	16.7987
CSTF2~E7EWR4	17.9249	17.7434	17.7422	18.7113	18.5519	18.6657
CSTF3~Q12996	19.5365	19.3715	19.6488	18.7322	18.493	18.837
CT45A3~Q8NHU0	17.0857	17.251	17.0895	17.4472	17.509	17.4052
CTCF~A0A2R8Y595	16.827	16.4236	16.8455	15.4534	15.3635	15.226
CTNNBL1~A0A087WUB9	18.0278	17.8508	17.7211	17.0413	16.9894	17.0702
CTR9~Q6PD62	14.5261	14.7568	15.0302	14.3475	14.4915	14.5522
CUX1~A0A2R8YDI1	15.9314	16.5205	16.6032	14.6206	14.7119	14.3456
CWC15~Q9P013	19.6859	19.4676	19.6217	19.4984	19.4014	19.3775
CWC22~Q9HCG8	18.3639	18.2141	18.295	18.383	18.4386	18.309
CWC25~Q9NXE8	17.0598	17.1566	16.7573	17.0047	16.9938	16.8089
CWC27~Q6UX04	17.0004	16.8525	17.213	17.5978	17.3452	17.3904
CWF19L2~H0YE03	14.6199	14.5541	14.4854	14.6325	14.6508	14.6555
CXXC1~A0A669KB29	16.5583	13.9751	16.4212	16.292	16.5137	16.2509
CYB5R1~H7C0R7	14.0936	14.5195	14.3559	14.0588	14.2406	14.9237
DAP3~V9GYC9	14.0716	14.003	15.4968	13.5483	13.9045	13.7135
DAXX~Q9UER7-3	14.5001	14.45	14.8712	14.1853	14.3882	14.6423
DBN1~Q16643	15.5635	15.2234	14.1313	18.4554	17.9499	18.6755
DCAF13~A0A087WT20	17.2013	17.1411	16.9293	15.6554	15.5464	15.6597
DDRGK1~Q96HY6	14.0937	14.121	13.6844	15.3762	15.4765	15.5159
DDX10~A0A3B3ISR7	16.1503	16.1184	16.4091	16.0142	15.9619	15.9598
DDX17~A0A1X7SBZ2	20.5446	20.4418	20.5847	19.7635	19.7716	19.827
DDX17~A0A5H1ZRQ2	17.8049	17.6573	18.0575	16.9425	16.994	17.076
DDX18~Q9NVP1	18.0972	18.6203	18.5927	15.3125	15.9108	15.637
DDX19A~H3BTB3	14.2944	14.5967	14.0554	15.8409	16.0044	15.7174
DDX1~Q92499	15.6544	15.5715	16.2148	15.0355	15.1718	15.0095
DDX21~Q9NR30	20.7969	20.5699	20.7987	19.5324	19.7087	19.7088
DDX23~Q9BUQ8	19.736	19.8553	19.8522	19.3218	19.2623	19.3977
DDX24~A0A1W2PRR2	14.9753	15.8848	15.1336	13.9088	13.959	14.1808
DDX28~Q9NUL7	17.4492	17.4204	17.2964	17.1059	17.0412	17.1818
DDX39A~O00148	20.9214	20.8829	20.9247	20.306	20.1842	20.3753
DDX39B~Q13838-2	19.0016	18.9406	18.9555	18.3902	18.3102	18.5023
DDX3X~O00571	19.7773	19.815	19.6965	19.5095	19.3815	19.4932
DDX41~Q9UJV9	17.2781	17.165	16.9819	16.9735	16.8182	16.7468
DDX42~Q86XP3	18.9211	19.1173	19.1187	17.7199	17.9536	18.0876
DDX46~A0A0C4DG89	17.221	18.0473	17.7159	17.9441	18.0649	18.1246
DDX46~Q7L014	14.6395	14.0746	13.7767	14.4128	14.2811	14.4252
DDX50~Q9BQ39	19.6605	19.6183	19.6549	18.7207	18.8144	18.9191
DDX51~Q8N8A6	13.9936	13.999	14.1968	14.2174	14.1005	14.0524
DDX52~Q9Y2R4	16.952	16.9917	16.2205	16.0348	16.0491	15.8886
DDX54~Q8TDD1	16.3247	16.5898	16.078	15.2283	15.5147	15.4103
DDX55~F5H5U2	15.8656	15.9108	16.3003	14.6567	15.3408	15.0514
DDX56~F8WDT8	17.75	17.5715	17.3393	15.2533	15.8203	14.0185
DDX5~P17844	20.5697	20.472	20.5478	19.8768	19.8828	19.9631
DHX15~O43143	19.6812	19.7993	19.8374	19.3491	19.4394	19.6156
DHX16~O60231	17.5426	17.5228	17.5247	16.9403	17.0149	17.0703
DHX30~H7BXY3	17.8717	17.5443	17.4867	17.2572	16.6533	17.6962
DHX38~Q92620	17.8297	18.1276	17.8083	18.1548	18.0421	17.9089
DHX8~Q14562	16.5767	16.4272	16.5052	16.506	16.5229	16.4242
DHX9~Q08211	21.9999	21.8164	21.9766	21.3966	21.3761	21.383
DIAPH1~A0A2R8Y5N1	13.9391	15.7835	15.5567	16.1253	15.9822	15.6968
DIDO1~Q9BTC0-1	15.4349	15.2388	15.2549	13.8147	13.8542	14.2551
DKC1~H7C2Q9	17.0518	13.6934	14.2626	17.1405	13.6025	16.8178
DLGAP5~Q15398-3	16.7796	16.7175	15.3635	15.8517	16.1075	15.8172
DNAAF5~Q86Y56	14.1585	13.334	13.8537	14.6588	15.5833	13.8741
DNAJC17~Q9NVM6	14.5238	14.4495	14.7933	14.511	13.3816	13.3566
DNMT1~K7ENW7	16.4064	16.4092	16.1703	16.1693	16.3142	16.0527
DNTTIP2~Q5QJE6	15.2813	15.0212	15.0042	14.1062	13.8419	13.6132
DPF2~J3KMZ8	18.5178	18.5271	18.5047	17.431	17.6978	17.5481
DUSP11~O75319	15.8036	15.7228	16.0369	14.0251	14.0625	13.394
DYNC1H1~Q14204	13.6103	14.0821	15.0017	13.7383	13.3266	13.32
DYNLRB2~H3BQI1	14.6713	15.1142	15.3642	16.1797	16.2672	16.0612
E4F1~H3BUJ7	14.7253	14.5142	14.7789	13.5683	13.7793	13.7403
EBNA1BP2~H7C2Q8	14.9285	15.7143	15.5721	13.8359	14.0166	14.1882
EDC3~Q96F86	15.4681	15.8227	15.6814	16.4332	16.4641	16.1343
EDC4~Q6P2E9	15.7153	15.9249	15.6	17.0965	17.2434	16.8317
EEF1A1P5~Q5VTE0	19.3797	19.7311	20.1557	20.4099	20.6601	20.1944
EEF1B2~P24534	16.0736	15.7024	14.2753	16.8027	16.9829	16.5827
EEF1G~P26641	14.1394	16.1472	16.2603	14.1217	16.1545	13.6507
EFHD2~Q96C19	14.5011	11.553	11.8139	17.9507	17.6906	17.9463
EFTUD2~Q15029-2	17.1985	17.3326	18.0768	18.0555	18.1089	18.2458
EHMT2~A0A0G2JIS2	15.3842	13.3421	15.0688	15.4391	15.6677	13.8772
EIF2AK2~P19525	15.8809	15.4262	15.7376	15.6749	15.5107	15.4384
EIF2B3~Q9NR50	15.4142	15.3731	16.0632	16.3917	16.5828	15.9038
EIF2B5~A0A3B3IUB1	14.1826	14.7267	14.6741	15.3538	15.4925	15.3538
EIF2S2~P20042	13.957	14.9781	15.1235	13.584	14.4192	14.1303
EIF3A~Q14152	18.4046	18.2055	18.1921	20.1308	20.2031	19.8662
EIF3B~P55884-2	15.3074	15.1197	15.0293	16.5176	16.5856	16.3716
EIF3C~Q99613-2	17.3972	17.1781	17.3823	18.6582	18.7806	18.6531
EIF3D~O15371-3	17.7419	17.836	17.9849	18.8966	19.1243	18.9761
EIF3E~P60228	16.4708	16.4444	16.3406	17.9273	18.0901	17.9153
EIF3F~O00303	15.9363	15.9459	16.3324	16.495	17.5329	16.8256
EIF3H~A0A087WZK9	13.6629	14.3945	15.9793	17.1147	16.7598	17.1496
EIF3I~Q13347	16.7528	17.0892	17.6364	18.7122	18.9578	18.7063
EIF3L~B0QY90	14.0699	13.9765	14.0703	16.475	16.5948	16.4867
EIF4A1~P60842	18.2091	18.7979	18.3892	18.8297	18.7164	18.8071
EIF4A3~P38919	21.5363	21.4893	21.5799	21.6096	21.559	21.6223
EIF4G1~Q04637-9	16.7486	16.6664	16.7105	17.525	17.4082	17.2103
EIF4G2~H0YD77	14.9817	15.8619	16.0679	15.5276	16.0339	15.585
ELAVL1~Q15717	16.4199	16.0246	16.1808	16.5534	16.5434	16.8254
ELOA~A0A024RAC6	15.6827	16.1283	16.084	15.8188	15.856	15.7639
EMD~P50402	16.3309	16.3422	16.4416	16.2496	16.4911	16.1907
EMG1~Q92979	16.3614	16.24	15.9709	13.9386	13.4244	14.0701
ENO1~A0A2R8Y6G6	14.8561	15.7638	14.9915	15.82	15.4907	15.3217
ENY2~Q9NPA8-2	17.2088	17.0367	17.2312	17.7295	17.8225	17.7099
EP400~Q96L91-3	16.406	16.3478	16.4161	15.7087	15.8705	15.6674
EPB41L2~O43491	16.2802	16.0663	16.0394	16.9653	16.7688	16.801
EPB41~P11171	19.2299	19.1842	19.4606	20.0886	20.0184	20.1113
EPPK1~A0A075B730	15.6766	15.4945	15.761	16.5372	16.4038	16.4909
EPRS1~P07814	15.5597	15.906	16.5813	15.7395	16.0746	15.3709
ERAL1~O75616	14.3432	14.992	14.3725	15.8009	15.9066	16.28
ERH~G3V279	17.886	17.8797	17.4523	17.6181	17.6022	17.4702
ESF1~Q9H501	15.3313	15.8207	16.0507	14.7806	14.6348	14.6018
ESS2~Q96DF8	18.8533	18.5796	18.3502	18.8239	18.7645	18.7372
ESYT1~Q9BSJ8	15.2917	15.896	16.1664	15.8143	16.2931	15.5998
EXOC3L2~A0A1C7CYX0	15.1901	15.0573	14.9926	15.5889	15.6464	15.4249
EXOSC10~Q01780	17.2429	17.2532	17.3998	15.84	15.9811	15.9556
EXOSC3~Q9NQT5-2	18.3428	18.5999	18.2061	16.822	17.0699	16.7885
EXOSC4~E9PPI9	17.2985	13.7446	16.8951	16.5745	14.1523	16.6874
EXOSC9~D6RAP4	16.0309	16.17	15.906	15.4021	15.3538	15.2456
EZH2~Q15910-5	16.7774	16.5488	16.7352	15.6065	15.8205	15.7242
EZR~E7EQR4	16.5693	16.5159	16.6918	17.4714	17.678	17.5905
FAM207A~Q9NSI2	17.3771	17.4094	17.1837	16.9408	16.9921	16.9479
FAM50A~Q14320	16.8887	16.7875	16.7231	16.9251	16.9722	16.6993
FAM83A~Q86UY5	13.6142	14.4832	14.3045	16.1112	16.3529	16.1465
FAM98B~Q52LJ0-1	16.8111	16.4773	16.8108	15.6566	15.7266	15.8694
FARSA~K7EK06	14.65	13.8195	13.9338	15.0632	15.1991	15.0155
FAU~E9PR30	16.4339	16.7865	16.3642	13.8136	15.707	16.0952
FBL~M0R0P1	18.5782	18.4902	18.5757	17.0496	17.0889	17.1034
FEN1~P39748	14.8619	15.1575	15.4319	15.4016	16.0619	15.8084
FHOD1~Q9Y613	13.535	14.5427	15.3053	15.9179	16.1869	15.553
FIP1L1~Q6UN15-3	20.5203	20.6345	20.5074	20.7569	20.6561	20.7618
FIP1L1~Q6UN15-5	14.0304	15.9711	14.5511	17.4234	17.715	17.3395
FKBP8~Q14318	17.1056	17.1185	17.5104	16.7291	16.9244	16.7325
FLII~Q13045-2	13.4561	14.7329	13.7835	15.4434	15.9113	15.2779
FLOT1~A0A140T9R1	17.7289	17.7908	17.9308	18.3327	18.2931	18.3915
FLOT2~J3QLD9	16.4993	16.389	16.9007	17.0413	17.0207	17.3843
FNBP4~Q8N3X1	16.8628	16.4902	16.8841	17.0366	17.1168	16.9123
FRG1~Q14331	18.3415	18.1719	18.2086	17.4719	17.4352	17.5545
FSIP2~Q5CZC0	13.493	21.5957	21.7301	14.4895	13.9951	13.9586
FTSJ1~Q9UET6-2	13.4205	15.0974	15.2097	13.737	14.0137	14.6714
FTSJ3~Q8IY81	17.212	16.9471	17.389	14.0915	13.7566	14.1204
FUBP3~Q96I24	19.2792	18.8965	19.0949	19.3938	19.2002	19.2615
FUS~H3BPE7	19.6802	19.9359	19.9327	18.9353	18.9611	19.0927
FXR1~B4DXZ6	17.2495	16.9686	17.2779	16.8635	17.0906	16.9498
FXR2~P51116	13.9269	13.7258	13.571	16.1921	16.1501	13.7976
FYTTD1~Q96QD9	18.7945	18.5213	18.3503	18.8899	18.7478	18.6615
G3BP1~E5RH42	15.781	15.9405	15.7836	16.2545	16.183	15.9023
G3BP2~Q9UN86-2	16.2889	15.7423	16.2382	16.2947	16.3735	16.1967
GADD45GIP1~Q8TAE8	16.6237	16.5925	16.8153	16.0999	16.1336	16.3214
GALNT2~Q10471	17.243	16.7449	17.6792	16.3736	16.6173	17.146
GAPDH~P04406	17.4745	17.2633	17.2267	16.9532	16.9355	16.728
GAPVD1~F8W9S7	15.3842	15.9783	16.2332	16.5721	16.7883	16.1604
GAR1~Q9NY12-2	18.0658	17.8655	18.1801	16.8838	16.9144	16.8286
GATA1~B7WNQ9	16.4534	16.0885	16.4608	16.5259	16.6722	16.3896
GATAD2A~Q86YP4	16.8466	16.7261	16.7739	16.1746	16.4193	16.1145
GATAD2B~A0A0U1RRM1	16.0035	16.5516	15.9662	16.4517	16.6344	16.1593
GCN1~Q92616	15.8781	16.5903	16.7117	16.6923	17.0894	16.1913
GCOM1~H8Y6P7	13.8879	14.0424	13.9062	13.6297	16.2607	16.2442
GLE1~Q53GS7-2	15.7659	15.7673	16.1328	15.6198	15.6948	14.2725
GLG1~Q92896	15.2405	14.9514	15.8914	14.6846	14.6396	14.8801
GLYR1~K7EMM8	14.9822	14.8425	14.961	14.3697	14.3338	14.6899
GNAI2~P04899	14.0355	13.3236	15.1883	14.5651	14.6001	15.0155
GNAS~Q5JWF2	14.4066	15.0386	15.4565	15.1412	15.0358	15.6086
GNL2~Q13823	16.5509	16.6972	16.4738	16.0783	16.2247	16.1275
GNL3L~A0A6I8PS19	14.3613	14.8151	14.7459	14.8965	13.482	13.4473
GNL3~Q9BVP2-2	17.938	17.9872	17.6647	16.7676	16.8416	16.6742
GOLGA2~Q08379	17.6099	17.4375	17.5107	17.2426	17.4604	17.4818
GOLGA3~Q08378-4	14.0997	14.0056	13.7253	14.8428	15.067	15.0207
GOLGB1~Q14789-4	15.0221	14.6661	14.8606	14.9924	14.9331	15.5448
GOSR1~B4DQA8	15.7374	15.6401	15.9768	15.4907	15.4962	15.4183
GPANK1~A0A0G2JK37	16.1336	15.845	15.1352	15.8345	15.7981	15.8199
GPATCH1~Q9BRR8	15.4516	15.2054	15.0826	15.2884	15.3319	15.6364
GPATCH4~F8W895	15.4785	15.5457	15.209	15.2628	15.1363	14.7743
GPATCH8~Q9UKJ3	15.8866	16.2225	15.744	16.7232	16.3482	17.1614
GPKOW~Q92917	16.8803	16.8255	16.4409	16.5	16.3473	16.2897
GTF2E2~P29084	14.9818	15.1503	15.0982	15.0541	15.1889	14.9369
GTF2F1~P35269	14.9497	15.7186	16.1976	15.0623	15.4772	15.0527
GTF2I~P78347-2	15.4001	15.0919	15.9765	14.1718	14.5512	14.5525
GTF3C1~Q12789-3	16.6114	15.9984	16.795	15.5769	15.5715	15.6024
GTF3C3~A0A494C1S7	14.0383	13.5956	14.5293	13.7903	13.8398	13.9711
GTF3C5~Q5T7U1	17.1681	16.5238	16.315	15.7831	15.914	15.7489
GTPBP1~O00178	14.5062	14.5401	15.1716	16.1941	16.3744	16.3587
GTPBP4~Q9BZE4	17.2613	17.054	16.918	15.3559	15.4519	15.4155
H1-10~Q92522	19.0642	19.5143	19.5272	13.8626	17.1232	17.6771
H1-2~P16403	21.8273	21.7921	21.9655	19.1937	19.5552	19.8178
H1-4~P10412	19.1367	19.0912	19.4296	16.7814	17.2333	13.838
H1-5~P16401	18.7196	18.2557	19.1502	15.8089	16.0105	16.5011
H2AC6~Q93077	20.0515	19.9476	19.9769	18.0167	18.2485	18.2145
H2AZ2~Q71UI9	17.9689	17.8743	16.9661	16.7425	17.4438	17.6674
H2BC11~P06899	22.3634	22.1006	22.3638	21.1101	21.2376	20.9675
H2BC21~Q16778	22.7951	22.708	22.7697	21.5297	21.6634	21.5555
H3-2~Q5TEC6	15.2234	14.811	15.2202	14.881	15.0664	15.0466
H3-3B~K7EK07	20.3715	20.3063	20.2568	20.7994	20.8786	20.7744
H4C9~P62805	20.0077	19.7047	20.0617	18.7439	18.7656	18.7401
HADHA~H0YFD6	17.1763	17.0149	18.129	16.5275	16.8771	16.8341
HADHB~P55084-2	16.606	16.7375	17.2697	16.1647	16.2608	16.1974
HBA2~P69905	16.0505	16.9478	17.4816	17.211	17.4679	17.0277
HBE1~P02100	17.6336	18.3892	18.7711	18.9271	19.2086	18.4745
HBG2~P69892	18.0671	18.9677	19.223	19.5789	19.9383	19.4551
HBS1L~Q9Y450	15.2697	14.8344	15.7692	16.0089	16.2606	15.7433
HBZ~P02008	19.0066	19.7844	19.9942	19.8445	20.1478	19.4806
HCFC1~A6NEM2	17.2223	17.6396	17.0521	16.5322	16.6814	17.0364
HDAC1~Q13547	15.7975	16.0792	16.1685	16.7869	17.0414	17.1014
HDLBP~Q00341	15.973	15.3388	15.7405	13.4031	15.8873	15.6592
HEMGN~Q9BXL5	17.8664	17.3137	17.5768	17.4486	17.4285	17.0447
HEXIM1~O94992	15.7067	16.2558	15.4527	17.2111	17.6637	16.9559
HIC2~Q96JB3-2	17.699	17.7949	17.2832	16.9157	16.902	16.947
HIRA~P54198-2	16.0998	15.7486	15.9557	15.1076	15.2114	15.0711
HMBOX1~Q6NT76-3	14.7475	14.6674	14.8786	14.4	13.9473	13.6283
HMBS~F5GY90	13.4672	14.3708	14.0749	14.5993	15.233	14.3308
HMG20A~Q9NP66	16.8846	16.1989	16.6542	17.2591	17.1981	16.9161
HMGA1~P17096	21.8946	21.4883	21.8267	21.6301	21.4567	21.6061
HMGN4~O00479	16.9626	16.45	16.4356	14.5275	15.3112	15.4208
HMOX2~I3L159	13.895	14.0516	14.2024	14.0553	15.0712	14.4357
HNRNPA0~Q13151	18.6676	18.4697	18.5969	18.0868	17.9715	17.9404
HNRNPA1~P09651	23.81	23.5353	23.5195	23.7306	23.6366	23.6535
HNRNPA2B1~P22626	24.0972	23.736	23.7517	24.0281	23.8699	23.886
HNRNPA3~P51991	19.892	19.5091	19.779	19.4799	19.5303	19.7547
HNRNPA3~P51991-2	22.5128	22.1998	22.5466	22.278	22.2015	22.2812
HNRNPAB~D6R9P3	17.0101	16.8302	17.7191	16.0962	16.2373	16.5008
HNRNPC~B4DY08	21.5131	21.351	21.4066	21.639	21.5669	21.6725
HNRNPDL~O14979-2	18.7998	18.5031	18.8689	17.6493	17.6989	17.8231
HNRNPD~H0YA96	15.8814	15.6977	15.2874	14.3671	14.4672	14.4196
HNRNPF~P52597	20.1757	19.8673	19.7601	20.3737	20.2453	20.2148
HNRNPH1~P31943	19.1347	19.0775	19.3802	18.9496	19.0173	19.1707
HNRNPH3~P31942	19.9292	19.5539	19.6357	20.054	19.8611	19.7842
HNRNPK~P61978-3	21.5096	21.4098	21.2618	21.2199	21.1113	21.1629
HNRNPL~A0A3B3ITJ4	16.69	17.6864	17.6246	18.1031	17.9903	17.6633
HNRNPL~P14866	19.3163	19.1333	19.5894	19.3417	19.2843	19.53
HNRNPM~M0QZM1	17.8406	17.6186	17.3305	17.9095	17.6063	17.591
HNRNPM~P52272-2	21.8398	21.4076	21.1985	21.5552	21.3817	21.2813
HNRNPR~O43390	18.949	18.6691	19.1032	18.3064	18.36	18.3313
HNRNPUL1~M0QZV6	16.2203	16.2864	15.7836	16.0817	15.9715	16.0907
HNRNPUL2~Q1KMD3	18.9431	18.631	18.8033	18.5285	18.5766	18.5824
HNRNPU~Q00839-2	21.9012	21.5819	21.6683	21.4197	21.2633	21.2238
HP1BP3~Q5SSJ5	19.1803	18.9184	19.0249	18.837	18.5921	18.5151
HSP90AB1~P08238	19.0831	19.4804	19.6059	19.5169	19.7218	19.3578
HSP90B1~H0YIV0	15.6326	15.98	15.8956	16.0252	16.1264	16.0725
HSPA1B~A0A0G2JIW1	15.6192	15.7249	16.716	18.3851	18.7784	18.8001
HSPA5~P11021	13.9997	13.4569	13.8952	14.0024	15.565	15.8399
HSPA8~P11142-2	17.3566	17.438	18.0051	18.7306	19.0114	19.1254
HSPA9~P38646	13.8728	16.1668	15.7674	16.5513	16.6066	16.3957
HSPB1~P04792	16.0107	16.5391	16.4642	17.0431	17.0724	16.8758
HSPD1~P10809	19.5734	19.5023	19.6441	19.513	19.6324	19.3694
HTATSF1~O43719	14.6122	14.1593	13.58	15.4571	15.6643	15.4787
IGF2BP1~Q9NZI8	18.1588	17.9517	18.6125	18.284	18.4657	18.5386
IGF2BP3~O00425	17.2322	16.9522	16.7821	17.6761	17.5977	17.5705
IGF2R~P11717	14.1596	14.2932	14.0487	14.8866	14.9813	14.9623
IKZF1~A0A0A0MST1	17.2286	17.0576	16.8289	16.8608	16.851	16.6342
IK~Q13123	19.7563	19.6819	19.5244	19.5426	19.4291	19.4534
ILF2~X6R6Z1	17.2258	17.1905	17.1612	16.6079	16.5275	16.4956
ILF3~Q12906	18.8976	18.5368	18.6034	19.2634	19.0575	18.8908
ILK~A0A0A0MTH3	14.2621	14.1206	14.031	14.5553	14.8242	14.0613
IMMT~B9A067	17.8872	18.2576	18.3597	17.9921	18.0618	18.0299
IMP3~Q9NV31	16.5404	16.4082	16.3279	15.0615	14.9184	15.2703
IMP4~Q96G21	16.4959	16.5909	16.4973	15.3924	15.5996	15.5199
INCENP~Q9NQS7	16.2089	16.0396	15.9299	15.6103	15.5286	15.4479
INPPL1~O15357-2	14.8479	14.872	14.548	16.2698	16.8175	16.8175
INTS13~H0YH12	13.7753	13.9507	13.9185	15.3824	15.3197	15.3943
INTS1~Q8N201	15.3775	15.0581	15.477	14.6195	14.6233	14.8775
INTS3~Q68E01-2	16.1054	15.7866	14.09	15.2807	14.2016	15.2911
INTS6~Q9UL03-3	16.9038	16.7805	16.8311	16.6105	16.728	16.6792
INTS7~A0A087WXK3	14.7868	14.7805	14.7229	14.9507	14.6729	14.1329
IQGAP1~H0YLE8	16.5246	17.1186	17.0816	16.5248	16.7941	16.6098
ISY1~Q9ULR0	18.6557	18.6813	19.3714	17.8363	18.1233	18.3129
IWS1~Q96ST2-2	15.5851	15.2164	15.4807	13.9616	13.3633	14.0026
KANSL1~A0A3B3IT55	15.5401	15.3243	15.5533	15.6306	15.7032	15.6432
KAT7~O95251-5	14.9408	14.8593	14.7556	14.3135	14.3224	14.4265
KDM1A~R4GMQ1	15.8858	15.9246	15.8129	15.7791	15.7906	15.9243
KHDRBS1~Q07666	21.548	21.1508	21.018	20.9431	20.8545	20.7174
KHSRP~A0A087WTP3	20.0765	20.1828	20.0859	19.8749	19.8567	19.8923
KIAA1522~Q9P206	13.9987	14.5242	13.9421	15.2592	14.8676	14.8302
KIDINS220~Q9ULH0-2	14.6265	14.6765	15.0465	15.772	14.399	15.1032
KIF11~P52732	13.9312	13.6888	14.0273	15.6422	15.939	15.4262
KIF20A~O95235-2	16.099	15.8514	15.8952	15.0604	15.0385	14.981
KIF21A~Q7Z4S6-6	14.2431	12.5116	13.0448	14.8355	15.2445	14.3514
KIF22~Q14807	17.0817	16.3724	16.8099	14.8863	15.2664	15.2392
KIF2A~O00139-2	14.3453	14.8124	14.5092	14.524	14.0492	14.2493
KIF2C~Q99661	16.5016	16.804	16.817	16.1671	16.4276	16.0629
KIF5B~P33176	13.9983	13.3428	14.0427	15.8764	16.4177	15.9325
KIFC1~Q9BW19	16.006	16.0553	15.8218	16.1747	16.0261	16.0305
KIN~O60870	16.9464	16.6436	16.6153	15.2914	15.3998	15.4966
KMT2A~Q03164-2	14.8682	14.7174	14.8352	15.2313	15.2308	15.1045
KMT2B~A0A669KBI7	13.9518	13.9324	13.4177	13.6078	14.1435	13.9899
KPNA2~P52292	18.2822	18.1363	18.6065	18.0965	18.1116	18.1031
KPNA3~O00505	13.3798	15.6438	15.557	15.3007	15.2973	15.3212
KPNA4~O00629	16.1556	16.1178	15.924	16.2689	16.1373	16.1992
KPNB1~Q14974	18.2665	18.2647	18.5687	17.7783	17.9614	17.852
KRT18~P05783	20.9372	20.8777	20.8033	21.5493	21.2179	21.3764
KTN1~Q86UP2-2	15.5466	15.2945	15.38	15.7592	15.691	15.5838
L3MBTL2~Q969R5	15.0221	14.8353	13.2153	14.7751	13.6923	14.1973
LAMTOR1~Q6IAA8	16.9819	17.009	16.6758	17.168	17.1737	17.2682
LARP1~Q6PKG0	16.7698	16.5677	16.6498	17.5562	17.6031	17.3987
LARP4~Q71RC2-3	16.8913	16.6514	16.489	17.0786	17.1591	17.1668
LARS1~A0A6I8PLB3	14.5542	14.333	14.1467	14.2506	14.2605	13.8773
LEO1~Q8WVC0	16.1271	15.9228	15.7833	16.7893	16.6654	16.8099
LIMA1~Q9UHB6	16.0729	16.0074	16.0477	18.1353	17.8279	18.2468
LIN7C~G3V1D4	14.1216	14.6794	14.2744	15.0335	14.3095	14.9492
LLPH~Q9BRT6	15.0388	13.5511	14.9069	14.6071	13.5581	13.5417
LMNA~P02545	20.142	20.0227	20.3319	20.7603	20.6676	20.8404
LMNA~P02545-2	16.6379	16.6881	17.4842	16.4124	16.7598	16.8721
LMNB1~P20700	20.9841	21.2495	21.5105	21.4592	21.5606	21.6189
LMNB2~Q03252	17.1445	17.2825	17.0784	17.9429	17.9283	17.9893
LONP1~K7EJE8	16.98	16.0792	16.7912	17.9676	17.8821	17.7805
LRPPRC~P42704	21.5534	22.1224	22.645	21.1636	21.4136	21.5213
LRRC47~Q8N1G4	14.4754	14.7458	15.7706	13.9529	13.7896	14.4697
LRRC59~Q96AG4	15.7039	16.0044	16.6306	15.79	16.1048	15.9836
LRWD1~Q9UFC0	16.3131	16.2954	16.5865	16.6737	16.6883	16.7066
LSM12~Q3MHD2-2	16.2407	14.1213	16.3242	13.5858	16.7579	14.663
LSM14B~Q9BX40-2	15.5295	15.7658	15.0817	15.4966	15.2468	15.3934
LSM4~U3KQK1	17.2665	17.3225	17.7637	17.4395	17.4222	17.904
LSM5~Q9Y4Y9-2	14.3886	18.1721	13.6795	18.6754	13.3038	18.5677
LSR~S4R3V8	14.0345	14.3021	14.2374	15.7226	15.4817	15.6932
LTV1~Q96GA3	16.3496	16.7511	16.6558	15.2419	15.5377	14.7783
LUC7L2~Q9Y383	18.6553	19.353	19.4918	19.4651	19.5801	19.4279
LUC7L3~J3KPP4	17.384	17.6598	17.4311	17.597	17.4388	17.6556
LUC7L~Q9NQ29-2	17.0851	17.7175	17.0017	17.9132	17.9979	17.9704
LUZP1~Q86V48	15.9735	15.9778	15.8752	16.5677	16.3197	16.5106
LYAR~D6RDJ1	17.8133	17.9268	17.9382	16.2533	16.6626	16.7006
MACF1~A0A590UJG2	15.8515	16.1937	15.819	16.4322	16.4774	16.6878
MACROH2A1~O75367-2	15.4354	15.1278	15.6159	14.0581	14.0218	13.3302
MAFG~O15525	13.3858	15.5546	15.5288	16.2063	16.4308	16.2312
MAGOHB~Q96A72	16.7803	16.7984	17.829	17.0788	17.082	17.3579
MAGOH~P61326	16.6839	16.9106	17.1315	17.339	13.8128	17.3989
MAK16~Q9BXY0	16.1664	15.1019	16.2507	13.6788	14.3899	14.0198
MAP7~A0A087WZ40	15.4368	15.6614	15.5462	15.3963	15.3468	15.3411
MARS1~P56192-2	16.3985	16.3466	16.6577	16.3142	16.4383	16.0093
MATR3~P43243	20.9398	20.5731	20.5063	21.024	20.8664	20.7254
MATR3~P43243-2	15.3844	14.6433	14.6558	15.3081	14.8798	14.2532
MAZ~P56270-2	16.6558	16.4237	16.7114	16.92	16.8973	16.8238
MBD2~Q9UBB5	16.7608	16.78	16.7528	16.3471	16.4794	16.5259
MBD3~O95983	18.0342	18.1203	17.8912	17.5515	17.7738	17.5854
MBNL1~C9JP00	16.8867	16.9394	16.8437	16.8279	16.6524	16.5966
MCCC1~Q96RQ3	14.8869	15.602	15.668	15.5679	15.8183	15.4103
MCCC2~Q9HCC0-2	15.6105	15.9808	15.9539	15.7047	16.387	15.9524
MCM10~Q5T670	16.1587	13.6777	15.8757	16.3704	16.3704	16.3066
MCM2~P49736	16.946	16.1826	15.7139	16.605	16.3412	16.3461
MCM3AP~O60318	16.8516	16.7572	16.6402	16.6865	16.6294	16.4253
MCM3~P25205	19.3481	18.9283	19.152	19.1391	19.1321	19.2938
MCM4~A0A3B3IS57	17.4054	17.0805	17.1996	17.1814	17.0276	17.1152
MCM5~P33992	20.4789	19.9525	20.4359	19.6544	19.6274	19.77
MCM6~Q14566	16.3115	15.6038	15.5117	16.1758	15.9503	15.9447
MCM7~P33993	18.1311	17.572	17.6807	17.1998	17.1664	17.2351
MDC1~Q14676-2	18.7776	18.2494	18.3241	17.8507	17.8254	17.7799
MDN1~Q9NU22	17.5277	17.4313	17.762	16.2497	16.343	16.3424
MEPCE~Q7L2J0-2	13.3536	14.1177	14.5707	13.5026	13.8352	13.1988
METAP1~H0Y903	13.6283	14.4053	14.1668	16.1419	16.1067	16.0271
MFAP1~P55081	19.8331	19.877	19.6252	19.8914	19.8478	19.8407
MGA~H3BU53	16.7267	15.683	16.8241	14.0399	14.2035	13.7765
MGA~Q8IWI9-3	15.192	13.8233	15.249	15.1848	14.9879	15.0977
MICOS13~Q5XKP0	14.5191	14.8126	14.795	14.752	14.8782	14.9934
MKI67~P46013-2	16.7379	16.2839	16.129	14.3899	14.7534	14.5169
MKRN2~C9J494	17.0896	16.6994	16.9407	16.3808	16.2807	16.2843
MLF2~Q15773	14.8338	14.712	14.7983	15.9728	15.9449	15.7914
MLLT10~P55197	14.0954	13.5241	13.522	14.9097	13.5686	15.0058
MMTAG2~Q9BU76-3	15.9639	14.3437	13.9918	16.069	16.3651	16.1756
MPHOSPH10~O00566	18.0364	18.0188	17.8944	16.9705	17.1054	17.1125
MPHOSPH6~H3BSB3	17.1446	17.1073	17.0812	16.5928	16.7371	16.5674
MPP1~Q00013	16.5998	16.6013	16.6361	17.4055	17.535	17.494
MPRIP~H0Y2S9	14.305	14.1685	13.7025	15.2272	15.0708	15.2185
MRE11~F8W7U8	18.092	18.2082	17.9693	17.9532	18.1129	17.9052
MRPL11~Q9Y3B7	18.4177	18.2103	18.2961	17.3837	17.426	17.5096
MRPL14~Q6P1L8	18.6562	18.4907	18.6438	18.0286	18.0789	18.1294
MRPL15~Q9P015	16.4071	16.5363	16.8329	14.9919	15.0766	15.3093
MRPL16~Q9NX20	17.9397	17.637	18.0291	16.4459	16.5481	16.5151
MRPL23~Q16540	16.4815	16.544	16.5984	13.37	13.6833	14.0187
MRPL24~Q96A35	17.1528	16.7872	17.436	16.2247	16.4221	16.6711
MRPL28~A2IDC7	16.9612	16.859	17.288	16.2646	16.3696	16.3556
MRPL2~C9IY40	14.816	14.8912	15.1845	15.329	14.588	14.1654
MRPL33~O75394	14.7775	14.9052	15.3796	14.1196	14.6097	13.4037
MRPL37~Q9BZE1	16.765	16.8408	16.6817	16.3821	16.2712	16.6051
MRPL38~Q96DV4	16.0353	16.1108	16.1755	15.3589	15.6351	15.7026
MRPL39~Q9NYK5	16.5452	16.6204	17.3596	15.9164	16.1804	16.3257
MRPL40~Q9NQ50	15.5081	15.5446	15.8684	15.6967	15.735	16.0847
MRPL45~A0A087X2D5	16.7466	16.6409	16.8417	16.1301	16.0638	16.2812
MRPL47~Q9HD33	15.3115	15.4489	15.7687	14.7617	14.9787	15.1379
MRPL53~Q96EL3	14.0501	14.4012	14.5015	14.8584	13.545	14.6712
MRPL55~X6R631	16.4568	15.8988	15.9565	15.7602	15.6469	15.9198
MRPL57~Q9BQC6	14.2235	15.7384	16.3939	14.2671	14.2221	13.8439
MRPL58~J3KS15	13.5468	14.112	15.6481	14.1244	14.339	13.4948
MRPS14~O60783	16.7422	16.2441	16.5745	15.6084	15.5387	15.4808
MRPS21~P82921	15.9532	15.6601	15.5942	14.7151	14.7051	14.6632
MRPS22~G5E9W7	16.1686	16.2008	16.3554	15.8065	15.9844	16.1213
MRPS23~J3QLR8	16.3182	14.0749	16.5938	16.8294	13.9778	13.3169
MRPS28~Q9Y2Q9	13.9801	14.3412	14.4999	14.219	14.3861	15.1666
MRPS30~Q9NP92	13.0944	14.2575	14.8289	13.6328	13.8955	14.756
MRPS31~Q92665	17.8216	17.302	17.6206	17.7239	17.7505	17.6514
MRPS34~C9JJ19	16.2037	15.8674	15.6393	16.036	15.8259	15.9526
MRPS6~P82932	17.3183	16.6582	16.5871	16.7085	16.6065	16.7538
MRPS9~P82933	16.9806	16.3565	17.2445	16.0756	16.081	16.2954
MSH6~P52701-3	15.7078	16.0715	16.0097	16.7569	16.7197	16.1772
MSN~P26038	17.0613	17.2001	17.5151	18.0893	18.5104	18.0209
MTA2~O94776	17.3346	17.1195	17.1774	16.5807	16.8343	16.6206
MTCH2~E9PIE4	17.8022	17.6964	18.3086	15.9134	17.3081	16.9931
MTDH~E5RJU9	15.7666	16.0106	16.0211	15.3253	15.3551	15.3306
MTFR1L~E9PPF9	14.5155	14.6246	14.6016	14.5255	14.3308	14.4594
MTREX~P42285	17.8226	17.7387	18.3205	16.7247	16.7223	16.7547
MYH10~P35580	17.4322	17.3742	17.1799	17.2075	17.3379	17.4958
MYH9~P35579	15.4205	15.5741	15.9839	16.0681	16.2969	16.6485
MYO18A~A0A0D9SFK2	18.2972	18.1692	18.3502	19.241	19.2864	19.33
MYO19~Q96H55-3	14.084	14.1611	14.4569	13.3112	13.8003	13.7939
NAMPT~P43490	14.3288	16.6181	16.9553	17.7647	18.183	17.5334
NAT10~Q9H0A0	17.5685	17.4327	17.2675	15.8117	15.982	15.7828
NCAPD2~Q15021	13.9751	16.148	13.4294	17.3685	17.6318	16.9052
NCAPG~Q9BPX3	13.8266	13.3553	13.8889	15.166	15.4267	14.8836
NCAPH~C9J470	14.3496	14.6404	14.8463	15.3145	16.0979	15.3817
NCBP2~P52298	17.263	16.9231	17.0336	16.8727	17.0874	16.8921
NCBP3~Q53F19	19.8582	19.5312	19.5182	19.9458	19.8544	19.7892
NCL~P19338	18.6855	18.6103	18.9946	16.3161	16.6207	16.6608
NCOA5~Q9HCD5	13.8364	15.9656	14.4498	17.2174	16.9857	16.3796
NDC1~Q9BTX1-4	16.1178	15.8338	16.3943	17.5044	17.3957	16.8064
NDUFA10~A0A087WXC5	17.7396	17.9178	18.0715	17.5143	17.6962	17.7362
NDUFA12~Q9UI09	15.8943	16.4233	16.9075	16.2734	16.3676	16.4849
NDUFA13~Q9P0J0	15.3006	13.9584	13.827	15.9639	16.1907	16.8805
NDUFA2~O43678	17.4527	17.9137	17.8168	18.163	18.1934	18.1447
NDUFA5~F8WAS3	16.2233	16.8482	17.7897	17.9421	17.8914	17.9216
NDUFA6~P56556	14.2104	14.6314	15.7518	13.9543	14.4774	14.4688
NDUFA7~O95182	17.3899	17.6593	17.89	16.845	17.1307	17.2747
NDUFA8~P51970	13.8237	13.5957	15.872	16.5459	16.3943	16.5142
NDUFA9~F5H0J3	15.5092	16.0035	17.0785	14.8961	15.223	15.4557
NDUFB10~H3BV16	14.1907	14.4323	13.2941	13.5021	13.7146	14.0076
NDUFB1~O75438	16.8129	13.9913	16.9539	16.0333	15.8326	16.1091
NDUFB4~F2Z3P9	17.1499	17.3932	16.7486	14.1137	16.4743	16.3451
NDUFB6~A0A087WZX2	18.6336	19.1878	18.7192	18.9928	19.1229	18.9981
NDUFC2-KCTD14~E9PRQ4	13.5344	13.4525	13.7821	13.1977	14.1566	13.5844
NDUFS1~P28331-4	16.225	16.8345	17.4283	16.886	17.0706	17.037
NDUFS3~G3V194	15.3932	15.2633	15.5884	15.335	15.3762	15.189
NDUFS4~O43181	15.7175	16.2052	16.5708	15.5143	15.6796	15.8762
NDUFS5~O43920	16.9767	17.244	17.6042	16.9896	16.9395	17.1136
NDUFS6~O75380	14.4589	15.4254	15.2923	16.4278	16.537	16.4846
NDUFS8~O00217	14.6241	15.5281	16.37	15.8326	16.0385	16.4119
NDUFV1~B4DE93	15.406	15.6471	16.4448	15.7385	15.8248	15.8052
NDUFV3~P56181-2	16.5456	16.7037	16.7572	16.759	16.6936	16.5466
NELFA~H0Y3X6	15.3268	13.8299	13.7315	14.3774	15.2932	14.283
NELFE~P18615-4	16.926	16.8978	16.9676	17.3262	17.5441	17.3498
NES~P48681	15.8832	15.5158	15.8933	16.4305	16.291	16.6161
NKAPD1~Q6ZUT1	16.0608	16.385	15.9454	15.8054	15.7903	15.8391
NKAP~A0A494C050	16.1874	16.015	15.3598	16.1705	16.1475	16.1392
NKRF~O15226	16.4467	16.2678	16.2744	15.5655	15.582	15.6296
NKTR~P30414	17.1948	17.2601	17.1264	17.3551	17.3757	17.3675
NNT~A0A590UJM2	15.2416	15.7313	15.8819	15.2958	15.2126	15.2066
NOB1~Q9ULX3	17.5403	18.1951	18.0495	17.4877	17.8628	17.1962
NOC3L~Q8WTT2	16.8907	17.0928	16.9237	13.6366	13.424	13.5151
NOC4L~Q9BVI4	16.5431	16.5296	14.4293	16.9342	16.815	17.3748
NOL6~Q9H6R4-4	15.495	15.4991	15.7718	13.8284	14.0573	13.7817
NOLC1~A0A0A0MRM9	16.8543	15.9695	15.963	15.4145	15.356	15.3003
NONO~Q15233	20.2375	19.9286	20.008	19.5915	19.459	19.5255
NOP14~P78316	15.7565	16.3544	16.5194	14.7898	15.0097	14.8608
NOP2~P46087	16.6762	16.6615	16.9358	13.6411	13.7126	13.5175
NOP53~Q9NZM5	16.1451	16.1231	15.7981	13.8042	13.5155	14.1703
NOP56~H0Y653	16.682	16.3042	16.4099	13.6916	12.9554	13.9209
NOP58~Q9Y2X3	15.1551	15.641	15.0016	14.3627	14.2079	14.1884
NOSIP~A0A075B6F9	15.7311	15.722	15.6705	15.9666	16.3397	16.0893
NPM1~P06748	22.8978	23.0168	22.9812	21.8588	21.9503	21.9609
NPM3~O75607	16.8778	16.5838	16.384	15.6459	15.8658	15.507
NRAS~P01111	15.0342	15.3854	15.7646	16.3689	16.2825	16.2933
NRDE2~H0YJT0	15.5514	15.2562	13.9655	13.6723	14.0092	13.7168
NSA2~A0A0A0MQZ6	15.5258	15.3482	15.1805	14.4071	14.5936	14.2652
NSD2~O96028	14.2752	14.0436	14.9217	13.7286	14.0659	13.9526
NSRP1~Q9H0G5	16.6907	16.9232	16.5365	16.7575	16.6499	16.5222
NSUN2~Q08J23-3	16.1336	15.9789	16.6369	16.4128	16.7195	16.1858
NUDT21~O43809	17.5892	18.1111	18.6785	18.99	18.9998	19.0297
NUFIP2~Q7Z417	15.7554	15.9735	15.9816	15.7876	15.8227	15.8442
NUMA1~Q14980-2	20.2272	20.0259	20.1363	20.5123	20.5164	20.5498
NUP107~P57740	19.4981	19.5631	19.5101	19.6255	19.4118	19.381
NUP133~Q8WUM0	17.592	17.7127	18.0517	18.6667	18.4454	18.5147
NUP153~P49790	19.4646	19.5608	19.4498	19.544	19.5465	19.483
NUP155~E9PF10	16.7729	17.1797	17.2831	16.9472	17.0926	17.1338
NUP160~G3V198	16.4382	16.6877	16.5293	16.626	16.5458	16.6806
NUP205~Q92621	16.0333	16.3855	16.5387	15.3791	15.3634	15.3251
NUP210~Q8TEM1	16.7369	16.7675	17.1706	17.0698	17.1073	17.0724
NUP214~A0A494C1F2	18.0734	18.1429	18.1819	18.5356	18.4608	18.419
NUP35~Q8NFH5-2	17.2478	17.165	17.5468	17.6171	17.637	17.6506
NUP62~M0QXN5	16.361	16.5651	17.0891	17.044	16.9402	17.2673
NUP85~J3KT10	16.4617	16.1727	16.7118	16.641	16.5949	16.5904
NUP88~Q99567	17.3487	17.707	17.9697	18.0279	17.9083	18.0672
NUP93~Q8N1F7	18.3175	18.2973	18.1859	18.3574	18.2321	18.1582
NUP98~A0A3B3ITD8	16.8016	16.972	17.0578	17.7462	17.653	17.5931
NVL~O15381-2	16.5622	16.3343	16.6177	14.1516	14.8711	14.4915
NXF1~Q9UBU9	17.5138	17.5903	17.602	16.8705	16.9297	16.9538
None~A0A2R8Y7X9	13.7743	15.9069	16.4696	16.1437	16.6887	16.1092
None~B4DLN1	17.1342	17.1739	17.5705	17.3814	17.1788	17.2971
None~C9JAW5	18.7305	18.9027	18.9664	18.5294	18.6042	18.4936
None~H3BNC9	21.3051	21.6781	21.1583	21.8169	21.6442	21.7346
None~U3KPZ7	18.0139	18.1709	17.8708	16.2395	16.2046	16.3088
None~V9GY48	16.6898	17.0982	16.7175	16.434	16.3478	16.4417
OCIAD1~D6RBN5	16.4578	16.7095	16.9268	17.2061	16.8657	17.1116
OPA1~A0A2R8YFD1	14.4122	15.3132	15.7933	15.4505	14.169	14.8604
ORC3~Q9UBD5-3	16.291	16.4974	16.355	16.4009	16.3499	17.2022
OTUD6B~A0A087X0W9	14.8753	15.0836	15.2906	15.434	16.214	15.2555
OXA1L~A0A087X0L7	13.4753	14.191	13.8196	15.6934	15.7622	15.8737
PABPC1~E7EQV3	16.7301	16.6359	16.6045	17.542	17.5049	17.2627
PABPN1~Q86U42-2	22.679	22.5468	22.62	22.7201	22.3433	22.3798
PAF1~Q8N7H5	17.0215	16.9404	16.9195	17.044	17.0395	16.9741
PARN~O95453	15.0994	14.8744	15.343	13.6676	13.9392	13.2677
PARP1~P09874	16.2439	16.3436	16.573	16.4734	16.495	16.3574
PAXBP1~Q9Y5B6-2	16.5297	16.7152	16.7778	17.046	17.0931	17.0668
PBRM1~Q86U86-5	15.7104	16.0198	16.3214	14.9403	14.7578	14.6337
PCBP1~Q15365	19.7126	19.8073	20.1035	20.2499	20.3177	20.2087
PCBP2~F8VZX2	16.7629	16.7805	16.8068	17.1337	17.2765	17.2029
PCF11~E9PKN0	13.783	14.6147	14.1832	13.4909	12.973	13.2095
PCM1~Q15154	17.2877	17.1833	17.1857	18.0909	17.9048	17.8148
PCNP~Q8WW12-3	15.1504	15.2608	15.1792	15.2324	15.1439	15.1149
PCNT~O95613-2	13.9136	14.188	14.0017	16.1601	16.155	16.1509
PC~P11498	14.8132	15.0555	15.1743	15.8534	16.2418	15.67
PDAP1~Q13442	14.0694	14.4917	15.3634	14.691	14.7884	14.4817
PDCD11~Q14690	15.8575	15.1533	15.4544	13.8081	14.2071	13.9571
PDCD2~F5H4V9	13.7718	14.2689	14.0257	15.4779	15.7537	15.3144
PDCD6~O75340-2	14.8295	13.1976	14.0552	13.6773	13.8186	13.6006
PDS5A~Q29RF7	15.9326	15.66	15.7497	13.9475	15.0228	13.1524
PELP1~Q8IZL8	14.0192	20.0872	20.2761	19.3798	19.2457	19.3429
PES1~B3KXD6	16.9165	17.1451	17.5704	14.063	14.1086	14.0612
PFKL~P17858	13.7735	15.6928	13.8951	13.8029	16.1869	15.5959
PFKP~Q01813	16.964	17.6514	17.6176	17.6432	18.3476	17.4886
PGAM5~Q96HS1	16.4313	16.384	17.7971	15.5634	15.7803	15.9607
PHB2~Q99623	19.0367	19.0671	19.3613	17.977	17.998	17.932
PHB~P35232	20.6833	20.8376	20.8598	20.1425	20.1126	20.2341
PHF10~S5FZ81	16.4512	16.2846	16.4175	14.9543	15.1906	15.0351
PHF3~Q92576-2	16.8448	16.6634	16.7014	16.6925	16.6676	16.5958
PHF5A~Q7RTV0	20.1734	20.0834	20.5585	20.766	20.7833	20.8955
PHF6~A0A0D9SGE8	18.9128	19.1396	19.3637	18.1546	18.2184	18.2459
PHGDH~A0A286YFL2	16.1409	16.9635	16.8545	17.3225	17.5579	17.081
PHIP~Q8WWQ0	14.5839	14.4795	14.8607	14.0004	13.8592	14.0953
PHRF1~E9PJ24	15.6896	15.87	15.4757	15.7556	15.547	15.6259
PICALM~Q13492-3	14.174	15.4631	15.4856	16.0584	16.2791	15.987
PKP3~Q9Y446	16.9991	17.3046	16.9569	16.8452	16.5827	16.5232
PKP4~A0A0D9SF60	14.1026	13.8592	13.8729	14.6489	14.2211	13.9839
PLEC~Q15149-3	18.0015	17.8492	17.9325	18.9946	18.8377	19.12
PLIN3~O60664-4	14.0575	14.6981	14.3213	15.9201	16.7004	15.0106
PLK1~P53350	18.0438	18.0018	17.9408	17.1857	17.2144	17.2131
PLRG1~O43660-2	21.1897	21.065	20.9155	21.0804	20.9895	20.9332
PML~H3BT57	18.7195	18.6183	18.8095	19.2314	19.1457	19.2527
PNKD~Q8N490-2	15.5338	15.8093	15.802	15.7454	15.6232	15.6433
PNN~Q9H307	20.7926	20.6062	20.3548	20.9699	20.9018	20.8639
POGZ~Q7Z3K3-5	15.1264	14.9894	15.918	14.7356	14.8869	15.0466
POLDIP3~Q9BY77	20.4578	20.1637	20.1311	20.4584	20.2956	20.2851
POLDIP3~Q9BY77-2	18.5006	18.5177	17.3973	19.2308	18.8022	18.6963
POLE~F5H1D6	14.4093	14.1037	14.7357	14.5116	14.7466	14.3582
POLR1A~B9ZVN9	14.5331	14.7344	13.658	13.3677	13.1528	12.9289
POLR1E~E7EX70	16.0702	16.5482	15.9383	14.0754	15.8266	15.7515
POLR2A~P24928	19.0246	18.8304	18.8611	18.8713	18.8724	18.9625
POLR2B~C9J4M6	19.0243	18.828	19.0722	18.7238	18.8237	18.842
POLR2C~P19387	14.4629	15.4126	13.7599	16.3619	16.5681	16.6936
POLR2E~A0A087WVZ9	17.4827	17.3442	17.6846	17.6052	17.7526	17.8319
POLR2I~P36954	15.3978	15.2989	15.4885	16.8204	16.7824	16.8062
POLR2K~P53803	16.7309	16.575	16.3685	16.641	16.704	16.774
POLRMT~K7EMH3	14.7907	14.8506	14.816	13.2369	14.5634	14.4972
POM121C~A8CG34	16.7966	16.804	16.7362	16.9171	16.8366	16.7935
PPAN-P2RY11~A0A0A6YYI3	16.0927	16.0807	16.1313	13.6339	13.8427	13.2712
PPHLN1~Q8NEY8-9	19.1734	18.9543	18.8684	19.2156	19.1626	19.1915
PPIG~E9PG73	18.1015	18.3633	18.3644	18.2722	18.284	18.4289
PPIL2~Q13356	17.407	17.3211	17.4701	17.1701	17.2998	17.1605
PPP1CC~F8VYE8	15.7594	15.6253	16.0913	14.6805	14.8243	15.4292
PPP1R10~Q96QC0	16.9937	17.0055	16.9688	16.225	16.2097	16.265
PPP1R12A~O14974-4	17.7963	17.6401	17.6628	18.536	18.4901	18.3481
PPP1R18~A0A0G2JHC2	14.8044	14.808	14.3771	17.4756	16.8829	17.4191
PPP1R9B~Q96SB3	15.8891	15.6151	15.4731	18.4977	18.224	18.8798
PPP2R1A~P30153	17.1532	17.4102	17.5398	17.1546	17.2677	17.2719
PPP2R1B~P30154-4	14.5356	14.76	14.7198	14.5231	14.4488	14.352
PPWD1~Q96BP3	15.6374	15.248	16.516	17.3367	17.136	16.9031
PQBP1~O60828-2	19.6914	19.4755	19.0754	20.0839	19.9319	20.0889
PRDM10~E9PLV1	16.3794	16.1678	16.199	15.3988	15.2616	15.1963
PRDX6~P30041	14.116	14.2162	13.2464	17.0467	17.4625	16.5595
PRKAR1A~P10644	13.8923	14.4385	14.6619	15.785	15.6608	15.4589
PRKAR2A~P13861-2	15.6446	15.5324	15.7804	16.3599	16.1529	16.3872
PRKAR2B~P31323	13.8976	14.9681	14.3066	16.1186	16.0181	16.2152
PRKDC~P78527-2	18.4729	18.204	18.2825	18.208	18.368	18.2834
PRPF19~F5GY56	18.9466	18.7774	19.0037	18.5422	18.4429	18.6615
PRPF31~Q8WWY3	18.5243	18.5341	18.3744	18.606	18.5771	18.7028
PRPF38A~Q8NAV1	18.6276	18.7503	18.9126	17.805	18.0017	18.1797
PRPF3~O43395	20.4897	20.6188	20.4683	20.3225	20.2508	20.365
PRPF40A~O75400	18.5596	18.9186	18.5034	19.529	19.329	19.5619
PRPF4B~Q13523	21.3675	21.3385	21.4018	21.1216	20.9254	21.1153
PRPF4~O43172-2	18.7807	19.1255	19.5895	18.5824	18.6809	18.8883
PRPF6~O94906	20.9878	21.1152	20.9845	20.6577	20.644	20.8401
PRPF8~Q6P2Q9	20.7413	20.71	20.7873	19.9462	20.0308	20.1437
PRRC2A~P48634-2	17.0216	16.9894	17.0012	17.3583	17.3243	17.2095
PRRC2C~E7EPN9	16.5425	16.5762	16.4758	17.0828	17.0416	16.9583
PSIP1~O75475-3	20.1163	20.0289	19.938	18.7394	18.978	19.0451
PSME3~K7ESG5	14.7321	15.6608	15.4189	15.3365	15.6161	15.0421
PSPC1~Q8WXF1	17.2173	16.823	17.327	16.6455	16.4178	16.5362
PTBP1~K7EKJ7	19.973	19.7833	19.7316	19.7969	20.0511	19.8444
PTBP3~O95758-6	17.5541	17.3166	17.4518	17.711	17.6128	17.3923
PTPN1~P18031	16.8099	16.6573	16.7829	16.5396	16.7589	16.4666
PTPRC~E9PKH0	13.8252	13.9505	13.9609	15.1603	15.4864	15.6447
PUF60~Q9UHX1-5	16.1593	16.9115	17.3522	16.7526	16.7837	16.9022
PUM1~E9PR38	16.5188	16.6368	16.3266	17.472	17.4994	17.4649
PUM3~Q15397	15.5164	14.8997	14.4519	14.1557	14.0916	14.4036
PWP1~Q13610	16.8606	17.1532	13.8032	13.7971	13.2385	14.0924
PYM1~Q9BRP8-2	16.219	13.949	15.8579	16.1656	13.5599	16.0469
QKI~H0YG47	15.9572	15.9501	13.5928	16.2121	16.1935	16.4962
RAB10~P61026	13.8846	14.7077	15.2918	13.6679	13.6265	13.7774
RAB11A~H3BMH2	15.7046	15.7301	16.2684	16.3731	16.5615	16.2821
RAB1A~P62820-3	17.3912	17.3848	17.6988	17.7267	18.0307	17.9067
RAB1B~E9PLD0	17.6965	17.8274	18.3087	17.8778	18.0169	17.9198
RAB35~Q15286-2	15.8171	16.1986	16.8843	16.1244	16.4559	16.2552
RAB5A~P20339-2	16.0523	16.1165	16.7821	15.8531	16.1008	15.8576
RAB5C~K7ENY4	13.7728	16.3822	16.7192	15.947	16.0127	15.9097
RAB6B~C9JB90	16.4543	16.5204	17.5727	16.6148	16.7219	16.6446
RABL6~Q3YEC7	15.9912	12.8838	16.4667	17.1419	17.7174	16.8862
RACGAP1~F8VRD2	15.8693	15.9195	15.1933	14.6846	14.7683	14.537
RAD18~F8WE49	15.6845	15.0187	15.1704	14.8556	14.9282	14.8337
RAD21~O60216	17.3456	17.3286	17.1942	17.7672	17.6264	17.6527
RAD50~Q92878	16.1507	16.2285	16.6484	15.8316	16.0958	16.1154
RALB~P11234	17.6342	17.7895	18.5551	17.602	17.7275	17.9112
RALY~Q9UKM9-2	18.7102	18.5506	19.2444	18.6267	18.6145	18.6929
RANBP2~P49792	18.2757	18.2322	18.374	19.0197	18.8872	18.8708
RANBP9~Q96S59-2	14.0413	15.3546	15.6561	13.5531	14.2889	13.4303
RANGAP1~P46060	18.5868	18.7474	18.8514	18.7233	18.555	18.6476
RAN~B5MDF5	19.3107	19.195	19.1601	18.3666	18.5663	18.5346
RAP1B~P61224	19.8757	19.9408	20.8589	20.0609	20.1947	20.3563
RARS1~P54136-2	15.8941	15.9569	16.0986	15.5071	12.9994	15.6498
RBBP4~E9PNS2	16.9042	16.8104	17.3419	16.5619	16.6874	16.5868
RBBP6~Q7Z6E9	17.4254	17.3875	17.3105	17.3289	17.317	17.2095
RBM10~P98175-5	18.6712	18.568	18.6099	18.4341	18.4392	18.4049
RBM14~Q96PK6	19.4865	19.2231	19.1222	19.2167	19.1047	19.0864
RBM14~Q96PK6-5	18.1344	17.8939	17.8682	18.3815	18.3755	18.3128
RBM15B~Q8NDT2	16.9757	16.847	16.5372	16.7009	16.5399	16.6077
RBM15~Q96T37-4	19.477	19.4131	19.3116	19.5027	19.4198	19.4733
RBM17~Q96I25	18.1593	18.2678	18.2412	18.8511	18.825	18.8154
RBM19~Q9Y4C8	13.5053	14.775	14.1119	15.0194	14.9707	15.1059
RBM22~Q9NW64	18.5161	18.2724	18.4997	19.327	18.9974	19.285
RBM25~P49756	17.9029	18.3774	18.3485	18.3433	18.354	18.3218
RBM26~Q5T8P6-2	15.9934	16.2548	16.237	14.049	13.9014	14.0174
RBM28~Q9NW13	16.6628	16.5776	16.8824	15.1328	15.5078	15.8459
RBM34~A2A2V2	16.3324	15.5686	16.4799	13.7653	14.3836	14.2145
RBM39~Q14498	18.8374	18.9193	18.7476	18.7647	18.683	18.8194
RBM3~P98179	19.2649	18.8708	18.814	18.8843	18.6936	18.7082
RBM42~K7EP90	18.5844	19.0174	18.8085	17.5286	17.7591	18.0382
RBM5~P52756	17.412	17.3941	17.4191	17.577	17.4808	17.5121
RBM6~P78332	16.6898	16.2106	16.368	16.7369	16.5875	16.5251
RBM7~J3KPD3	18.0624	17.8449	17.7443	18.111	17.9505	17.9116
RBM8A~Q9Y5S9	19.4276	19.1712	18.8924	19.9339	19.7848	19.7481
RBMX2~Q9Y388	15.4334	15.315	14.6779	14.6556	14.3116	14.6199
RBMXL1~Q96E39	16.4551	15.8886	13.9453	16.5104	16.0939	13.0387
RBMX~P38159	18.7814	18.2883	18.5308	18.6348	18.4308	18.3812
RCC1~C9JRH2	16.8838	14.1876	17.7876	16.8111	16.9603	17.0343
REPIN1~Q9BWE0	15.5407	15.9948	16.0005	16.1729	16.7708	15.9051
REXO4~Q9GZR2	15.4544	15.5014	15.4792	14.4089	14.6466	14.0019
RFC2~P35250	17.2329	17.3535	16.9528	17.4207	17.5971	17.2421
RFC5~P40937	16.574	16.7164	16.6462	16.4374	16.5585	16.2955
RFX1~P22670	17.1175	16.9525	16.393	14.255	16.38	16.3098
RHOA~P61586	16.3538	16.5186	16.254	17.4006	17.4634	17.6108
RHOC~Q5JR08	14.3443	14.5038	14.599	15.4414	13.7794	13.3195
RHOG~P84095	18.3857	18.35	18.6302	18.1181	17.9629	18.0192
RHOT2~Q8IXI1	16.217	16.0865	16.4111	16.2084	16.2408	16.1832
RIF1~Q5UIP0	17.75	17.5376	17.5753	17.6827	17.8025	17.6484
RING1~Q06587-2	16.7465	16.5275	16.6644	16.7726	16.8945	16.7502
RMDN3~H0YNE5	12.9295	13.5656	14.1948	17.8132	17.7628	17.9411
RNF113A~O15541	14.0352	13.6094	13.8924	14.7153	15.109	14.9354
RNF2~X6RFN3	14.0362	13.9133	13.2759	14.5277	15.3384	15.3499
RNF40~A0A087WTK2	16.4465	16.4553	16.407	16.9405	16.828	16.4717
RNPS1~Q15287	21.576	21.4201	21.5838	21.3682	21.4009	21.4495
RPF2~Q9H7B2	16.8472	16.8889	16.9521	13.7716	14.3082	13.8239
RPL10A~P62906	18.7696	18.9733	19.0767	16.7717	17.2273	17.2275
RPL10~F8W7C6	18.1149	18.0843	18.1972	18.1018	18.1768	17.9206
RPL10~X1WI28	19.0986	19.1654	19.1849	17.4288	17.6702	17.3644
RPL11~P62913	18.6756	18.9009	18.8917	17.347	17.5706	17.5194
RPL12~P30050	18.308	18.5151	18.731	17.4453	17.5942	17.4752
RPL13A~P40429	18.5768	18.8045	18.5632	16.6712	16.6217	16.5165
RPL13~P26373	20.1473	20.3292	20.2522	18.5646	18.7731	18.6324
RPL14~E7EPB3	17.5722	17.9477	17.8153	14.8031	15.7265	15.5082
RPL15~P61313	17.7504	18.2703	18.3221	16.3334	16.5864	16.3535
RPL17~J3KRB3	17.3152	17.6892	17.8799	15.3296	15.6887	15.5368
RPL18A~M0R117	17.3992	17.6496	17.7811	15.6052	15.9197	15.7376
RPL18~G3V203	19.0331	19.2458	19.5342	17.1907	17.4241	17.6887
RPL19~P84098	18.5692	18.6647	18.7128	17.6985	17.772	17.5743
RPL21~P46778	18.7849	18.8863	18.9002	16.8271	16.8545	16.5609
RPL22~K7ERI7	18.13	18.0616	18.5078	16.2982	16.4351	16.2758
RPL23~P62829	17.8895	17.9649	18.0624	16.3674	16.6167	16.6641
RPL24~P83731	16.6559	16.7748	16.8369	15.5741	15.628	15.6857
RPL26~P61254	18.4993	18.8055	18.9555	15.6871	16.4111	15.6962
RPL27A~P46776	16.2842	16.8512	16.5587	15.6418	15.4586	16.4219
RPL28~H0YKD8	18.8823	19.0929	18.8136	17.9587	18.1243	17.9836
RPL29~A0A3B3ITT5	16.3476	16.4969	16.3947	13.6832	15.2083	13.8032
RPL31~P62899	20.0323	19.9634	20.1229	18.3856	18.5531	18.5515
RPL32~D3YTB1	17.0794	17.2816	17.4882	15.8477	16.1346	15.9574
RPL34~P49207	16.6544	16.7899	16.6586	13.7826	14.3579	14.1138
RPL35A~P18077	16.6013	17.7177	16.7874	15.8201	15.9744	15.7551
RPL36~Q9Y3U8	16.3295	17.2575	16.2006	13.2412	15.3725	14.5803
RPL38~P63173	16.8449	16.6833	16.5118	16.6821	16.6542	16.5603
RPL3~P39023	18.0445	18.0872	18.0708	16.9739	17.0585	16.8425
RPL4~P36578	19.193	19.4404	19.237	17.8003	18.0265	17.7962
RPL5~P46777	16.1338	16.5987	16.9356	15.4153	15.9092	15.9217
RPL6~Q02878	20.1297	20.3037	20.5521	19.4116	19.5472	19.3611
RPL7A~P62424	17.9369	18.0428	18.1693	16.5794	16.7361	16.5368
RPL7~A8MUD9	17.8165	18.3039	18.4763	16.8069	17.1328	16.9909
RPL8~P62917	18.417	18.7512	18.8736	16.7232	16.9492	16.7637
RPL9P9~P32969	19.1261	19.2481	19.2908	17.5164	17.5529	17.6025
RPLP0~P05388	17.5346	18.0009	18.2481	17.3739	17.5817	17.3981
RPLP1~P05386	13.3446	13.8634	13.5627	17.5781	16.399	13.8207
RPN1~P04843	17.8588	17.7507	18.1987	16.8258	17.2086	17.1522
RPRD1A~Q96P16-3	15.1559	15.2699	15.2583	15.5629	15.3904	15.9815
RPRD2~Q5VT52-3	16.1859	16.2449	16.3344	16.6687	16.6171	16.5979
RPS10~P46783	19.8778	19.8238	19.7608	19.6976	19.6171	19.7679
RPS11~P62280	19.9938	20.3023	20.4927	18.8501	18.9906	19.1657
RPS13~P62277	19.7146	19.9283	19.8621	18.5156	18.6584	18.7643
RPS14~P62263	19.3544	19.152	19.2167	18.6914	18.6897	18.5492
RPS15A~P62244	14.2111	15.5739	15.531	14.3599	13.5824	14.2759
RPS16~P62249	21.0827	21.1669	21.0403	18.7957	18.9113	18.8642
RPS18~P62269	22.8263	23.0007	22.8795	20.4427	20.4684	20.3869
RPS19BP1~F8WFE7	16.7642	16.4037	16.2507	13.462	13.7707	13.8834
RPS19~P39019	22.0409	22.1328	22.1876	19.8584	19.9288	19.9929
RPS20~P60866	21.6039	21.5742	21.7381	20.0962	20.2452	20.1932
RPS21~P63220	15.9403	16.0449	15.4981	17.1318	17.0685	16.8556
RPS23~P62266	18.3129	18.463	18.5445	17.0007	16.9723	17.0127
RPS24~E7ETK0	19.0382	19.4183	18.8239	17.7844	18.0239	17.998
RPS25~P62851	19.4043	19.5888	19.3266	17.0376	17.2245	17.2911
RPS27A~P62979	18.4305	18.3355	18.5271	17.5558	17.5191	17.6065
RPS27L~C9J1C5	18.5439	18.8814	18.3632	18.913	18.8251	18.8572
RPS28~P62857	20.6157	20.5167	20.5702	20.2664	20.2934	20.2399
RPS29~P62273	18.7692	19.0153	18.7368	17.1699	17.2721	17.4032
RPS2~P15880	18.7931	18.7228	18.743	18.8449	18.9855	18.7894
RPS3A~P61247	20.5348	20.4082	20.3211	19.5722	19.6409	19.5566
RPS3~E9PPU1	19.5694	19.4933	19.8683	18.2491	18.4513	18.3588
RPS4X~P62701	18.6652	19.0507	19.4554	17.814	18.0708	18.4248
RPS5~M0R0F0	20.0721	20.3023	20.0812	18.2088	18.251	18.3323
RPS6~P62753	20.5868	20.9713	20.7067	20.3271	20.3051	20.4055
RPS7~P62081	21.9466	22.0694	21.9479	21.6061	21.7361	21.735
RPS8~P62241	21.0878	21.1023	21.1129	19.6368	19.7628	19.7381
RPS9~P46781	15.6274	16.03	16.364	13.9699	13.8128	13.7503
RPSA~C9J9K3	15.9514	15.8392	15.7788	15.7779	16.221	16.3279
RRAS2~P62070	14.9159	14.2882	15.0685	14.0849	13.3271	15.5485
RRBP1~F8W7S5	15.4847	15.3192	15.5061	13.7628	15.1914	13.5646
RREB1~Q92766	16.6614	16.3762	16.5423	16.9099	16.8659	16.7483
RRP12~Q5JTH9-2	17.0917	17.0818	16.8139	15.9766	15.4954	15.4807
RRP15~Q9Y3B9	16.802	16.733	16.8662	14.5649	14.6604	14.6837
RRP1B~Q14684-2	16.618	16.3373	16.3417	14.2763	14.2711	14.2935
RRP1~P56182	16.5128	16.1611	16.2782	15.3107	15.4179	15.3983
RRP8~O43159	16.0364	15.7413	15.2913	13.9187	13.3489	13.6365
RRS1~Q15050	17.47	17.4911	17.0485	14.5557	14.4737	14.8881
RSBN1L~Q6PCB5	15.4574	16.3294	15.4577	15.1301	14.794	14.9689
RSL24D1~Q9UHA3	16.7112	16.6203	16.3392	15.7474	14.8206	14.9661
RSRC1~C9J713	17.3951	17.3097	17.1269	17.9722	17.9108	17.9399
RSRC2~Q7L4I2-2	13.4103	16.1896	15.2067	16.6075	16.4841	16.4017
RTCB~Q9Y3I0	18.0285	17.9995	18.2382	17.7297	17.6741	17.6978
RTF2~A0A0A0MQR2	15.6218	15.049	15.1102	15.0812	15.0331	14.988
RUNX1~Q01196-7	14.6345	14.5252	14.4487	15.1087	15.1759	14.8762
RUVBL1~Q9Y265	17.9044	18.093	18.2485	17.4291	17.7307	17.6943
RUVBL2~Q9Y230	17.413	17.481	17.269	17.283	17.3345	17.2823
SAFB2~Q14151	18.82	18.4534	18.4734	19.2594	19.1529	19.107
SAFB~Q15424-2	21.2151	20.8306	20.9731	21.4572	21.3893	21.3566
SAMD1~Q6SPF0	17.3755	17.0244	17.0628	17.7746	17.7398	17.7136
SAP130~H7BXF5	16.1762	16.4334	16.0701	17.0297	17.0024	16.9514
SAP18~O00422-2	19.1521	19.0856	19.1767	18.9965	19.0857	18.9603
SAP30BP~J3QQJ0	16.6626	17.1336	17.0121	17.4574	17.3488	17.602
SARNP~P82979	16.7292	15.6232	16.0233	15.7415	15.7521	15.3934
SART1~O43290	20.9538	21.0092	20.7893	21.016	20.8869	20.9761
SART3~A0A499FI31	16.861	16.7927	16.7844	16.4339	16.3729	16.2245
SCAF11~F8VXG7	17.8774	17.7702	17.7277	17.8512	17.8457	17.916
SCAF1~Q9H7N4	18.5733	18.4138	18.5016	18.0393	18.1002	17.9622
SCAF4~O95104-2	17.6461	17.3707	16.8076	17.408	17.1513	17.334
SCAF8~A0A0A0MT33	15.6437	15.7714	15.4874	15.5851	15.5452	15.5396
SCAMP3~O14828-2	16.2165	16.2662	16.0914	17.8991	18.1148	18.0681
SCRIB~A0A0G2JMS7	17.0508	17.0306	17.0301	17.9742	17.9173	18.1775
SDAD1~E7EW05	17.6135	17.7363	14.6775	16.1336	13.4606	16.2866
SDHA~D6RFM5	16.4446	16.6426	17.1455	16.4728	16.4882	16.6548
SDHB~P21912	15.3871	15.6581	16.329	15.4224	15.4041	15.4882
SEC16A~X6RGP5	13.6783	14.0847	14.7267	14.0576	14.2209	14.0511
SEH1L~K7ENI5	15.4461	15.6751	15.4859	15.3519	15.4264	15.5395
SENP1~Q9P0U3-2	15.1515	15.1048	15.3292	15.279	15.3924	14.995
SENP2~Q9HC62-2	14.8252	14.8222	14.4811	14.4967	14.4627	14.732
SERBP1~Q8NC51-3	19.6522	19.2874	19.5013	19.2751	19.2404	19.016
SERPINH1~E9PQ34	14.1155	14.7292	14.5174	15.1663	15.6772	15.9471
SETD1A~O15047	15.4863	15.621	15.5301	14.8108	15.1256	14.9227
SETD2~Q9BYW2	15.8395	15.8442	16.0241	16.1915	16.1672	16.0485
SF1~H7C0N4	18.0856	17.9282	17.9675	18.1164	18.2127	18.1261
SF1~Q15637-6	18.4292	18.4453	18.2764	18.2857	18.1835	18.3286
SF3A1~Q15459	20.4955	20.554	20.6065	20.9935	20.8946	20.8445
SF3A2~Q15428	19.6225	19.3506	19.6757	19.5682	19.512	19.5545
SF3A3~Q12874	20.3127	20.3361	20.6839	20.6495	20.6874	20.7427
SF3B1~O75533	20.5374	20.5275	20.6921	20.6704	20.6333	20.634
SF3B2~Q13435	20.6195	20.4904	20.6848	20.65	20.6076	20.5934
SF3B3~Q15393	17.2231	17.4149	18.204	17.7612	17.7101	17.7979
SF3B5~Q9BWJ5	20.8112	20.8532	21.1063	21.1997	21.1908	21.2072
SF3B6~Q9Y3B4	18.1318	18.177	18.1346	18.2357	18.2479	18.3847
SFPQ~P23246	20.1388	19.853	20.3564	19.5746	19.4651	19.6226
SFSWAP~Q12872	17.6329	17.9596	17.6688	18.1151	18.0793	18.2561
SFXN1~Q9H9B4	17.7867	18.2466	18.4365	17.856	17.9595	17.8333
SIN3A~Q96ST3	16.4938	16.4338	16.55	16.2667	16.4121	16.4106
SIPA1L1~F5GYF8	14.7986	14.0013	14.0545	15.218	15.3237	16.6488
SIPA1~Q96FS4	14.564	14.9237	13.8191	15.4394	14.8732	15.5828
SLC1A5~Q15758	15.4321	15.4328	15.8948	16.5006	16.4184	16.6478
SLC25A11~I3L1P8	18.6969	18.8488	18.9272	18.2639	18.3841	14.3624
SLC25A13~Q9UJS0	16.8214	16.9067	17.2329	16.7798	16.7175	16.4927
SLC25A1~P53007	13.22	14.1124	14.6872	14.1365	14.5173	14.1345
SLC25A21~Q9BQT8-2	15.6234	15.6268	16.0242	13.6853	14.0383	14.092
SLC25A3~F8VVM2	19.0949	19.3457	19.531	18.3125	18.4207	18.4245
SLC25A5~P05141	18.8817	19.2463	19.5056	18.45	18.3614	18.261
SLC25A6~P12236	14.6409	14.622	15.5366	13.6862	14.0325	14.0736
SLC7A5~Q01650	14.0619	15.6234	15.7805	16.5144	16.5013	16.6433
SLIRP~A0A087WUN7	16.4352	16.2059	17.1417	16.0504	16.1593	16.05
SLTM~Q9NWH9	18.9488	18.6822	18.8277	18.8641	18.8251	18.75
SLU7~O95391	18.0192	17.7943	17.9512	18.0874	17.9948	17.9298
SMARCA2~A0A0U1RQZ9	16.3539	16.4161	15.8271	13.2273	16.019	13.932
SMARCA4~P51532	18.7783	18.9219	18.7989	17.7703	18.0658	17.8968
SMARCA5~O60264	19.6293	19.2937	19.6383	18.8172	18.8858	18.9328
SMARCB1~G5E975	17.4965	17.6023	17.3803	17.0565	17.1387	16.8134
SMARCC1~Q92922	18.6722	18.6079	18.9316	18.0365	18.2566	18.1083
SMARCC2~F8VXC8	17.9393	17.9304	18.2295	17.3179	17.4066	17.0826
SMARCD1~Q96GM5-2	17.2075	17.02	17.5803	17.1579	13.598	13.9288
SMARCD2~J3KMX2	18.1235	18.2329	18.1266	16.5854	16.7573	16.5366
SMARCE1~Q969G3	18.7921	18.7205	18.7692	18.0892	18.2466	18.1371
SMC1A~G8JLG1	16.6436	16.3797	16.6254	16.7263	17.1283	17.1013
SMC2~O95347	18.879	18.8459	18.9046	19.1161	19.053	18.9013
SMC3~Q9UQE7	18.1582	18.0393	18.4881	18.0696	18.3593	18.3332
SMC4~E9PD53	14.1802	15.6464	15.8488	15.8375	15.9483	15.7839
SMCHD1~A6NHR9	17.3221	16.9989	16.6098	17.8644	17.9447	17.9021
SMIM20~Q8N5G0-2	17.8551	17.7949	17.5989	17.3007	17.1716	17.3444
SMN1~B4DP61	15.3298	15.63	14.1396	14.178	15.9337	15.5713
SMNDC1~O75940	18.567	18.3069	18.5268	18.1931	18.1607	18.0666
SMU1~Q2TAY7	16.2523	16.5258	17.273	15.5451	15.8697	16.1092
SNAP23~O00161	17.2342	17.4632	17.4727	17.9217	17.7682	18.073
SNAP29~O95721	13.493	13.475	13.9324	15.2658	15.388	15.2872
SND1~Q7KZF4	14.9291	16.9356	13.1669	14.0725	14.1966	14.2685
SNIP1~Q8TAD8	18.6095	18.5978	18.5305	18.5146	18.4113	18.4857
SNRNP200~O75643	22.2071	22.2895	22.4915	21.5916	21.6305	21.771
SNRNP27~Q8WVK2	18.8346	18.8621	18.5132	18.8607	19.0223	19.136
SNRNP40~Q96DI7	21.416	21.5227	21.9054	21.3384	21.4211	21.4976
SNRNP70~P08621-2	16.7621	16.8924	17.6707	16.4748	16.2873	15.6728
SNRPA1~P09661	19.7202	19.6964	19.5954	19.8779	19.7243	19.7115
SNRPA~M0QZG7	20.988	20.909	21.0096	21.565	21.2973	21.1302
SNRPB~P14678-2	16.8197	17.0595	17.0549	16.7987	16.74	16.8799
SNRPC~P09234	19.4952	19.7016	20.1422	20.5733	20.4947	20.5215
SNRPD2~P62316	18.2164	18.661	18.5265	16.9759	16.8348	17.1434
SNRPD3~P62318	16.7982	17.0523	16.5587	17.3491	17.2424	16.6711
SNRPE~P62304	18.0493	17.9029	18.2836	17.6052	17.5852	17.7743
SNU13~P55769	16.255	16.4825	16.92	16.8842	16.8695	17.0561
SNW1~Q13573	20.4238	20.2478	20.2449	20.4527	20.3854	20.3131
SNX6~A0A0A0MRI2	13.2261	13.8393	14.4879	13.3689	13.5185	13.3221
SNX9~Q9Y5X1	15.7387	16.1582	16.2576	15.883	16.2772	15.7988
SON~P18583-3	17.7041	17.4627	16.7824	17.2463	16.7857	17.2104
SON~P18583-6	17.6817	17.7452	16.8397	18.5465	18.3763	18.3506
SON~P18583-7	21.1799	20.9319	20.9674	21.2972	21.1822	21.1495
SP1~P08047	17.2468	17.0808	17.4002	17.5335	17.4095	17.4066
SP3~A0A494C1G8	16.2578	15.6745	16.1116	15.9945	15.8291	15.7061
SPECC1~J3KSG2	14.5253	14.1591	14.5127	15.899	15.8175	15.8629
SPEN~Q96T58	16.8823	16.6224	16.6593	17.0235	16.937	16.8824
SPOUT1~Q5T280	15.6867	15.5278	15.6562	13.7254	14.2332	13.6342
SPTA1~P02549-2	16.4715	16.376	17.0056	17.5324	17.5972	17.9096
SPTAN1~A0A0D9SF54	17.7522	17.4735	17.3269	18.5037	18.2038	18.5516
SPTBN1~Q01082	17.3873	17.1448	17.9284	18.3892	18.3674	18.5829
SPTBN2~O15020	14.246	14.2617	14.7267	15.2412	15.1946	15.3233
SPTB~P11277	17.5598	17.3708	17.5425	17.9758	17.8335	17.9431
SREK1~Q8WXA9	18.0453	18.3082	17.9676	17.9174	17.8233	17.7727
SRP14~H0YLA2	16.1537	16.2391	16.2535	13.3198	15.0107	15.1053
SRP68~Q9UHB9-4	14.1059	16.4005	13.99	17.9025	17.9962	17.46
SRP9~P49458	15.8634	15.7226	15.4541	15.8741	15.9788	15.9757
SRPK1~H3BLV9	16.004	16.2706	16.564	15.7021	15.8519	16.0328
SRPRB~H7C4H2	15.0785	15.5292	15.3016	15.0201	15.1664	14.8667
SRRM1~A9Z1X7	18.5615	19.0858	18.6218	19.3346	19.2074	19.6641
SRRM2~Q9UQ35	21.5104	21.9756	21.2902	22.2725	22.079	22.1278
SRRT~Q9BXP5-4	20.399	20.3204	20.5459	19.8986	20.0754	20.1811
SRSF10~O75494-6	19.6488	19.712	20.016	19.8309	19.911	20.03
SRSF11~Q5T760	16.5948	17.2191	17.0243	17.355	17.4186	17.5667
SRSF1~J3KTL2	20.3368	20.3418	20.6792	20.222	20.348	20.5094
SRSF2~Q01130-2	18.8274	19.2907	19.6671	18.3111	18.6145	18.8664
SRSF3~P84103	17.6101	17.8071	18.2505	17.6233	17.7099	17.9491
SRSF4~Q08170	18.775	18.6698	18.6839	18.7681	18.7856	18.9325
SRSF5~Q13243	21.5265	21.4156	21.2489	21.1028	21.1217	21.1794
SRSF6~Q13247	21.1941	21.1525	20.8305	21.3242	21.2445	21.3339
SRSF7~Q16629-4	17.1462	17.2042	17.0514	17.3515	17.3828	17.3764
SRSF8~Q9BRL6-2	16.8167	16.8434	16.6451	16.829	16.7133	16.6569
SRSF9~Q13242	20.763	20.6877	20.6483	20.697	20.6266	20.7311
SSX1~Q16384	19.3197	19.0768	18.4416	18.6573	18.5803	18.4993
STAG2~Q8N3U4	16.1333	16.0499	16.4513	16.2906	16.4936	16.4208
STEEP1~Q9H5V9-2	15.9765	15.9955	15.8111	16.0465	15.989	15.9698
STOML2~Q9UJZ1-2	17.8258	17.9043	17.6993	17.3395	17.4349	17.4916
STX4~A0A087WWW0	16.0085	16.2373	16.2889	16.4924	17.328	16.6121
STX7~O15400-2	15.6746	13.3845	15.9051	15.8906	16.4885	12.9732
SUGP1~Q8IWZ8	17.3271	17.2583	17.2766	16.9854	16.9784	16.7517
SUGP2~M0R2Z9	17.4881	17.097	17.2042	17.454	17.3562	17.1204
SUPT16H~Q9Y5B9	16.2639	16.1903	16.4677	14.3708	14.8706	14.711
SUPT5H~O00267	13.5693	16.4574	15.8084	15.0684	15.2987	14.9379
SUPT6H~Q7KZ85	17.346	17.3498	17.196	17.6905	17.5868	17.7008
SURF6~O75683	18.6923	18.5858	18.3816	17.4227	17.5128	17.4868
SUZ12~J3QQW9	16.8018	16.4387	16.9892	15.9914	16.002	16.0513
SYF2~O95926	17.7193	17.3664	17.7148	17.6792	17.6575	17.6874
SYMPK~A0A087WUE9	18.2692	18.3621	18.3687	18.6496	18.6182	18.581
SYNCRIP~O60506-3	18.5128	18.391	18.9837	17.6086	17.7395	17.7864
TADA3~O75528	14.6434	14.3972	14.3509	13.9816	14.1016	13.8783
TAF15~Q92804-2	20.0217	19.9019	19.6579	19.8621	19.5522	19.4814
TAF1~P21675-8	16.5461	16.5482	16.141	16.7241	16.8011	16.74
TAF4~O00268	14.9547	15.3193	15.207	15.4582	15.6169	15.5281
TAF8~A0A0A0MRR3	16.0772	16.2707	16.2368	16.4904	16.5388	16.446
TAF9~D6RIE8	16.3704	16.6668	16.5422	16.2681	16.3483	16.3227
TARDBP~A0A087WX29	19.0581	18.832	18.9084	18.6446	18.6937	18.6313
TASOR2~A0A2R8YH03	15.743	15.3216	15.4039	15.8444	15.6631	15.5487
TASOR~A0A087X0F1	16.7922	16.4954	16.7519	16.7024	16.7911	16.3981
TBL2~E9PF19	16.9889	16.5846	17.4569	15.8	15.8785	15.8328
TCERG1~O14776	18.9647	19.2533	19.5909	18.0607	18.2883	18.2798
TCF12~Q99081	15.4562	15.5021	13.618	15.4333	15.4212	14.0634
TCF20~Q9UGU0-2	15.7764	15.3842	15.3937	15.1224	15.1541	15.1475
TCOF1~Q13428-2	16.9825	17.1895	17.2964	17.1635	17.2219	17.1038
TCP1~F5H282	14.3209	14.6025	13.4967	13.9778	15.1664	14.4495
TEX10~Q9NXF1-2	15.0992	14.9739	13.799	13.7134	13.857	14.1766
TFIP11~Q9UBB9	16.35	16.4958	16.7259	16.423	16.4665	16.4749
TFRC~P02786	16.6064	17.1487	17.814	17.5309	17.8815	17.6991
THOC1~Q96FV9	19.9095	19.8153	19.8304	20.0571	19.993	20.0603
THOC2~A0A0C4DG98	18.7885	18.531	18.9116	18.2484	18.2903	18.4655
THOC3~Q96J01-2	13.5131	14.0374	14.5987	14.8508	14.909	14.9005
THOC5~Q13769	18.9584	18.8028	19.1856	19.2783	19.2095	19.308
THOC6~Q86W42-3	16.0224	15.811	16.7036	16.5185	16.4501	16.5153
THOC7~Q6I9Y2	20.5062	20.5301	20.7775	20.7587	20.7741	20.9502
THRAP3~A0A3B3ITZ9	20.8203	20.6994	20.6362	20.6767	20.5863	20.5499
TIMM10B~F2Z2B0	15.4981	12.9888	16.116	15.7885	15.9342	15.8454
TIMM23~O14925	16.24	16.3961	16.3071	15.8703	16.0164	16.1656
TIMM44~M0QXU7	16.8108	17.6424	17.4614	17.6835	18.5397	17.4426
TIMM50~Q3ZCQ8	16.0102	16.0084	16.0323	16.7133	16.7209	16.6009
TIMM9~Q9Y5J7	15.6925	15.9273	13.8992	14.8059	14.2312	13.9256
TJP1~A0A087X0K9	16.0651	16.4695	16.3498	16.9955	17.1434	16.8091
TJP2~A0A3B3IRI3	14.8189	15.049	14.9275	15.8355	15.8541	15.5962
TLN1~Q9Y490	16.3336	17.0111	17.993	17.8075	18.2522	16.9553
TMA16~D6RA57	16.9374	17.0912	17.433	15.4113	15.5554	15.8658
TMEM209~Q96SK2-3	16.8598	17.1096	16.6675	17.4946	17.4172	17.2336
TMEM9~B1ALM5	14.629	13.2373	13.9401	15.5845	14.9137	15.6355
TMOD1~P28289-2	13.7194	13.9903	14.7736	15.3627	15.45	15.9891
TMPO~P42166	15.7168	16.4062	15.1858	17.8978	18.1183	17.5754
TMPO~P42167	17.8852	17.665	17.7064	17.5468	17.6957	17.6827
TOE1~Q96GM8	16.6171	16.5368	16.7903	15.2557	15.1837	15.3017
TOMM22~Q9NS69	18.2963	17.9512	18.5819	17.7296	17.6898	17.9165
TOMM6~Q96B49	13.103	13.6656	14.3559	15.459	15.9384	15.7521
TOMM70~O94826	15.9638	16.2644	16.4784	15.5217	15.7817	16.079
TONSL~Q96HA7	15.5222	15.4253	15.4702	15.3138	15.5803	15.5941
TOP1~P11387	17.1338	17.3244	16.9214	15.1282	15.5019	15.9384
TOP2A~P11388	17.9388	17.5272	17.4588	16.1991	16.1618	16.1806
TOP2B~E9PCY5	14.9668	14.2639	14.1918	14.1685	14.0001	13.4999
TOR1AIP1~A0A0A0MSK5	15.8487	15.9593	15.9006	16.1716	16.5964	15.7482
TOX4~A0A669KB71	16.4411	16.5699	15.7054	16.7616	16.7776	16.9501
TPD52L2~O43399-2	15.3274	16.2558	16.4731	16.7999	17.1233	16.439
TPM3~P06753-5	14.8807	15.3656	15.4175	16.6063	16.6178	16.8831
TPRN~Q4KMQ1	15.0707	15.0277	14.9771	16.3694	16.2919	15.9024
TPR~P12270	15.8751	15.6057	15.5866	15.9702	16.2415	16.2995
TPX2~Q9ULW0	17.2339	17.0244	16.9261	16.6105	16.7209	16.7268
TRA2A~Q13595	19.8456	19.5872	19.9495	19.9208	19.5937	19.8451
TRA2B~P62995	22.4268	22.3084	21.7354	22.4731	22.3216	22.3569
TRAP1~I3L0K7	14.9914	16.0268	15.6128	15.8421	16.202	15.4271
TRIM27~P14373	13.791	15.5468	15.984	16.0067	15.9654	15.9883
TRIM28~Q13263	19.9059	19.8804	19.791	19.6826	19.6615	19.5325
TRIM33~Q9UPN9	14.6486	14.5104	14.031	14.5143	14.8992	14.6068
TRIM56~Q9BRZ2	16.8718	16.0119	16.1311	16.4029	16.5679	16.3712
TRIP12~Q14669-4	14.5761	14.4065	14.2154	13.5367	13.9261	13.9526
TRMT10C~C9JVB6	15.7866	15.9448	15.8112	14.4286	14.6712	14.1535
TRMT112~Q9UI30	17.7774	17.8906	17.6413	18.0339	18.0008	18.0054
TRMT2A~F2Z2W7	16.673	16.513	16.2225	16.2516	16.2013	16.2729
TSR1~Q2NL82	17.8701	18.4046	18.4853	16.6793	16.9442	16.6535
TSSC4~Q9Y5U2-2	13.523	13.6438	13.3016	17.3089	13.4258	17.3341
TUBA1B~P68363	19.8499	20.2308	20.7585	20.4732	20.8139	20.2515
TUBA1C~F5H5D3	14.8594	15.3378	14.9462	16.6268	17.156	16.6693
TUBB4B~P68371	17.2815	17.8757	18.2988	18.5852	18.8036	18.2515
TUBB6~Q9BUF5	14.0114	14.1855	13.4029	16.2881	16.3842	15.348
TUBB~Q5JP53	19.8462	20.46	20.7659	20.8573	21.1786	20.6197
TUBG2~Q9NRH3	13.8215	15.4466	15.2971	16.1155	16.1734	14.1097
TUFM~P49411	15.5266	16.6055	17.3072	18.4298	18.7813	18.1995
TXNL4A~K7ESL1	14.3051	14.3047	15.5956	14.2312	16.1204	16.6715
TYK2~P29597	13.5021	17.1624	17.1056	16.9562	17.3446	17.1872
U2AF1L5~P0DN76	20.8781	21.0528	21.3066	20.0273	20.0756	20.2741
U2AF2~P26368-2	18.7703	18.9144	19.2645	18.5162	18.4762	18.7286
U2SURP~E7ET15	19.4169	19.4186	19.4722	19.3797	19.2957	19.3221
UBA52~M0R1M6	14.5584	14.5376	15.2858	14.1401	14.2612	14.2943
UBQLN4~Q9NRR5	14.7983	13.9053	14.5883	16.1461	16.2921	13.7151
UHRF1~A0A087WVR3	16.2709	16.1824	16.2994	15.8301	16.0073	16.1075
UIMC1~Q96RL1-3	15.8486	16.2368	15.5754	15.8742	15.9661	15.9618
UNC13D~Q70J99	15.1683	15.5059	16.6548	16.0266	16.7243	15.9911
UNC45A~Q9H3U1-2	14.3632	13.9067	13.8218	16.0674	16.1968	15.8373
UPF1~Q92900-2	14.6506	14.5025	14.4658	14.9009	15.2735	15.1463
UPF2~Q9HAU5	15.8175	16.3265	16.1162	16.4025	16.4509	16.3722
UQCRC1~P31930	14.4588	14.6702	15.8582	14.9284	15.1443	15.4172
UQCRC2~P22695	15.9442	15.0138	16.5679	16.3451	16.1928	16.3577
UQCRH~P07919	16.5386	16.7486	17.3276	17.3478	17.2954	17.3242
USP10~Q14694	16.8289	16.9728	16.7276	17.5767	17.6152	17.4546
USP16~Q9Y5T5-5	14.6357	14.9376	15.4737	14.5416	14.8199	14.7157
USP39~B9A018	19.8577	20.0028	19.7361	20.1602	20.0466	20.1975
USP42~Q9H9J4-2	17.066	17.0586	16.9173	16.8079	16.736	16.6417
USP48~Q86UV5	15.3179	15.1108	15.3682	14.318	14.595	14.3917
USP7~H3BND8	16.7837	16.6846	17.5208	16.86	16.4082	16.496
UTP14A~Q9BVJ6-2	17.2588	17.3903	17.3996	15.868	15.8771	15.8294
UTP3~Q9NQZ2	16.033	16.0739	15.6814	15.2648	15.2886	15.1373
VAMP8~Q9BV40	16.682	16.8979	16.9043	17.69	17.9206	17.6611
VARS1~P26640	17.5908	17.9515	18.0111	17.7088	17.7603	17.6408
VDAC1~P21796	17.3847	17.4066	18.3811	17.0622	17.315	17.3233
VDAC2~P45880	18.3859	18.1082	19.0001	17.837	17.5017	18.0554
VIM~P08670	22.593	22.3323	22.6601	22.6987	22.3909	22.7154
WBP11~Q9Y2W2	17.4825	17.4048	17.5955	17.5822	17.3598	17.4629
WBP4~O75554-2	15.3506	14.1794	15.2491	15.7328	14.4033	15.4851
WDR18~U3KQC1	16.0109	15.835	16.3401	15.3718	15.2152	15.2473
WDR33~Q9C0J8	19.1741	19.1668	19.3501	19.2068	19.1506	18.9471
WDR3~Q9UNX4	15.4734	14.9373	15.3015	14.4182	13.5277	13.9565
WDR70~Q9NW82	17.8528	17.6505	17.798	17.8411	17.8326	17.6538
WTAP~Q15007	18.7865	18.7382	18.6732	19.332	19.287	19.2407
XAB2~Q9HCS7	16.7179	16.8348	17.5661	15.6917	15.9165	16.1409
XPO1~O14980	15.6144	15.6309	16.1574	16.8775	17.0985	16.3816
XPR1~Q9UBH6-2	13.9602	14.2077	14.1341	15.1673	15.108	15.2895
XRCC5~P13010	15.8693	15.6437	16.1018	14.9716	15.0157	15.0719
XRCC6~B1AHC9	16.2745	15.8664	16.2777	15.0069	15.3169	15.274
XRN2~Q9H0D6-2	16.3783	16.3081	15.4583	16.1262	15.9539	16.247
YBX1~P67809	19.7796	19.4761	19.6854	19.4848	19.5598	19.3953
YJU2~Q9BW85	15.1102	14.9075	15.1533	15.0003	14.5479	14.7598
YLPM1~P49750-1	17.5501	17.2638	17.3764	17.9468	17.8001	17.7031
YME1L1~Q96I63	16.8266	17.1363	16.9773	16.9529	17.0594	17.0086
YTHDC1~J3QR07	19.4958	19.2065	19.2643	19.0768	19.0706	19.0514
YWHAQ~E9PG15	14.0984	15.7809	15.7473	15.7361	15.8441	15.4365
YY1~H0YJV7	15.9745	16.3398	16.4691	15.3722	15.7707	15.441
ZC3H11A~O75152	19.197	18.9065	18.9969	19.4606	19.3886	19.3076
ZC3H13~Q5T200	17.6391	17.5623	17.5558	17.7867	17.7109	17.6026
ZC3H14~Q6PJT7-2	16.7899	16.94	17.2437	16.8636	16.7536	16.8308
ZC3H14~Q6PJT7-5	19.8809	19.7063	19.704	20.0272	19.885	19.8221
ZC3H15~Q8WU90	14.2772	14.33	14.1519	17.2989	15.9279	13.8661
ZC3H18~Q86VM9	18.2494	18.1083	18.1184	17.8649	17.7991	17.7679
ZC3H4~M0QY97	16.4951	16.1452	16.1001	17.1917	17.4291	16.9846
ZC3HAV1~C9J6P4	17.5484	17.263	17.2458	17.0778	16.9897	16.9133
ZCCHC8~Q6NZY4-2	16.9482	16.8578	16.8697	17.1224	16.9689	17.0291
ZCCHC9~Q8N567	13.1629	15.2133	14.0847	16.2167	16.2798	16.1956
ZFC3H1~O60293-2	16.8279	17.1379	16.7601	16.0068	16.0516	16.0346
ZFPL1~E9PQA5	15.4105	15.2023	15.6428	15.3311	14.4492	15.3521
ZFR~Q96KR1	17.9873	17.6795	17.7757	17.7189	17.6324	17.5182
ZMAT2~Q96NC0	18.4364	18.2589	18.0894	18.3542	18.2562	18.3852
ZMYM2~Q9UBW7	15.4528	15.2477	14.845	14.8097	14.7983	14.7627
ZMYM3~A6NHN7	16.8984	16.7704	16.9149	16.9911	17.0563	17.2855
ZMYM4~Q5VZL5-2	16.8598	16.7311	16.5496	16.2457	16.2461	16.1602
ZMYND8~Q9ULU4-7	18.6321	18.703	18.9548	19.186	19.1139	19.1216
ZNF143~E7EN86	15.0335	14.6098	15.2867	14.244	14.822	13.6576
ZNF24~P17028	16.7483	16.7213	17.01	16.5206	16.7458	16.3994
ZNF281~Q9Y2X9-2	14.2007	13.8447	14.0829	13.8617	14.0362	14.0828
ZNF318~Q5VUA4	13.4559	15.8563	14.8184	14.8447	14.8139	14.0298
ZNF326~Q5BKZ1	18.7035	18.1548	18.3557	18.8381	18.6863	18.5004
ZNF581~Q9P0T4	14.2581	13.6831	14.193	14.3608	14.5331	14.403
ZNF593~O00488	16.737	16.8573	16.5547	16.2859	16.4541	16.4566
ZNF638~Q14966	16.3165	15.9398	16.2769	16.3232	16.3454	16.2953
ZNF687~Q8N1G0	17.0732	16.9574	16.9279	17.0157	16.9662	17.0249
ZNF787~Q6DD87	17.1655	17.1322	17.0969	17.5667	17.561	17.4744
ZNF830~Q96NB3	17.9802	17.7622	17.1683	16.9249	16.8969	16.8414
ZNRD2~H0YEB6	13.5915	14.5906	13.7798	16.4146	16.5104	15.8704
ZRANB2~O95218-2	16.4535	16.8194	16.2752	16.3647	16.4585	16.2961
hCG_2039566~A0A0U1RR32	20.6078	19.6388	20.3154	18.1905	18.1801	18.3103
