# Supplementary material for: Predicting nuclear G-quadruplex RNA-binding proteins with roles in transcription and phase separation
Source: Nat Commun. 2024 Mar 22;15:2585. doi: 10.1038/s41467-024-46731-9 (PMC10959947; doi:10.1038/s41467-024-46731-9)
Supplement: Supplementary file 7 — Supplementary Data 5 [file 41467_2024_46731_MOESM7_ESM.xlsx]

## Sheet: Sheet1
PDB	Coil	Turn	Helix	Strand	Length	Structure (%)	Category
O00425.pdb	59	25	6	0	90	0.07	K
O00479.pdb	129	97	313	43	588	0.62	K
O00541.pdb	190	33	341	30	594	0.62	K
O00567.pdb	430	109	513	46	1098	0.51	K
O14776.pdb	250	52	57	59	420	0.28	K
O14979.pdb	264	113	414	57	856	0.56	K
O15381.pdb	209	62	140	45	456	0.41	K
O43159.pdb	398	515	395	512	1858	0.51	K
O43451.pdb	392	212	707	160	1485	0.59	K
O60306.pdb	106	64	145	77	393	0.57	K
O60870.pdb	230	43	81	23	377	0.28	K
O75319.pdb	136	51	146	39	373	0.5	K
O75367.pdb	306	56	144	24	530	0.32	K
O75475.pdb	112	28	221	0	362	0.61	K
O75683.pdb	170	130	246	86	639	0.53	K
O95453.pdb	148	41	37	64	294	0.36	K
P06748.pdb	46	7	73	0	126	0.58	K
P06899.pdb	284	109	295	69	766	0.49	K
P11387.pdb	518	257	522	225	1531	0.49	K
P11388.pdb	128	46	37	15	227	0.23	K
P16401.pdb	135	30	37	11	215	0.23	K
P16403.pdb	162	161	541	173	1042	0.69	K
P16615.pdb	55	21	140	30	248	0.69	K
P18124.pdb	38	31	65	48	184	0.62	K
P18621.pdb	411	98	85	112	710	0.28	K
P19338.pdb	110	68	65	78	322	0.45	K
P22087.pdb	58	41	82	62	243	0.59	K
P23396.pdb	61	45	95	6	212	0.5	K
P26373.pdb	46	48	59	55	214	0.56	K
P27635.pdb	36	30	69	29	165	0.6	K
P30050.pdb	22	44	44	82	192	0.66	K
P32969.pdb	27	33	33	35	128	0.53	K
P35268.pdb	145	87	154	39	427	0.46	K
P36578.pdb	27	26	72	17	145	0.63	K
P39019.pdb	93	111	71	124	403	0.49	K
P39023.pdb	768	105	632	0	1506	0.42	K
P39880.pdb	36	26	120	17	203	0.69	K
P40429.pdb	37	31	76	0	144	0.53	K
P41223.pdb	244	176	472	143	1042	0.6	K
P42285.pdb	193	73	96	66	430	0.38	K
P42696.pdb	447	109	190	64	812	0.32	K
P46087.pdb	52	39	32	37	160	0.43	K
P46778.pdb	40	41	103	8	194	0.58	K
P46781.pdb	45	36	103	20	204	0.6	K
P46782.pdb	61	27	71	0	159	0.45	K
P47914.pdb	33	26	42	12	117	0.5	K
P49207.pdb	115	53	70	48	293	0.43	K
P49406.pdb	455	84	133	55	727	0.26	K
P49711.pdb	93	19	68	35	216	0.48	K
P50914.pdb	28	11	28	52	119	0.67	K
P60866.pdb	30	19	56	39	145	0.66	K
P61254.pdb	39	42	91	32	204	0.6	K
P61313.pdb	56	26	73	50	208	0.61	K
P62241.pdb	35	20	61	30	146	0.62	K
P62249.pdb	22	41	38	42	143	0.56	K
P62266.pdb	36	37	67	8	152	0.52	K
P62269.pdb	18	17	17	4	56	0.38	K
P62273.pdb	35	29	87	0	151	0.58	K
P62277.pdb	50	43	11	54	158	0.41	K
P62280.pdb	20	22	30	46	118	0.64	K
P62316.pdb	86	28	132	20	266	0.57	K
P62424.pdb	50	0	53	0	103	0.51	K
P62805.pdb	43	22	15	54	140	0.54	K
P62829.pdb	34	14	49	36	133	0.64	K
P62847.pdb	66	7	35	15	125	0.42	K
P62851.pdb	32	32	31	30	125	0.49	K
P62899.pdb	41	32	93	51	217	0.66	K
P62906.pdb	36	64	23	10	135	0.26	K
P62910.pdb	41	31	59	44	178	0.6	K
P62913.pdb	56	103	28	63	258	0.38	K
P62917.pdb	278	165	402	12	858	0.48	K
P78316.pdb	16	16	55	0	87	0.63	K
P82921.pdb	58	24	61	12	157	0.48	K
P83731.pdb	326	149	373	35	886	0.46	K
Q01780.pdb	34	47	39	54	177	0.54	K
Q02543.pdb	49	48	61	25	188	0.48	K
Q07020.pdb	87	61	143	27	320	0.54	K
Q13155.pdb	123	58	256	0	437	0.59	K
Q13895.pdb	72	21	585	0	679	0.86	K
Q13948.pdb	182	53	59	59	356	0.34	K
Q14103.pdb	462	77	219	0	759	0.29	K
Q14684.pdb	388	462	499	519	1871	0.55	K
Q14690.pdb	222	106	231	104	666	0.51	K
Q14807.pdb	128	67	147	22	365	0.47	K
Q15050.pdb	46	53	27	25	153	0.35	K
Q16540.pdb	45	8	73	0	126	0.58	K
Q16778.pdb	229	182	181	204	804	0.49	K
Q2NL82.pdb	269	174	844	8	1298	0.66	K
Q5JTH9.pdb	528	113	103	10	756	0.15	K
Q5QJE6.pdb	75	84	155	60	376	0.58	K
Q5T280.pdb	636	76	247	46	1007	0.29	K
Q5T8P6.pdb	119	40	130	0	289	0.45	K
Q6PK04.pdb	121	58	194	28	403	0.56	K
Q7L0Y3.pdb	566	320	625	165	1689	0.48	K
Q86U86.pdb	50	26	60	0	136	0.44	K
Q86WX3.pdb	454	134	278	70	940	0.37	K
Q86XP3.pdb	242	153	383	68	847	0.53	K
Q8IY81.pdb	109	121	300	70	600	0.62	K
Q8NHQ9.pdb	158	92	282	57	592	0.58	K
Q8TCT7.pdb	88	82	281	69	521	0.67	K
Q8TCT8.pdb	100	68	104	77	353	0.52	K
Q8TDN6.pdb	168	132	483	17	800	0.62	K
Q8WTT2.pdb	219	109	138	32	498	0.34	K
Q8WUB8.pdb	205	55	183	87	531	0.51	K
Q92925.pdb	71	51	67	53	244	0.5	K
Q92979.pdb	46	19	65	0	130	0.5	K
Q93077.pdb	43	23	52	0	118	0.44	K
Q96BP2.pdb	65	24	106	8	203	0.56	K
Q96EY4.pdb	43	71	96	81	291	0.61	K
Q96G21.pdb	186	130	147	10	475	0.33	K
Q96GA3.pdb	188	68	190	61	510	0.5	K
Q96GM8.pdb	573	63	183	0	819	0.22	K
Q96ST2.pdb	30	30	174	65	299	0.8	K
Q99623.pdb	104	56	146	0	306	0.48	K
Q99848.pdb	35	33	231	0	299	0.77	K
Q9BQT8.pdb	1681	161	330	64	2241	0.18	K
Q9BTC0.pdb	317	39	83	41	480	0.26	K
Q9BTD8.pdb	259	154	348	10	771	0.46	K
Q9BVJ6.pdb	207	88	206	42	549	0.46	K
Q9BVP2.pdb	100	70	104	25	300	0.43	K
Q9BXY0.pdb	154	115	325	40	634	0.58	K
Q9BZE4.pdb	203	72	108	37	422	0.35	K
Q9GZR2.pdb	359	160	262	77	859	0.4	K
Q9GZR7.pdb	249	179	454	142	1025	0.58	K
Q9H0A0.pdb	492	420	764	258	1944	0.53	K
Q9H1A4.pdb	346	154	304	47	852	0.41	K
Q9H501.pdb	209	275	478	176	1146	0.58	K
Q9H6R4.pdb	65	58	89	94	306	0.6	K
Q9H7B2.pdb	139	99	615	0	855	0.72	K
Q9HCS7.pdb	68	76	49	80	275	0.48	K
Q9NQT5.pdb	315	126	246	91	783	0.44	K
Q9NR30.pdb	84	119	80	162	445	0.54	K
Q9NV06.pdb	29	35	110	8	184	0.65	K
Q9NV31.pdb	238	118	248	64	670	0.47	K
Q9NVP1.pdb	317	135	176	129	759	0.4	K
Q9NW13.pdb	81	57	67	43	251	0.45	K
Q9NX20.pdb	159	45	149	26	379	0.46	K
Q9NX58.pdb	124	37	6	50	217	0.26	K
Q9NY12.pdb	229	102	227	0	561	0.41	K
Q9NY61.pdb	124	112	246	65	547	0.57	K
Q9NY93.pdb	169	96	213	0	478	0.45	K
Q9NZM5.pdb	78	73	108	29	296	0.49	K
Q9P015.pdb	32	16	101	14	163	0.71	K
Q9UHA3.pdb	584	191	623	77	1483	0.48	K
Q9UIG0.pdb	171	181	212	379	945	0.63	K
Q9UNX4.pdb	164	59	281	25	529	0.58	K
Q9Y2X3.pdb	125	53	104	0	282	0.37	K
Q9Y3B9.pdb	97	88	84	178	447	0.59	K
Q9Y4P3.pdb	248	215	346	230	1047	0.56	K
O00178.pdb	81	45	219	2	347	0.64	Li
O14828.pdb	527	193	262	266	1260	0.43	Li
O15357.pdb	119	159	150	111	548	0.49	Li
O15371.pdb	164	101	60	10	343	0.23	Li
O15541.pdb	488	79	120	64	755	0.25	Li
O43719.pdb	63	24	99	13	199	0.56	Li
O60232.pdb	8	6	104	0	118	0.88	Li
O75348.pdb	55	37	13	17	124	0.26	Li
O75380.pdb	162	78	120	76	437	0.45	Li
O75616.pdb	212	20	127	0	359	0.35	Li
O94992.pdb	65	27	166	0	258	0.64	Li
O95721.pdb	592	189	233	111	1133	0.31	Li
P00519.pdb	244	116	2011	46	2419	0.85	Li
P02549.pdb	2	18	265	0	285	0.93	Li
P06753.pdb	458	240	270	333	1306	0.47	Li
P08575.pdb	85	17	146	0	248	0.59	Li
P09496.pdb	96	115	251	178	641	0.67	Li
P0DMV9.pdb	62	26	16	25	131	0.33	Li
P10606.pdb	72	49	166	94	381	0.68	Li
P10644.pdb	95	118	252	179	646	0.67	Li
P11142.pdb	497	150	481	142	1272	0.49	Li
P11274.pdb	51	73	72	77	275	0.55	Li
P19387.pdb	46	28	146	51	271	0.73	Li
P21964.pdb	75	87	174	85	428	0.62	Li
P24752.pdb	107	76	161	15	359	0.49	Li
P28289.pdb	43	54	68	59	224	0.57	Li
P30041.pdb	104	78	137	97	418	0.56	Li
P31323.pdb	150	82	634	92	963	0.76	Li
P33176.pdb	116	57	373	0	550	0.69	Li
P35610.pdb	315	144	213	52	726	0.37	Li
P35612.pdb	286	152	368	147	959	0.54	Li
P36776.pdb	39	41	12	31	125	0.36	Li
P36954.pdb	90	62	285	90	531	0.71	Li
P40227.pdb	345	92	255	0	694	0.37	Li
P42166.pdb	295	69	90	0	454	0.2	Li
P42167.pdb	90	73	130	123	418	0.61	Li
P50454.pdb	186	103	664	96	1056	0.73	Li
P52732.pdb	29	43	124	89	286	0.75	Li
P52907.pdb	93	85	120	84	386	0.54	Li
P53582.pdb	237	211	119	244	815	0.45	Li
P55884.pdb	23	68	87	59	245	0.63	Li
P56537.pdb	20	28	88	31	168	0.71	Li
P59998.pdb	55	38	341	11	445	0.79	Li
P60228.pdb	54	78	168	75	376	0.65	Li
P60709.pdb	43	29	74	46	193	0.63	Li
P61586.pdb	17	25	19	18	83	0.49	Li
P63220.pdb	385	113	996	4	1498	0.67	Li
Q08378.pdb	217	127	11	201	560	0.39	Li
Q13112.pdb	54	87	15	167	325	0.57	Li
Q13347.pdb	527	140	704	11	1382	0.52	Li
Q14152.pdb	159	39	235	0	436	0.55	Li
Q15070.pdb	87	46	54	61	248	0.46	Li
Q15773.pdb	106	97	64	69	344	0.41	Li
Q16342.pdb	376	56	181	34	650	0.34	Li
Q16643.pdb	457	106	113	35	712	0.21	Li
Q4KMQ1.pdb	69	66	183	104	422	0.68	Li
Q53H12.pdb	476	58	534	0	1069	0.5	Li
Q5M775.pdb	428	76	109	0	613	0.18	Li
Q6NYC8.pdb	580	176	430	215	1402	0.46	Li
Q6P2E9.pdb	403	73	114	4	594	0.2	Li
Q6UN15.pdb	429	97	404	91	1025	0.49	Li
Q6WCQ1.pdb	200	57	120	55	434	0.41	Li
Q86UY5.pdb	377	93	115	62	649	0.28	Li
Q86X29.pdb	12	17	38	29	96	0.7	Li
Q8TF09.pdb	464	282	1146	155	2055	0.64	Li
Q92614.pdb	25	10	39	0	74	0.53	Li
Q96B49.pdb	62	32	142	4	240	0.61	Li
Q96C19.pdb	75	29	199	11	314	0.67	Li
Q96HY6.pdb	417	94	253	51	817	0.37	Li
Q96SB3.pdb	147	43	280	0	471	0.6	Li
Q96TC7.pdb	240	111	542	19	913	0.62	Li
Q99613.pdb	216	105	684	10	1015	0.68	Li
Q9BPX3.pdb	65	95	208	74	449	0.64	Li
Q9BQE3.pdb	178	77	406	6	674	0.62	Li
Q9BTX1.pdb	52	80	232	76	446	0.7	Li
Q9BUF5.pdb	132	98	712	0	944	0.76	Li
Q9H3U1.pdb	827	207	279	24	1339	0.23	Li
Q9HAW4.pdb	40	16	28	0	84	0.33	Li
Q9NRR3.pdb	102	100	205	69	478	0.58	Li
Q9NUU7.pdb	176	123	275	126	706	0.58	Li
Q9NVM9.pdb	126	74	494	0	696	0.71	Li
Q9UBH6.pdb	541	91	107	16	763	0.17	Li
Q9UHB6.pdb	86	82	373	23	564	0.7	Li
