# Supplementary material for: Predicting nuclear G-quadruplex RNA-binding proteins with roles in transcription and phase separation
Source: Nat Commun. 2024 Mar 22;15:2585. doi: 10.1038/s41467-024-46731-9 (PMC10959947; doi:10.1038/s41467-024-46731-9)
Supplement: Supplementary file 8 — Supplementary Data 6 [file 41467_2024_46731_MOESM8_ESM.xlsx]

## Sheet: Sheet1
Gene	Category	catGRANULE score
AATF	K	1.05906
ABL1	Li	1.18798
ACAT1	Li	0.622006
ACTB	Li	0.0974084
ADD2	Li	0.452623
AGK	Li	0.173956
AIMP2	K	0.0475525
ANAPC1	K	0.52806
AQR	K	0.49307
ARPC4	Li	-1.07429
ATP2A2	K	0.306519
ATP6V1G1	Li	-0.441139
BAZ1B	K	1.01306
BCR	Li	0.963711
BRIX1	K	0.241847
BUD31	K	-0.301945
BYSL	K	-0.14367
CAPZA1	Li	0.334077
CCDC137	K	0.715934
CCT6A	Li	0.515253
CDC42SE2	Li	0.197888
CHAF1B	Li	0.388523
CHCHD1	K	-0.324667
CHD7	K	1.64354
CLSPN	Li	1.43801
CLTA	Li	0.625991
COMT	Li	-0.256614
COX5B	Li	0.0404303
CTCF	K	0.635417
CUX1	K	0.959039
DBN1	Li	0.101035
DCAF13	K	0.202396
DDRGK1	Li	0.330287
DDX18	K	1.22772
DDX19A	Li	0.174381
DDX21	K	1.50043
DDX24	K	0.581412
DDX42	K	2.05489
DDX55	K	0.63527
DDX56	K	0.172143
DIDO1	K	1.52725
DNTTIP2	K	1.13394
DUSP11	K	0.996578
DYNLRB2	Li	-1.11998
EBNA1BP2	K	1.30747
EDC4	Li	0.39014
EFHD2	Li	0.550031
EIF3A	Li	1.25291
EIF3B	Li	0.810125
EIF3C	Li	0.886591
EIF3D	Li	0.66634
EIF3E	Li	-0.292519
EIF3I	Li	0.799915
EIF3L	Li	0.216739
EMG1	K	0.186453
ERAL1	Li	0.01052
ESF1	K	1.24089
EXOSC10	K	0.46904
EXOSC3	K	0.849461
FAM83A	Li	0.388082
FBL	K	3.33603
FIP1L1	Li	1.32115
FTSJ3	K	0.999828
GAR1	K	6.1267
GNL3	K	0.822278
GOLGA3	Li	0.7045
GTPBP1	Li	1.03771
GTPBP4	K	0.538417
H1-2	K	1.12698
H1-5	K	1.10152
H2AC6	K	0.788546
H2BC11	K	0.16801
H2BC21	K	0.193167
H4C9	K	1.68638
HEXIM1	Li	1.05508
HMGN4	K	1.67737
HNRNPD	K	2.92439
HNRNPDL	K	2.08625
HSPA1B	Li	1.29648
HSPA8	Li	1.2957
HTATSF1	Li	1.78352
IMP3	K	-0.84358
IMP4	K	0.12477
INPPL1	Li	0.976126
INTS13	Li	0.447984
IWS1	K	1.52407
KIF11	Li	0.707816
KIF22	K	0.644663
KIF5B	Li	0.891949
KIN	K	0.770985
LIMA1	Li	1.05563
LONP1	Li	0.907386
LSR	Li	0.617399
LTV1	K	0.660525
LYAR	K	1.45797
MACROH2A1	K	1.1729
MAK16	K	0.247744
MDN1	K	1.27456
METAP1	Li	0.310929
MGA	K	1.44682
MKI67	K	1.55187
MLF2	Li	0.862088
MPRIP	Li	0.638455
MRPL15	K	1.04379
MRPL16	K	0.332361
MRPL23	K	0.114822
MRPS21	K	-1.05035
MTREX	K	0.781799
MYO18A	Li	1.10604
NAT10	K	0.479969
NCAPG	Li	0.0919523
NCL	K	2.49526
NDC1	Li	-0.441482
NDUFS6	Li	0.437447
NOC3L	K	0.349416
NOL6	K	0.30299
NOP14	K	0.855995
NOP2	K	1.32536
NOP53	K	0.785197
NOP56	K	0.77221
NOP58	K	0.497987
NPM1	K	0.873033
NVL	K	0.687266
OXA1L	Li	-0.587668
PARN	K	0.591573
PBRM1	K	1.08459
PCNT	Li	0.870337
PDCD11	K	1.19922
PDCD2	Li	-0.153488
PES1	K	0.623263
PHB2	K	0.206546
PHF10	K	0.782126
PLEC	Li	1.07933
POLR2C	Li	-0.244183
POLR2I	Li	-1.07216
PPP1R18	Li	0.734982
PPP1R9B	Li	1.0433
PRDX6	Li	-0.0949254
PRKAR1A	Li	0.458847
PRKAR2B	Li	0.834497
PSIP1	K	1.6687
PTPRC	Li	0.734508
RBM26	K	0.884369
RBM28	K	1.40712
RBM34	K	1.43027
RBM42	K	0.465071
REXO4	K	0.883438
RHOA	Li	-0.0423905
RMDN3	Li	0.680454
RNF113A	Li	1.01935
RPF2	K	0.799817
RPL10	K	0.565419
RPL10A	K	0.0998914
RPL11	K	1.05668
RPL12	K	0.456642
RPL13	K	0.138868
RPL13A	K	0.462245
RPL14	K	-0.16262
RPL15	K	0.854917
RPL17	K	0.149813
RPL18	K	0.610244
RPL18A	K	-0.332704
RPL21	K	0.984898
RPL22	K	0.67258
RPL23	K	1.35561
RPL24	K	0.258035
RPL26	K	0.790588
RPL29	K	0.329225
RPL3	K	1.24707
RPL31	K	0.457034
RPL32	K	0.205059
RPL34	K	-0.163567
RPL4	K	0.938358
RPL7	K	0.883373
RPL7A	K	0.380208
RPL8	K	1.73246
RPL9P9	K	0.487842
RPS11	K	0.515645
RPS13	K	-0.0800764
RPS16	K	0.518112
RPS18	K	0.750566
RPS19	K	0.890642
RPS19BP1	K	0.096853
RPS20	K	-0.672531
RPS21	Li	0.0573048
RPS23	K	1.25961
RPS24	K	0.956458
RPS25	K	1.06635
RPS29	K	-0.187008
RPS3	K	0.470118
RPS5	K	-0.17394
RPS8	K	1.19545
RPS9	K	0.870729
RRP12	K	0.474986
RRP15	K	0.806972
RRP1B	K	1.12185
RRP8	K	0.368544
RRS1	K	1.57232
RSL24D1	K	0.374196
SCAMP3	Li	-0.540345
SERPINH1	Li	0.189981
SLC25A21	K	0.537894
SMARCD2	K	0.679996
SNAP29	Li	0.381809
SNRPD2	K	0.277409
SPECC1	Li	0.740781
SPOUT1	K	0.720639
SPTA1	Li	1.00842
SUPT16H	K	1.24857
SURF6	K	0.852042
TBL2	K	0.465054
TCERG1	K	0.152002
TMA16	K	0.273521
TMOD1	Li	0.243121
TMPO	Li	0.712537
TOE1	K	0.497529
TOMM6	Li	-0.582817
TOP1	K	1.33302
TOP2A	K	1.43171
TPM3	Li	-0.235361
TPRN	Li	0.730849
TRMT10C	K	-0.0391071
TSR1	K	0.817361
TUBA1C	Li	0.389209
TUBB6	Li	0.460219
UNC45A	Li	0.48188
UTP14A	K	0.655085
WDR3	K	0.709057
XAB2	K	0.0990093
XPR1	Li	-0.0517181
ZNRD2	Li	-1.01659
