# Supplementary material for: Predicting nuclear G-quadruplex RNA-binding proteins with roles in transcription and phase separation
Source: Nat Commun. 2024 Mar 22;15:2585. doi: 10.1038/s41467-024-46731-9 (PMC10959947; doi:10.1038/s41467-024-46731-9)
Supplement: Supplementary file 9 — Supplementary Data 7 [file 41467_2024_46731_MOESM9_ESM.xlsx]

## Sheet: Sheet1
Gene	Category	Organelle
AATF	K	Nucleolus proteins
ABL1	Li	Droplet state
ACTB	Li	Nucleolus proteins
AQR	K	Droplet state (SG)
ARPC4	Li	Nucleolus proteins
ATP6V1G1	Li	Droplet state (SG)
ATP6V1G1	Li	Nucleolus proteins
BAZ1B	K	Droplet state (PB)
BAZ1B	K	Nucleolus proteins
BRIX1	K	Droplet state (PB)
BRIX1	K	Nucleolus proteins
BYSL	K	Nucleolus proteins
CCDC137	K	Nucleolus proteins
CCT6A	Li	Droplet state (SG)
CCT6A	Li	Nucleolus proteins
CDC42SE2	Li	Nucleolus proteins
CHCHD1	K	Nucleolus proteins
CHD7	K	Nucleolus proteins
CTCF	K	Droplet state
DCAF13	K	Nucleolus proteins
DDX18	K	Droplet state (PB)
DDX18	K	Nucleolus proteins
DDX19A	Li	Droplet state (SG)
DDX21	K	Droplet state (SG-PB)
DDX21	K	Nucleolus proteins
DDX24	K	Nucleolus proteins
DDX42	K	Nucleolus proteins
DDX55	K	Nucleolus proteins
DDX56	K	Nucleolus proteins
DNTTIP2	K	Nucleolus proteins
DUSP11	K	Nucleolus proteins
EBNA1BP2	K	Nucleolus proteins
EDC4	Li	Droplet state (SG-PB)
EDC4	Li	Nucleolus proteins
EIF3A	Li	Droplet state (SG)
EIF3B	Li	Droplet state (SG)
EIF3C	Li	Droplet state (SG)
EIF3D	Li	Droplet state (SG)
EIF3E	Li	Droplet state (SG)
EIF3E	Li	Nucleolus proteins
EIF3I	Li	Droplet state (SG)
EIF3L	Li	Droplet state (SG)
EMG1	K	Nucleolus proteins
ESF1	K	Nucleolus proteins
EXOSC10	K	Nucleolus proteins
EXOSC3	K	Nucleolus proteins
FBL	K	Droplet state (SG)
FBL	K	Nucleolus proteins
FTSJ3	K	Droplet state (SG)
FTSJ3	K	Nucleolus proteins
GAR1	K	Nucleolus proteins
GNL3	K	Nucleolus proteins
GTPBP4	K	Droplet state (PB)
GTPBP4	K	Nucleolus proteins
H1-2	K	Nucleolus proteins
H1-5	K	Nucleolus proteins
H2AC6	K	Nucleolus proteins
H2BC21	K	Nucleolus proteins
H4C9	K	Nucleolus proteins
HNRNPD	K	Droplet state (SG)
HNRNPD	K	Nucleolus proteins
HNRNPDL	K	Droplet state (SG)
HNRNPDL	K	Nucleolus proteins
HSPA1B	Li	Nucleolus proteins
HSPA8	Li	Droplet state (SG)
HSPA8	Li	Nucleolus proteins
IMP3	K	Nucleolus proteins
IMP4	K	Nucleolus proteins
KIN	K	Nucleolus proteins
LONP1	Li	Nucleolus proteins
LYAR	K	Nucleolus proteins
MACROH2A1	K	Nucleolus proteins
MAK16	K	Nucleolus proteins
MDN1	K	Nucleolus proteins
METAP1	Li	Droplet state (SG)
METAP1	Li	Nucleolus proteins
MKI67	K	Droplet state (SG)
MKI67	K	Nucleolus proteins
MRPL23	K	Nucleolus proteins
MTREX	K	Nucleolus proteins
NAT10	K	Droplet state
NAT10	K	Nucleolus proteins
NCL	K	Droplet state (SG)
NCL	K	Nucleolus proteins
NOC3L	K	Nucleolus proteins
NOL6	K	Droplet state (PB)
NOL6	K	Nucleolus proteins
NOP14	K	Nucleolus proteins
NOP2	K	Nucleolus proteins
NOP53	K	Nucleolus proteins
NOP56	K	Droplet state (PB)
NOP56	K	Nucleolus proteins
NOP58	K	Droplet state (SG-PB)
NOP58	K	Nucleolus proteins
NPM1	K	Droplet state (SG)	Amyloid state
NPM1	K	Nucleolus proteins
NVL	K	Nucleolus proteins
PARN	K	Droplet state (SG)
PARN	K	Nucleolus proteins
PCNT	Li	Droplet state
PDCD11	K	Nucleolus proteins
PES1	K	Droplet state (PB)
PES1	K	Nucleolus proteins
PHB2	K	Droplet state (SG)
PHB2	K	Nucleolus proteins
PLEC	Li	Nucleolus proteins
PPP1R18	Li	Droplet state (SG)
PRDX6	Li	Droplet state (SG)
RBM26	K	Droplet state (SG)
RBM28	K	Droplet state (PB)
RBM28	K	Nucleolus proteins
RBM34	K	Nucleolus proteins
RBM42	K	Droplet state (SG)
REXO4	K	Nucleolus proteins
RHOA	Li	Droplet state (SG)
RPF2	K	Droplet state (PB)
RPF2	K	Nucleolus proteins
RPL10	K	Nucleolus proteins
RPL10A	K	Nucleolus proteins
RPL11	K	Nucleolus proteins
RPL12	K	Nucleolus proteins
RPL13	K	Nucleolus proteins
RPL13A	K	Nucleolus proteins
RPL14	K	Nucleolus proteins
RPL15	K	Nucleolus proteins
RPL17	K	Nucleolus proteins
RPL18	K	Nucleolus proteins
RPL18A	K	Nucleolus proteins
RPL21	K	Nucleolus proteins
RPL22	K	Nucleolus proteins
RPL23	K	Nucleolus proteins
RPL24	K	Nucleolus proteins
RPL26	K	Droplet state (PB)
RPL26	K	Nucleolus proteins
RPL29	K	Nucleolus proteins
RPL3	K	Droplet state (SG)
RPL3	K	Nucleolus proteins
RPL31	K	Nucleolus proteins
RPL32	K	Nucleolus proteins
RPL34	K	Nucleolus proteins
RPL4	K	Nucleolus proteins
RPL7	K	Nucleolus proteins
RPL7A	K	Nucleolus proteins
RPL8	K	Nucleolus proteins
RPL9P9	K	Nucleolus proteins
RPS11	K	Droplet state (SG)
RPS11	K	Nucleolus proteins
RPS13	K	Nucleolus proteins
RPS16	K	Droplet state (PB)
RPS16	K	Nucleolus proteins
RPS18	K	Droplet state (SG)
RPS18	K	Nucleolus proteins
RPS19	K	Droplet state (SG)
RPS19	K	Nucleolus proteins
RPS19BP1	K	Nucleolus proteins
RPS23	K	Nucleolus proteins
RPS24	K	Droplet state (SG)
RPS24	K	Nucleolus proteins
RPS25	K	Nucleolus proteins
RPS3	K	Droplet state (SG-PB)
RPS3	K	Nucleolus proteins
RPS5	K	Nucleolus proteins
RPS8	K	Nucleolus proteins
RPS9	K	Nucleolus proteins
RRP12	K	Nucleolus proteins
RRP15	K	Nucleolus proteins
RRP1B	K	Nucleolus proteins
RRP8	K	Nucleolus proteins
RRS1	K	Nucleolus proteins
RSL24D1	K	Nucleolus proteins
SERPINH1	Li	Nucleolus proteins
SMARCD2	K	Nucleolus proteins
SNRPD2	K	Nucleolus proteins
SPOUT1	K	Nucleolus proteins
SUPT16H	K	Nucleolus proteins
SURF6	K	Droplet state
SURF6	K	Nucleolus proteins
TCERG1	K	Nucleolus proteins
TMA16	K	Nucleolus proteins
TOE1	K	Droplet state
TOP1	K	Droplet state
TOP1	K	Nucleolus proteins
TOP2A	K	Droplet state (PB)
TOP2A	K	Nucleolus proteins
TSR1	K	Nucleolus proteins
TUBA1C	Li	Droplet state (SG)
TUBA1C	Li	Nucleolus proteins
TUBB6	Li	Nucleolus proteins
UTP14A	K	Nucleolus proteins
WDR3	K	Nucleolus proteins
XAB2	K	Droplet state (PB)
