# Supplementary material for: Predicting nuclear G-quadruplex RNA-binding proteins with roles in transcription and phase separation
Source: Nat Commun. 2024 Mar 22;15:2585. doi: 10.1038/s41467-024-46731-9 (PMC10959947; doi:10.1038/s41467-024-46731-9)
Supplement: Supplementary file 10 — Supplementary Data 8 [file 41467_2024_46731_MOESM10_ESM.xlsx]

## Sheet: G4 vs non-G4
Uniprot Name	G4 binding (P) Confidence	Uniprot Name	non-G4 binding (N) Confidence
sp|O00571|DDX3X_HUMAN	P (85%)	sp|O15372|EIF3H_HUMAN	N (60%)
sp|O15226|NKRF_HUMAN	P (70%)	sp|O43172|PRP4_HUMAN	N (55%)
sp|O15371|EIF3D_HUMAN	P (65%)	sp|O60508|PRP17_HUMAN	N (60%)
sp|O43251|RFOX2_HUMAN	P (90%)	sp|O60832|DKC1_HUMAN	N (55%)
sp|O60306|AQR_HUMAN	P (80%)	sp|O75533|SF3B1_HUMAN	N (65%)
sp|O75152|ZC11A_HUMAN	P (70%)	sp|P26599|PTBP1_HUMAN	N (60%)
sp|O75821|EIF3G_HUMAN	P (85%)	sp|P43243|MATR3_HUMAN	N (65%)
sp|O95218|ZRAB2_HUMAN	P (95%)	sp|P78344|IF4G2_HUMAN	N (65%)
sp|P05455|LA_HUMAN	P (75%)	sp|Q13310|PABP4_HUMAN	N (75%)
sp|P06748|NPM_HUMAN	P (90%)	sp|Q14191|WRN_HUMAN	N (80%)
sp|P07910|HNRPC_HUMAN	P (80%)	sp|Q14527|HLTF_HUMAN	N (60%)
sp|P09651|ROA1_HUMAN	P (95%)	sp|Q15427|SF3B4_HUMAN	N (70%)
sp|P10155|RO60_HUMAN	P (80%)	sp|Q17RY0|CPEB4_HUMAN	N (85%)
sp|P12956|XRCC6_HUMAN	P (60%)	sp|Q6KC79|NIPBL_HUMAN	N (55%)
sp|P14866|HNRPL_HUMAN	P (80%)	sp|Q7KZF4|SND1_HUMAN	N (70%)
sp|P16989|YBOX3_HUMAN	P (100%)	sp|Q7L2E3|DHX30_HUMAN	N (60%)
sp|P23246|SFPQ_HUMAN	P (65%)	sp|Q8N8A6|DDX51_HUMAN	N (60%)
sp|P23396|RS3_HUMAN	P (75%)	sp|Q8NHQ9|DDX55_HUMAN	N (60%)
sp|P31483|TIA1_HUMAN	P (60%)	sp|Q969S3|ZN622_HUMAN	N (60%)
sp|P33240|CSTF2_HUMAN	P (80%)	sp|Q969Z0|FAKD4_HUMAN	N (75%)
sp|P35269|T2FA_HUMAN	P (90%)	sp|Q9BQ67|GRWD1_HUMAN	N (55%)
sp|P35637|FUS_HUMAN	P (90%)	sp|Q9C0B1|FTO_HUMAN	N (70%)
sp|P49588|SYAC_HUMAN	P (60%)	sp|Q9NQT4|EXOS5_HUMAN	N (70%)
sp|P50579|MAP2_HUMAN	P (90%)	sp|Q9NQZ2|SAS10_HUMAN	N (55%)
sp|P51114|FXR1_HUMAN	P (90%)	sp|Q9NZB2|F120A_HUMAN	N (55%)
sp|P51116|FXR2_HUMAN	P (60%)	sp|Q9NZI8|IF2B1_HUMAN	N (60%)
sp|P52272|HNRPM_HUMAN	P (70%)	sp|Q9P287|BCCIP_HUMAN	N (65%)
sp|P52298|NCBP2_HUMAN	P (90%)	sp|Q9Y5K5|UCHL5_HUMAN	N (60%)
sp|P52756|RBM5_HUMAN	P (75%)	sp|Q9Y606|PUS1_HUMAN	N (75%)
sp|P53999|TCP4_HUMAN	P (65%)	sp|Q9Y6M1|IF2B2_HUMAN	N (55%)
sp|P61978|HNRPK_HUMAN	P (85%)
sp|P62280|RS11_HUMAN	P (85%)
sp|P62487|RPB7_HUMAN	P (60%)
sp|P83369|LSM11_HUMAN	P (95%)
sp|Q00839|HNRPU_HUMAN	P (100%)
sp|Q01081|U2AF1_HUMAN	P (95%)
sp|Q01085|TIAR_HUMAN	P (60%)
sp|Q01844|EWS_HUMAN	P (95%)
sp|Q02790|FKBP4_HUMAN	P (80%)
sp|Q06787|FMR1_HUMAN	P (85%)
sp|Q07666|KHDR1_HUMAN	P (55%)
sp|Q07955|SRSF1_HUMAN	P (95%)
sp|Q08J23|NSUN2_HUMAN	P (75%)
sp|Q12849|GRSF1_HUMAN	P (80%)
sp|Q12874|SF3A3_HUMAN	P (60%)
sp|Q12906|ILF3_HUMAN	P (95%)
sp|Q13148|TADBP_HUMAN	P (75%)
sp|Q13242|SRSF9_HUMAN	P (95%)
sp|Q13283|G3BP1_HUMAN	P (85%)
sp|Q13427|PPIG_HUMAN	P (100%)
sp|Q13595|TRA2A_HUMAN	P (95%)
sp|Q14151|SAFB2_HUMAN	P (90%)
sp|Q14493|SLBP_HUMAN	P (80%)
sp|Q14671|PUM1_HUMAN	P (60%)
sp|Q14978|NOLC1_HUMAN	P (65%)
sp|Q15029|U5S1_HUMAN	P (80%)
sp|Q15233|NONO_HUMAN	P (80%)
sp|Q15365|PCBP1_HUMAN	P (70%)
sp|Q15366|PCBP2_HUMAN	P (85%)
sp|Q15424|SAFB1_HUMAN	P (90%)
sp|Q16629|SRSF7_HUMAN	P (90%)
sp|Q16630|CPSF6_HUMAN	P (55%)
sp|Q2TB10|ZN800_HUMAN	P (70%)
sp|Q4G0J3|LARP7_HUMAN	P (65%)
sp|Q5T1V6|DDX59_HUMAN	P (85%)
sp|Q6P2Q9|PRP8_HUMAN	P (55%)
sp|Q6ZN17|LN28B_HUMAN	P (70%)
sp|Q71RC2|LARP4_HUMAN	P (90%)
sp|Q86U42|PABP2_HUMAN	P (95%)
sp|Q86XP3|DDX42_HUMAN	P (95%)
sp|Q8IWS0|PHF6_HUMAN	P (95%)
sp|Q8IX01|SUGP2_HUMAN	P (60%)
sp|Q8IYB8|SUV3_HUMAN	P (60%)
sp|Q8N302|AGGF1_HUMAN	P (85%)
sp|Q8N5P1|ZC3H8_HUMAN	P (65%)
sp|Q8NC51|SERB1_HUMAN	P (95%)
sp|Q8NE71|ABCF1_HUMAN	P (70%)
sp|Q8TB72|PUM2_HUMAN	P (60%)
sp|Q8TEQ6|GEMI5_HUMAN	P (80%)
sp|Q8WUA2|PPIL4_HUMAN	P (70%)
sp|Q8WYQ5|DGCR8_HUMAN	P (85%)
sp|Q92667|AKAP1_HUMAN	P (60%)
sp|Q92804|RBP56_HUMAN	P (95%)
sp|Q92900|RENT1_HUMAN	P (60%)
sp|Q92917|GPKOW_HUMAN	P (60%)
sp|Q92945|FUBP2_HUMAN	P (85%)
sp|Q96I24|FUBP3_HUMAN	P (55%)
sp|Q96PU8|QKI_HUMAN	P (85%)
sp|Q96T37|RBM15_HUMAN	P (75%)
sp|Q9BRD0|BUD13_HUMAN	P (90%)
sp|Q9BUJ2|HNRL1_HUMAN	P (90%)
sp|Q9BVP2|GNL3_HUMAN	P (60%)
sp|Q9GZR7|DDX24_HUMAN	P (75%)
sp|Q9H0D6|XRN2_HUMAN	P (75%)
sp|Q9H0L4|CSTFT_HUMAN	P (55%)
sp|Q9HAV4|XPO5_HUMAN	P (60%)
sp|Q9NR30|DDX21_HUMAN	P (90%)
sp|Q9NRR4|RNC_HUMAN	P (65%)
sp|Q9NRW3|ABC3C_HUMAN	P (65%)
sp|Q9NUL3|STAU2_HUMAN	P (65%)
sp|Q9NVU7|SDA1_HUMAN	P (65%)
sp|Q9NVV4|PAPD1_HUMAN	P (65%)
sp|Q9NWH9|SLTM_HUMAN	P (85%)
sp|Q9NY61|AATF_HUMAN	P (60%)
sp|Q9NYF8|BCLF1_HUMAN	P (100%)
sp|Q9NYY8|FAKD2_HUMAN	P (65%)
sp|Q9UGY1|NOL12_HUMAN	P (85%)
sp|Q9ULX6|AKP8L_HUMAN	P (100%)
sp|Q9UNX4|WDR3_HUMAN	P (65%)
sp|Q9Y221|NIP7_HUMAN	P (55%)
sp|Q9Y2R4|DDX52_HUMAN	P (55%)
sp|Q9Y3A5|SBDS_HUMAN	P (75%)
sp|Q9Y5J1|UTP18_HUMAN	P (60%)

## Sheet: Folded G4 vs Unfolded G4
Uniproti Name	Folded G4 (N) binding Confidence	Uniprot Name	Unfolded G4 binding (P) confidence
sp|O00425|IF2B3_HUMAN	N (75%)	sp|O15371|EIF3D_HUMAN	P (85%)
sp|O15226|NKRF_HUMAN	N (80%)	sp|O15372|EIF3H_HUMAN	P (100%)
sp|O60832|DKC1_HUMAN	N (100%)	sp|O43172|PRP4_HUMAN	P (55%)
sp|O75533|SF3B1_HUMAN	N (55%)	sp|O43251|RFOX2_HUMAN	P (65%)
sp|O75821|EIF3G_HUMAN	N (80%)	sp|O60306|AQR_HUMAN	P (100%)
sp|O75940|SPF30_HUMAN	N (95%)	sp|P10155|RO60_HUMAN	P (100%)
sp|O95218|ZRAB2_HUMAN	N (100%)	sp|P26196|DDX6_HUMAN	P (95%)
sp|P05455|LA_HUMAN	N (100%)	sp|P26599|PTBP1_HUMAN	P (100%)
sp|P06748|NPM_HUMAN	N (80%)	sp|P31483|TIA1_HUMAN	P (60%)
sp|P09651|ROA1_HUMAN	N (100%)	sp|P33240|CSTF2_HUMAN	P (100%)
sp|P12956|XRCC6_HUMAN	N (65%)	sp|P50579|MAP2_HUMAN	P (60%)
sp|P14866|HNRPL_HUMAN	N (55%)	sp|P51116|FXR2_HUMAN	P (90%)
sp|P16989|YBOX3_HUMAN	N (100%)	sp|P52756|RBM5_HUMAN	P (65%)
sp|P23246|SFPQ_HUMAN	N (100%)	sp|P61978|HNRPK_HUMAN	P (85%)
sp|P23396|RS3_HUMAN	N (95%)	sp|P61981|1433G_HUMAN	P (90%)
sp|P26368|U2AF2_HUMAN	N (65%)	sp|P62487|RPB7_HUMAN	P (100%)
sp|P35269|T2FA_HUMAN	N (100%)	sp|P78344|IF4G2_HUMAN	P (85%)
sp|P35637|FUS_HUMAN	N (100%)	sp|Q02790|FKBP4_HUMAN	P (70%)
sp|P43243|MATR3_HUMAN	N (65%)	sp|Q07666|KHDR1_HUMAN	P (60%)
sp|P49588|SYAC_HUMAN	N (75%)	sp|Q08J23|NSUN2_HUMAN	P (75%)
sp|P52272|HNRPM_HUMAN	N (95%)	sp|Q12849|GRSF1_HUMAN	P (100%)
sp|P52298|NCBP2_HUMAN	N (100%)	sp|Q12874|SF3A3_HUMAN	P (60%)
sp|P53999|TCP4_HUMAN	N (100%)	sp|Q13283|G3BP1_HUMAN	P (70%)
sp|P62280|RS11_HUMAN	N (100%)	sp|Q14191|WRN_HUMAN	P (100%)
sp|P83369|LSM11_HUMAN	N (100%)	sp|Q14527|HLTF_HUMAN	P (80%)
sp|Q00839|HNRPU_HUMAN	N (95%)	sp|Q14671|PUM1_HUMAN	P (100%)
sp|Q01081|U2AF1_HUMAN	N (100%)	sp|Q15029|U5S1_HUMAN	P (100%)
sp|Q01085|TIAR_HUMAN	N (80%)	sp|Q15061|WDR43_HUMAN	P (100%)
sp|Q01844|EWS_HUMAN	N (100%)	sp|Q15365|PCBP1_HUMAN	P (95%)
sp|Q06787|FMR1_HUMAN	N (90%)	sp|Q15366|PCBP2_HUMAN	P (100%)
sp|Q07955|SRSF1_HUMAN	N (100%)	sp|Q15424|SAFB1_HUMAN	P (55%)
sp|Q12906|ILF3_HUMAN	N (80%)	sp|Q15427|SF3B4_HUMAN	P (85%)
sp|Q13148|TADBP_HUMAN	N (65%)	sp|Q16630|CPSF6_HUMAN	P (55%)
sp|Q13242|SRSF9_HUMAN	N (100%)	sp|Q17RY0|CPEB4_HUMAN	P (95%)
sp|Q13310|PABP4_HUMAN	N (80%)	sp|Q5T1V6|DDX59_HUMAN	P (100%)
sp|Q13427|PPIG_HUMAN	N (100%)	sp|Q6KC79|NIPBL_HUMAN	P (55%)
sp|Q13595|TRA2A_HUMAN	N (100%)	sp|Q6P2Q9|PRP8_HUMAN	P (65%)
sp|Q14151|SAFB2_HUMAN	N (100%)	sp|Q71RC2|LARP4_HUMAN	P (95%)
sp|Q14493|SLBP_HUMAN	N (70%)	sp|Q7L2E3|DHX30_HUMAN	P (70%)
sp|Q14978|NOLC1_HUMAN	N (100%)	sp|Q8IX01|SUGP2_HUMAN	P (75%)
sp|Q15233|NONO_HUMAN	N (100%)	sp|Q8IYB8|SUV3_HUMAN	P (100%)
sp|Q16629|SRSF7_HUMAN	N (100%)	sp|Q8N302|AGGF1_HUMAN	P (85%)
sp|Q2TB10|ZN800_HUMAN	N (95%)	sp|Q8TB72|PUM2_HUMAN	P (100%)
sp|Q4G0J3|LARP7_HUMAN	N (100%)	sp|Q8TEQ6|GEMI5_HUMAN	P (95%)
sp|Q6ZN17|LN28B_HUMAN	N (60%)	sp|Q8WYQ5|DGCR8_HUMAN	P (90%)
sp|Q7KZF4|SND1_HUMAN	N (55%)	sp|Q92667|AKAP1_HUMAN	P (100%)
sp|Q86U42|PABP2_HUMAN	N (65%)	sp|Q92900|RENT1_HUMAN	P (85%)
sp|Q86XP3|DDX42_HUMAN	N (85%)	sp|Q92917|GPKOW_HUMAN	P (55%)
sp|Q8IWS0|PHF6_HUMAN	N (65%)	sp|Q969Z0|FAKD4_HUMAN	P (95%)
sp|Q8N5P1|ZC3H8_HUMAN	N (100%)	sp|Q9BQ67|GRWD1_HUMAN	P (100%)
sp|Q8N8A6|DDX51_HUMAN	N (60%)	sp|Q9C0B1|FTO_HUMAN	P (100%)
sp|Q8NC51|SERB1_HUMAN	N (100%)	sp|Q9H0D6|XRN2_HUMAN	P (80%)
sp|Q8NE71|ABCF1_HUMAN	N (75%)	sp|Q9H0L4|CSTFT_HUMAN	P (65%)
sp|Q8NHQ9|DDX55_HUMAN	N (90%)	sp|Q9HAV4|XPO5_HUMAN	P (100%)
sp|Q8WUA2|PPIL4_HUMAN	N (95%)	sp|Q9NQT4|EXOS5_HUMAN	P (90%)
sp|Q92804|RBP56_HUMAN	N (100%)	sp|Q9NRR4|RNC_HUMAN	P (90%)
sp|Q92945|FUBP2_HUMAN	N (95%)	sp|Q9NRW3|ABC3C_HUMAN	P (100%)
sp|Q969S3|ZN622_HUMAN	N (65%)	sp|Q9NVV4|PAPD1_HUMAN	P (95%)
sp|Q96PU8|QKI_HUMAN	N (80%)	sp|Q9NYY8|FAKD2_HUMAN	P (90%)
sp|Q96T37|RBM15_HUMAN	N (90%)	sp|Q9NZB2|F120A_HUMAN	P (100%)
sp|Q9BRD0|BUD13_HUMAN	N (100%)	sp|Q9P287|BCCIP_HUMAN	P (100%)
sp|Q9BUJ2|HNRL1_HUMAN	N (70%)	sp|Q9ULX6|AKP8L_HUMAN	P (55%)
sp|Q9BVP2|GNL3_HUMAN	N (100%)	sp|Q9Y5K5|UCHL5_HUMAN	P (100%)
sp|Q9GZR7|DDX24_HUMAN	N (70%)
sp|Q9NQZ2|SAS10_HUMAN	N (100%)
sp|Q9NR30|DDX21_HUMAN	N (95%)
sp|Q9NUL3|STAU2_HUMAN	N (90%)
sp|Q9NVU7|SDA1_HUMAN	N (100%)
sp|Q9NWH9|SLTM_HUMAN	N (100%)
sp|Q9NY61|AATF_HUMAN	N (85%)
sp|Q9NYF8|BCLF1_HUMAN	N (100%)
sp|Q9NZI8|IF2B1_HUMAN	N (70%)
sp|Q9UGY1|NOL12_HUMAN	N (100%)
sp|Q9UNX4|WDR3_HUMAN	N (70%)
sp|Q9Y221|NIP7_HUMAN	N (95%)
sp|Q9Y2R4|DDX52_HUMAN	N (100%)
sp|Q9Y3A5|SBDS_HUMAN	N (100%)
sp|Q9Y5J1|UTP18_HUMAN	N (75%)
sp|Q9Y606|PUS1_HUMAN	N (85%)
sp|Q9Y6M1|IF2B2_HUMAN	N (80%)
