# Supplementary material for: Predicting nuclear G-quadruplex RNA-binding proteins with roles in transcription and phase separation
Source: Nat Commun. 2024 Mar 22;15:2585. doi: 10.1038/s41467-024-46731-9 (PMC10959947; doi:10.1038/s41467-024-46731-9)
Supplement: Supplementary file 11 — Supplementary Data 9 [file 41467_2024_46731_MOESM11_ESM.xlsx]

## Sheet: G4 binding vs non-G4 binding
Uniprot Name	G4 Binding (P) Confidence	Uniprot Name	non-G4 Binding (N) Confidence
sp|O60885|BRD4_HUMAN	P (85%)	sp|Q53TQ3|IN80D_HUMAN	N (75%)
sp|P12004|PCNA_HUMAN	P (60%)	sp|O60341|KDM1A_HUMAN	N (55%)
sp|Q969G3|SMCE1_HUMAN	P (100%)	sp|Q96QT6|PHF12_HUMAN	N (75%)
sp|O60902|SHOX2_HUMAN	P (55%)	sp|Q8IZL8|PELP1_HUMAN	N (70%)
sp|O15047|SET1A_HUMAN	P (65%)	sp|P78337|PITX1_HUMAN	N (90%)
sp|O95347|SMC2_HUMAN	P (75%)	sp|Q99697|PITX2_HUMAN	N (60%)
sp|Q9UBK9|UXT_HUMAN	P (70%)	sp|O75364|PITX3_HUMAN	N (75%)
sp|Q96AQ6|PBIP1_HUMAN	P (70%)	sp|P53350|PLK1_HUMAN	N (60%)
sp|Q8WUB8|PHF10_HUMAN	P (65%)	sp|Q9NYY3|PLK2_HUMAN	N (70%)
sp|A6NLU0|RFPLA_HUMAN	P (60%)	sp|Q92786|PROX1_HUMAN	N (55%)
sp|P0CL84|ST3L2_HUMAN	P (55%)	sp|Q8TDD2|SP7_HUMAN	N (80%)
sp|Q9BTT4|MED10_HUMAN	P (75%)	sp|P11473|VDR_HUMAN	N (90%)
sp|Q99457|NP1L3_HUMAN	P (90%)	sp|Q9H2W2|MIXL1_HUMAN	N (70%)
sp|Q01851|PO4F1_HUMAN	P (65%)	sp|Q02962|PAX2_HUMAN	N (55%)
sp|P38159|RBMX_HUMAN	P (90%)	sp|Q16621|NFE2_HUMAN	N (85%)
sp|F8VTS6|RFAL1_HUMAN	P (55%)	sp|P40424|PBX1_HUMAN	N (85%)
sp|Q8NHV9|RHXF1_HUMAN	P (55%)	sp|P23760|PAX3_HUMAN	N (85%)
sp|Q8TEV9|SMCR8_HUMAN	P (70%)	sp|Q96NK8|NDF6_HUMAN	N (65%)
sp|P35713|SOX18_HUMAN	P (60%)	sp|P0C7M4|RHF2B_HUMAN	N (80%)
sp|Q12824|SNF5_HUMAN	P (65%)	sp|Q99742|NPAS1_HUMAN	N (65%)
sp|Q92922|SMRC1_HUMAN	P (65%)	sp|P06400|RB_HUMAN	N (75%)
sp|Q92925|SMRD2_HUMAN	P (60%)	sp|A6NCS4|NKX26_HUMAN	N (65%)
sp|O95238|SPDEF_HUMAN	P (55%)	sp|Q9UKI9|PO2F3_HUMAN	N (85%)
sp|Q9Y265|RUVB1_HUMAN	P (85%)	sp|Q15319|PO4F3_HUMAN	N (90%)
sp|Q9Y230|RUVB2_HUMAN	P (75%)	sp|P51532|SMCA4_HUMAN	N (55%)
sp|Q9Y2J8|PADI2_HUMAN	P (75%)	sp|O94993|SOX30_HUMAN	N (90%)
sp|Q9NP50|SHCAF_HUMAN	P (60%)	sp|Q9C0A6|SETD5_HUMAN	N (80%)
sp|Q7KZ85|SPT6H_HUMAN	P (75%)	sp|P84022|SMAD3_HUMAN	N (80%)
sp|Q9H489|TSY26_HUMAN	P (65%)	sp|Q9BQI6|SLF1_HUMAN	N (55%)
sp|Q9H2G4|TSYL2_HUMAN	P (95%)	sp|Q9BRZ2|TRI56_HUMAN	N (80%)
sp|P35716|SOX11_HUMAN	P (55%)	sp|Q01196|RUNX1_HUMAN	N (70%)
sp|Q02447|SP3_HUMAN	P (55%)	sp|Q13950|RUNX2_HUMAN	N (95%)
sp|P35712|SOX6_HUMAN	P (70%)	sp|Q16236|NF2L2_HUMAN	N (55%)
sp|Q86XK3|SFR1_HUMAN	P (85%)	sp|Q15270|NKX11_HUMAN	N (60%)
sp|Q96GM5|SMRD1_HUMAN	P (75%)	sp|O75533|SF3B1_HUMAN	N (55%)
sp|Q9H7L9|SDS3_HUMAN	P (70%)	sp|Q9NRA0|SPHK2_HUMAN	N (70%)
sp|Q05952|STP2_HUMAN	P (85%)	sp|Q9H0U9|TSYL1_HUMAN	N (70%)
sp|P19784|CSK22_HUMAN	P (65%)	sp|Q8TBR4|ST3L4_HUMAN	N (60%)
sp|Q16665|HIF1A_HUMAN	P (55%)	sp|P37231|PPARG_HUMAN	N (70%)
sp|Q06546|GABPA_HUMAN	P (55%)	sp|Q06587|RING1_HUMAN	N (75%)
sp|Q9UFC0|LRWD1_HUMAN	P (75%)	sp|Q92753|RORB_HUMAN	N (90%)
sp|P07305|H10_HUMAN	P (90%)	sp|Q15797|SMAD1_HUMAN	N (55%)
sp|P16402|H13_HUMAN	P (95%)	sp|O60248|SOX15_HUMAN	N (60%)
sp|O14929|HAT1_HUMAN	P (75%)	sp|Q9Y651|SOX21_HUMAN	N (70%)
sp|P23527|H2B1O_HUMAN	P (100%)	sp|Q99717|SMAD5_HUMAN	N (70%)
sp|Q8WYK2|JDP2_HUMAN	P (65%)	sp|O15198|SMAD9_HUMAN	N (80%)
sp|Q92522|H1X_HUMAN	P (100%)	sp|P23246|SFPQ_HUMAN	N (60%)
sp|P62805|H4_HUMAN	P (100%)	sp|Q01892|SPIB_HUMAN	N (70%)
sp|P26583|HMGB2_HUMAN	P (60%)	sp|Q13263|TIF1B_HUMAN	N (85%)
sp|P61244|MAX_HUMAN	P (100%)	sp|P28702|RXRB_HUMAN	N (85%)
sp|P50553|ASCL1_HUMAN	P (55%)	sp|Q8WVM7|STAG1_HUMAN	N (75%)
sp|P41212|ETV6_HUMAN	P (55%)	sp|P40763|STAT3_HUMAN	N (80%)
sp|P50219|MNX1_HUMAN	P (70%)	sp|P35398|RORA_HUMAN	N (60%)
sp|Q92794|KAT6A_HUMAN	P (55%)	sp|Q9NSC2|SALL1_HUMAN	N (75%)
sp|Q9UIG0|BAZ1B_HUMAN	P (55%)	sp|P47902|CDX1_HUMAN	N (60%)
sp|Q9UBU8|MO4L1_HUMAN	P (90%)	sp|Q14526|HIC1_HUMAN	N (60%)
sp|Q8NFJ8|BHE22_HUMAN	P (60%)	sp|Q9Y5V3|MAGD1_HUMAN	N (85%)
sp|Q16695|H31T_HUMAN	P (80%)	sp|Q6ISB3|GRHL2_HUMAN	N (65%)
sp|P0C0S5|H2AZ_HUMAN	P (80%)	sp|Q7Z2G1|H2BWT_HUMAN	N (55%)
sp|Q99880|H2B1L_HUMAN	P (95%)	sp|Q9ULV5|HSF4_HUMAN	N (75%)
sp|Q6DN03|H2B2C_HUMAN	P (65%)	sp|Q8TE12|LMX1A_HUMAN	N (80%)
sp|P0DPK2|H3Y1_HUMAN	P (55%)	sp|O60663|LMX1B_HUMAN	N (80%)
sp|P17096|HMGA1_HUMAN	P (90%)	sp|Q96EZ8|MCRS1_HUMAN	N (60%)
sp|Q9NR30|DDX21_HUMAN	P (95%)	sp|P08235|MCR_HUMAN	N (65%)
sp|Q92784|DPF3_HUMAN	P (70%)	sp|Q9HBZ2|ARNT2_HUMAN	N (70%)
sp|A6NLW8|DUXA_HUMAN	P (60%)	sp|Q92988|DLX4_HUMAN	N (75%)
sp|Q8IUE6|H2A2B_HUMAN	P (85%)	sp|Q99081|HTF4_HUMAN	N (90%)
sp|Q99879|H2B1M_HUMAN	P (100%)	sp|Q9UGU5|HMGX4_HUMAN	N (60%)
sp|Q16778|H2B2E_HUMAN	P (100%)	sp|Q15652|JHD2C_HUMAN	N (60%)
sp|Q99525|H4G_HUMAN	P (80%)	sp|Q99583|MNT_HUMAN	N (65%)
sp|Q9C086|IN80B_HUMAN	P (60%)	sp|Q6ZN30|BNC2_HUMAN	N (85%)
sp|Q92769|HDAC2_HUMAN	P (80%)	sp|Q9NZM4|BICRA_HUMAN	N (60%)
sp|Q9BUQ8|DDX23_HUMAN	P (85%)	sp|O15499|GSC2_HUMAN	N (70%)
sp|Q96RJ6|FER3L_HUMAN	P (60%)	sp|O14896|IRF6_HUMAN	N (55%)
sp|Q9NQS7|INCE_HUMAN	P (100%)	sp|Q9Y6K1|DNM3A_HUMAN	N (55%)
sp|Q8TE85|GRHL3_HUMAN	P (65%)	sp|P50548|ERF_HUMAN	N (90%)
sp|Q6NXT2|H3C_HUMAN	P (80%)	sp|P01100|FOS_HUMAN	N (75%)
sp|Q93077|H2A1C_HUMAN	P (75%)	sp|Q12948|FOXC1_HUMAN	N (70%)
sp|Q7L7L0|H2A3_HUMAN	P (75%)	sp|Q12950|FOXD4_HUMAN	N (90%)
sp|Q8IZD2|KMT2E_HUMAN	P (55%)	sp|Q92949|FOXJ1_HUMAN	N (70%)
sp|P61978|HNRPK_HUMAN	P (60%)	sp|O43638|FOXS1_HUMAN	N (80%)
sp|Q5SSJ5|HP1B3_HUMAN	P (75%)	sp|Q05195|MAD1_HUMAN	N (70%)
sp|Q4VC05|BCL7A_HUMAN	P (100%)	sp|P49736|MCM2_HUMAN	N (55%)
sp|Q9GZN1|ARP6_HUMAN	P (80%)	sp|Q7LBC6|KDM3B_HUMAN	N (80%)
sp|Q99929|ASCL2_HUMAN	P (55%)	sp|Q14209|E2F2_HUMAN	N (80%)
sp|O94776|MTA2_HUMAN	P (55%)	sp|P43268|ETV4_HUMAN	N (90%)
sp|Q86SE8|NPM2_HUMAN	P (70%)	sp|A6NFD8|HELT_HUMAN	N (65%)
sp|P35638|DDIT3_HUMAN	P (90%)	sp|P53539|FOSB_HUMAN	N (90%)
sp|Q15910|EZH2_HUMAN	P (55%)	sp|Q9Y261|FOXA2_HUMAN	N (55%)
sp|O43464|HTRA2_HUMAN	P (70%)	sp|Q8IVH2|FOXP4_HUMAN	N (75%)
sp|O75444|MAF_HUMAN	P (60%)	sp|A8MYZ6|FOXO6_HUMAN	N (55%)
sp|Q13185|CBX3_HUMAN	P (70%)	sp|Q14469|HES1_HUMAN	N (75%)
sp|Q9UJU5|FOXD3_HUMAN	P (70%)	sp|Q5TGS1|HES3_HUMAN	N (80%)
sp|Q71UI9|H2AV_HUMAN	P (70%)	sp|P78411|IRX5_HUMAN	N (75%)
sp|P68431|H31_HUMAN	P (80%)	sp|P11308|ERG_HUMAN	N (55%)
sp|Q71DI3|H32_HUMAN	P (85%)	sp|Q8WXC6|CSN9_HUMAN	N (60%)
sp|Q96A08|H2B1A_HUMAN	P (100%)	sp|Q01543|FLI1_HUMAN	N (65%)
sp|Q8N257|H2B3B_HUMAN	P (100%)	sp|Q14653|IRF3_HUMAN	N (55%)
sp|Q02577|HEN2_HUMAN	P (65%)	sp|O43593|HAIR_HUMAN	N (90%)
sp|Q13547|HDAC1_HUMAN	P (75%)	sp|Q03014|HHEX_HUMAN	N (75%)
sp|Q9NRZ9|HELLS_HUMAN	P (55%)	sp|Q8NFD5|ARI1B_HUMAN	N (65%)
sp|Q16649|NFIL3_HUMAN	P (65%)	sp|O14497|ARI1A_HUMAN	N (60%)
sp|Q93079|H2B1H_HUMAN	P (100%)	sp|P05549|AP2A_HUMAN	N (85%)
sp|Q9NP08|HMX1_HUMAN	P (55%)	sp|P15884|ITF2_HUMAN	N (75%)
sp|P49116|NR2C2_HUMAN	P (75%)	sp|P15941|MUC1_HUMAN	N (70%)
sp|Q9UBD5|ORC3_HUMAN	P (70%)	sp|Q99687|MEIS3_HUMAN	N (95%)
sp|P85037|FOXK1_HUMAN	P (55%)	sp|O14770|MEIS2_HUMAN	N (85%)
sp|Q8IYA7|MKX_HUMAN	P (70%)	sp|Q9Y603|ETV7_HUMAN	N (60%)
sp|Q14994|NR1I3_HUMAN	P (65%)	sp|Q9C009|FOXQ1_HUMAN	N (65%)
sp|P45973|CBX5_HUMAN	P (100%)	sp|P52951|GBX2_HUMAN	N (85%)
sp|Q14839|CHD4_HUMAN	P (65%)	sp|P41235|HNF4A_HUMAN	N (80%)
sp|O60519|CRBL2_HUMAN	P (75%)	sp|Q8TEX9|IPO4_HUMAN	N (80%)
sp|Q16630|CPSF6_HUMAN	P (55%)	sp|P52954|LBX1_HUMAN	N (55%)
sp|Q14582|MAD4_HUMAN	P (55%)	sp|Q6XYB7|LBX2_HUMAN	N (70%)
sp|Q5T5X7|BEND3_HUMAN	P (90%)	sp|Q12968|NFAC3_HUMAN	N (85%)
sp|P80723|BASP1_HUMAN	P (75%)	sp|P27540|ARNT_HUMAN	N (85%)
sp|Q9NR55|BATF3_HUMAN	P (70%)	sp|O00327|BMAL1_HUMAN	N (75%)
sp|Q9UIF9|BAZ2A_HUMAN	P (60%)	sp|Q9UPW0|FOXJ3_HUMAN	N (75%)
sp|O14757|CHK1_HUMAN	P (60%)	sp|P10914|IRF1_HUMAN	N (55%)
sp|Q9NQT5|EXOS3_HUMAN	P (80%)	sp|P78412|IRX6_HUMAN	N (80%)
sp|Q96KK5|H2A1H_HUMAN	P (55%)	sp|Q9Y4A8|NF2L3_HUMAN	N (80%)
sp|Q99878|H2A1J_HUMAN	P (55%)	sp|Q7Z353|HDX_HUMAN	N (55%)
sp|P0C0S8|H2A1_HUMAN	P (75%)	sp|Q9Y543|HES2_HUMAN	N (90%)
sp|Q16777|H2A2C_HUMAN	P (75%)	sp|Q9HCC6|HES4_HUMAN	N (75%)
sp|O96004|HAND1_HUMAN	P (75%)	sp|Q9Y2N7|HIF3A_HUMAN	N (80%)
sp|Q02539|H11_HUMAN	P (90%)	sp|Q8NBZ0|IN80E_HUMAN	N (75%)
sp|P10412|H14_HUMAN	P (75%)	sp|Q9HAP2|MLXIP_HUMAN	N (85%)
sp|P58876|H2B1D_HUMAN	P (100%)	sp|O94916|NFAT5_HUMAN	N (85%)
sp|Q6DRA6|H2B2D_HUMAN	P (75%)	sp|Q03060|CREM_HUMAN	N (75%)
sp|Q9Y2Y9|KLF13_HUMAN	P (75%)	sp|A0A1B0GWH4|HSFX3_HUMAN	N (75%)
sp|Q6ZN18|AEBP2_HUMAN	P (60%)	sp|Q00978|IRF9_HUMAN	N (85%)
sp|P18846|ATF1_HUMAN	P (60%)	sp|P48742|LHX1_HUMAN	N (90%)
sp|Q9UBL3|ASH2L_HUMAN	P (55%)	sp|Q96PZ2|F111A_HUMAN	N (60%)
sp|P35222|CTNB1_HUMAN	P (70%)	sp|Q12951|FOXI1_HUMAN	N (100%)
sp|Q9HC52|CBX8_HUMAN	P (80%)	sp|Q96DY7|MTBP_HUMAN	N (55%)
sp|P05204|HMGN2_HUMAN	P (75%)	sp|P18848|ATF4_HUMAN	N (55%)
sp|Q15651|HMGN3_HUMAN	P (75%)	sp|Q8N1L9|BATF2_HUMAN	N (70%)
sp|O00479|HMGN4_HUMAN	P (80%)	sp|P25440|BRD2_HUMAN	N (55%)
sp|Q03468|ERCC6_HUMAN	P (55%)	sp|Q96MA1|DMRTB_HUMAN	N (70%)
sp|Q9UKD1|GMEB2_HUMAN	P (70%)	sp|P49715|CEBPA_HUMAN	N (55%)
sp|P30279|CCND2_HUMAN	P (60%)	sp|Q9BXF3|CECR2_HUMAN	N (55%)
sp|P49716|CEBPD_HUMAN	P (55%)	sp|O15516|CLOCK_HUMAN	N (70%)
sp|Q9BYE0|HES7_HUMAN	P (55%)	sp|P18146|EGR1_HUMAN	N (85%)
sp|O60548|FOXD2_HUMAN	P (55%)	sp|Q12946|FOXF1_HUMAN	N (65%)
sp|O00358|FOXE1_HUMAN	P (65%)	sp|P32314|FOXN2_HUMAN	N (80%)
sp|Q14549|GBX1_HUMAN	P (55%)	sp|Q02363|ID2_HUMAN	N (75%)
sp|P16403|H12_HUMAN	P (90%)	sp|P61371|ISL1_HUMAN	N (65%)
sp|P16401|H15_HUMAN	P (80%)	sp|Q92985|IRF7_HUMAN	N (75%)
sp|A0A2R8Y619|H2BK1_HUMAN	P (95%)	sp|Q9Y4K0|LOXL2_HUMAN	N (90%)
sp|P16104|H2AX_HUMAN	P (85%)	sp|Q9C0K0|BC11B_HUMAN	N (90%)
sp|O60814|H2B1K_HUMAN	P (95%)	sp|Q16520|BATF_HUMAN	N (70%)
sp|Q5TEC6|H37_HUMAN	P (85%)	sp|Q9H175|CSRN2_HUMAN	N (90%)
sp|Q96QV6|H2A1A_HUMAN	P (70%)	sp|Q8WYN3|CSRN3_HUMAN	N (85%)
sp|P04908|H2A1B_HUMAN	P (70%)	sp|Q99967|CITE2_HUMAN	N (55%)
sp|P20671|H2A1D_HUMAN	P (70%)	sp|Q8NB78|KDM1B_HUMAN	N (70%)
sp|P0C5Y9|H2AB1_HUMAN	P (65%)	sp|Q99607|ELF4_HUMAN	N (55%)
sp|Q08211|DHX9_HUMAN	P (55%)	sp|P49640|EVX1_HUMAN	N (70%)
sp|P15976|GATA1_HUMAN	P (55%)	sp|P62508|ERR3_HUMAN	N (75%)
sp|Q96AV8|E2F7_HUMAN	P (55%)	sp|Q9UBX0|HESX1_HUMAN	N (70%)
sp|Q99581|FEV_HUMAN	P (55%)	sp|Q8NFZ0|FBH1_HUMAN	N (70%)
sp|Q9NPF5|DMAP1_HUMAN	P (55%)	sp|Q8WW38|FOG2_HUMAN	N (65%)
sp|P78545|ELF3_HUMAN	P (60%)	sp|A8MZ59|LEUTX_HUMAN	N (55%)
sp|O95718|ERR2_HUMAN	P (55%)	sp|Q9Y618|NCOR2_HUMAN	N (60%)
sp|Q5FWF5|ESCO1_HUMAN	P (65%)	sp|Q68CJ9|CR3L3_HUMAN	N (80%)
sp|Q99877|H2B1N_HUMAN	P (100%)	sp|Q04741|EMX1_HUMAN	N (60%)
sp|Q75WM6|H1FNT_HUMAN	P (100%)	sp|Q05215|EGR4_HUMAN	N (75%)
sp|Q8IZA3|H18_HUMAN	P (90%)	sp|Q9NXR8|ING3_HUMAN	N (70%)
sp|Q8WUZ0|BCL7C_HUMAN	P (55%)	sp|Q9H4S2|GSX1_HUMAN	N (70%)
sp|O95931|CBX7_HUMAN	P (60%)	sp|O60674|JAK2_HUMAN	N (85%)
sp|Q9P1Z2|CACO1_HUMAN	P (55%)	sp|Q9BQ90|KLDC3_HUMAN	N (70%)
sp|Q6FI13|H2A2A_HUMAN	P (80%)	sp|Q13118|KLF10_HUMAN	N (70%)
sp|Q07869|PPARA_HUMAN	P (55%)	sp|O14901|KLF11_HUMAN	N (75%)
sp|Q5VTR2|BRE1A_HUMAN	P (60%)	sp|Q9Y4X4|KLF12_HUMAN	N (75%)
sp|P19838|NFKB1_HUMAN	P (70%)	sp|Q8TD94|KLF14_HUMAN	N (95%)
sp|Q13516|OLIG2_HUMAN	P (60%)	sp|Q5JT82|KLF17_HUMAN	N (80%)
sp|Q9Y692|GMEB1_HUMAN	P (70%)	sp|Q13351|KLF1_HUMAN	N (85%)
sp|P07910|HNRPC_HUMAN	P (85%)	sp|P57682|KLF3_HUMAN	N (55%)
sp|Q8N7H5|PAF1_HUMAN	P (100%)	sp|O43474|KLF4_HUMAN	N (95%)
sp|Q96LI6|HSFY1_HUMAN	P (55%)	sp|Q13887|KLF5_HUMAN	N (60%)
sp|Q9H160|ING2_HUMAN	P (55%)	sp|Q99612|KLF6_HUMAN	N (80%)
sp|Q86U86|PB1_HUMAN	P (55%)	sp|O75840|KLF7_HUMAN	N (80%)
sp|Q99811|PRRX2_HUMAN	P (55%)	sp|O95600|KLF8_HUMAN	N (85%)
sp|P51608|MECP2_HUMAN	P (90%)	sp|Q13886|KLF9_HUMAN	N (65%)
sp|P50221|MEOX1_HUMAN	P (75%)	sp|P17544|ATF7_HUMAN	N (95%)
sp|Q6P4R8|NFRKB_HUMAN	P (65%)	sp|P42695|CNDD3_HUMAN	N (65%)
sp|Q58F21|BRDT_HUMAN	P (75%)	sp|Q7RTU5|ASCL5_HUMAN	N (65%)
sp|Q9NQ66|PLCB1_HUMAN	P (60%)	sp|Q6AI39|BICRL_HUMAN	N (55%)
sp|Q9BTM1|H2AJ_HUMAN	P (75%)	sp|Q86V15|CASZ1_HUMAN	N (95%)
sp|A0A3B3IU63|H2AL3_HUMAN	P (75%)	sp|P05114|HMGN1_HUMAN	N (60%)
sp|Q6ZV65|FA47E_HUMAN	P (90%)	sp|Q6NT76|HMBX1_HUMAN	N (70%)
sp|P62807|H2B1C_HUMAN	P (100%)	sp|P82970|HMGN5_HUMAN	N (60%)
sp|P06899|H2B1J_HUMAN	P (100%)	sp|Q13461|FOXE3_HUMAN	N (65%)
sp|Q5QNW6|H2B2F_HUMAN	P (100%)	sp|Q6PJQ5|FOXR2_HUMAN	N (55%)
sp|Q9NQT4|EXOS5_HUMAN	P (65%)	sp|Q99814|EPAS1_HUMAN	N (80%)
sp|Q6QHK4|FIGLA_HUMAN	P (60%)	sp|Q9H2F5|EPC1_HUMAN	N (65%)
sp|P52926|HMGA2_HUMAN	P (90%)	sp|Q52LR7|EPC2_HUMAN	N (65%)
sp|Q6ZQN5|FOXI2_HUMAN	P (60%)	sp|P56177|DLX1_HUMAN	N (90%)
sp|Q99801|NKX31_HUMAN	P (55%)	sp|P03372|ESR1_HUMAN	N (70%)
sp|O76036|NCTR1_HUMAN	P (70%)	sp|Q49A26|GLYR1_HUMAN	N (80%)
sp|Q9UHK0|NUFP1_HUMAN	P (75%)	sp|Q5HYR2|DMRTC_HUMAN	N (70%)
sp|Q9Y466|NR2E1_HUMAN	P (55%)	sp|Q15744|CEBPE_HUMAN	N (55%)
sp|Q6ZV50|RFX8_HUMAN	P (65%)	sp|Q01094|E2F1_HUMAN	N (80%)
sp|O60675|MAFK_HUMAN	P (80%)	sp|O00716|E2F3_HUMAN	N (60%)
sp|O75030|MITF_HUMAN	P (55%)	sp|P41162|ETV3_HUMAN	N (65%)
sp|Q13112|CAF1B_HUMAN	P (60%)	sp|P41161|ETV5_HUMAN	N (75%)
sp|Q9Y6X9|MORC2_HUMAN	P (65%)	sp|O75593|FOXH1_HUMAN	N (85%)
sp|Q96NT1|NP1L5_HUMAN	P (90%)	sp|Q12778|FOXO1_HUMAN	N (90%)
sp|O43913|ORC5_HUMAN	P (55%)	sp|Q08050|FOXM1_HUMAN	N (85%)
sp|Q96QC0|PP1RA_HUMAN	P (75%)	sp|Q9H334|FOXP1_HUMAN	N (70%)
sp|P60510|PP4C_HUMAN	P (70%)	sp|O15409|FOXP2_HUMAN	N (60%)
sp|Q9NY27|PP4R2_HUMAN	P (95%)	sp|Q68CP9|ARID2_HUMAN	N (60%)
sp|Q92785|REQU_HUMAN	P (55%)	sp|A6NJG6|ARGFX_HUMAN	N (60%)
sp|Q9UH92|MLX_HUMAN	P (60%)	sp|Q7Z6R9|AP2D_HUMAN	N (70%)
sp|Q16559|TAL2_HUMAN	P (55%)	sp|P07199|CENPB_HUMAN	N (65%)
sp|O60682|MUSC_HUMAN	P (75%)	sp|P10275|ANDR_HUMAN	N (65%)
sp|P55209|NP1L1_HUMAN	P (60%)	sp|Q06889|EGR3_HUMAN	N (80%)
sp|Q99733|NP1L4_HUMAN	P (65%)	sp|O15353|FOXN1_HUMAN	N (85%)
sp|P55771|PAX9_HUMAN	P (65%)	sp|Q12952|FOXL1_HUMAN	N (75%)
sp|O95475|SIX6_HUMAN	P (55%)	sp|P17535|JUND_HUMAN	N (75%)
sp|Q96ST3|SIN3A_HUMAN	P (55%)	sp|P05412|JUN_HUMAN	N (70%)
sp|Q03052|PO3F1_HUMAN	P (65%)	sp|Q8TEY5|CR3L4_HUMAN	N (70%)
sp|P28370|SMCA1_HUMAN	P (75%)	sp|P32519|ELF1_HUMAN	N (55%)
sp|Q06945|SOX4_HUMAN	P (55%)	sp|Q9NU39|FX4L1_HUMAN	N (85%)
sp|O00255|MEN1_HUMAN	P (65%)	sp|Q6VB84|FX4L3_HUMAN	N (85%)
sp|O60422|ONEC3_HUMAN	P (65%)	sp|Q8WXT5|FX4L4_HUMAN	N (90%)
sp|Q8WXI9|P66B_HUMAN	P (55%)	sp|Q5VV16|FX4L5_HUMAN	N (80%)
sp|Q5UIP0|RIF1_HUMAN	P (70%)	sp|Q3SYB3|FX4L6_HUMAN	N (80%)
sp|Q14684|RRP1B_HUMAN	P (55%)	sp|O76075|DFFB_HUMAN	N (75%)
sp|Q6STE5|SMRD3_HUMAN	P (60%)	sp|P23771|GATA3_HUMAN	N (80%)
sp|Q9UIU6|SIX4_HUMAN	P (60%)	sp|P43694|GATA4_HUMAN	N (60%)
sp|O43482|MS18B_HUMAN	P (75%)	sp|Q9BWX5|GATA5_HUMAN	N (70%)
sp|Q99497|PARK7_HUMAN	P (85%)	sp|Q92908|GATA6_HUMAN	N (70%)
sp|P0DME0|SETLP_HUMAN	P (100%)	sp|Q92782|DPF1_HUMAN	N (65%)
sp|Q01105|SET_HUMAN	P (90%)	sp|Q9H0E9|BRD8_HUMAN	N (85%)
sp|Q15532|SSXT_HUMAN	P (75%)	sp|P55199|ELL_HUMAN	N (70%)
sp|P42224|STAT1_HUMAN	P (55%)	sp|P61296|HAND2_HUMAN	N (60%)
sp|Q9UQE7|SMC3_HUMAN	P (80%)	sp|Q86T24|KAISO_HUMAN	N (65%)
sp|P41225|SOX3_HUMAN	P (60%)	sp|Q96BA8|CR3L1_HUMAN	N (75%)
sp|Q9UPW6|SATB2_HUMAN	P (65%)	sp|Q92731|ESR2_HUMAN	N (90%)
sp|Q14863|PO6F1_HUMAN	P (65%)	sp|Q02080|MEF2B_HUMAN	N (90%)
sp|Q9H4L7|SMRCD_HUMAN	P (60%)	sp|Q13133|NR1H3_HUMAN	N (90%)
sp|O75475|PSIP1_HUMAN	P (100%)	sp|O15522|NKX28_HUMAN	N (85%)
sp|P08047|SP1_HUMAN	P (55%)	sp|Q9ULW6|NP1L2_HUMAN	N (55%)
sp|P51531|SMCA2_HUMAN	P (70%)	sp|Q8IUM7|NPAS4_HUMAN	N (80%)
sp|P48436|SOX9_HUMAN	P (75%)	sp|Q5W0B1|OBI1_HUMAN	N (70%)
sp|Q9NX45|SOLH2_HUMAN	P (70%)	sp|Q8TAK6|OLIG1_HUMAN	N (55%)
sp|Q8IX21|SLF2_HUMAN	P (55%)	sp|Q9BXM7|PINK1_HUMAN	N (65%)
sp|Q12772|SRBP2_HUMAN	P (55%)	sp|P26367|PAX6_HUMAN	N (90%)
sp|P0CG40|SP9_HUMAN	P (65%)	sp|P23759|PAX7_HUMAN	N (75%)
sp|P0CL85|ST3L3_HUMAN	P (65%)	sp|Q06710|PAX8_HUMAN	N (80%)
sp|P09430|STP1_HUMAN	P (100%)	sp|P51843|NR0B1_HUMAN	N (70%)
sp|O00570|SOX1_HUMAN	P (60%)	sp|Q9UBD0|HSFX1_HUMAN	N (80%)
sp|Q6PGP7|TTC37_HUMAN	P (55%)	sp|Q14774|HLX_HUMAN	N (80%)
sp|P0C1Z6|TFPT_HUMAN	P (75%)	sp|Q06413|MEF2C_HUMAN	N (90%)
sp|Q08945|SSRP1_HUMAN	P (70%)	sp|O00470|MEIS1_HUMAN	N (75%)
sp|Q96IU2|ZBED3_HUMAN	P (60%)	sp|P22736|NR4A1_HUMAN	N (55%)
sp|Q96T23|RSF1_HUMAN	P (95%)	sp|P35227|PCGF2_HUMAN	N (65%)
sp|Q01826|SATB1_HUMAN	P (65%)	sp|P29590|PML_HUMAN	N (80%)
sp|O60264|SMCA5_HUMAN	P (65%)	sp|Q9H4W6|COE3_HUMAN	N (60%)
sp|O15370|SOX12_HUMAN	P (95%)	sp|Q8IXT2|DMRTD_HUMAN	N (85%)
sp|Q96SB4|SRPK1_HUMAN	P (55%)	sp|Q07687|DLX2_HUMAN	N (70%)
sp|O00268|TAF4_HUMAN	P (55%)	sp|Q6SJ93|F111B_HUMAN	N (80%)
sp|P11831|SRF_HUMAN	P (80%)	sp|P55318|FOXA3_HUMAN	N (70%)
sp|P21980|TGM2_HUMAN	P (70%)	sp|Q8IX07|FOG1_HUMAN	N (85%)
sp|P25490|TYY1_HUMAN	P (65%)	sp|Q9UBP5|HEY2_HUMAN	N (55%)
sp|Q9BTP6|ZBED2_HUMAN	P (60%)	sp|P12980|LYL1_HUMAN	N (80%)
sp|Q15853|USF2_HUMAN	P (55%)	sp|P16220|CREB1_HUMAN	N (55%)
sp|Q7RTU7|SCX_HUMAN	P (60%)	sp|P78413|IRX4_HUMAN	N (75%)
sp|Q05066|SRY_HUMAN	P (55%)	sp|Q2M1V0|ISX_HUMAN	N (80%)
sp|Q7Z6K1|THAP5_HUMAN	P (55%)	sp|Q9UIH9|KLF15_HUMAN	N (85%)
sp|Q70SY1|CR3L2_HUMAN	P (55%)	sp|Q9BXK1|KLF16_HUMAN	N (90%)
sp|Q04743|EMX2_HUMAN	P (55%)	sp|Q14807|KIF22_HUMAN	N (75%)
sp|Q96BF6|NACC2_HUMAN	P (60%)	sp|Q96JY0|MAEL_HUMAN	N (70%)
sp|P04554|PRM2_HUMAN	P (100%)	sp|P50458|LHX2_HUMAN	N (80%)
sp|Q9UBK2|PRGC1_HUMAN	P (65%)	sp|Q9Y6Q9|NCOA3_HUMAN	N (85%)
sp|O95935|TBX18_HUMAN	P (60%)	sp|Q13416|ORC2_HUMAN	N (60%)
sp|O60806|TBX19_HUMAN	P (55%)	sp|Q86YP4|P66A_HUMAN	N (60%)
sp|P17987|TCPA_HUMAN	P (70%)	sp|O14867|BACH1_HUMAN	N (60%)
sp|Q96IZ0|PAWR_HUMAN	P (75%)	sp|O00273|DFFA_HUMAN	N (80%)
sp|Q01534|TSPY1_HUMAN	P (55%)	sp|Q99853|FOXB1_HUMAN	N (75%)
sp|Q9Y6X8|ZHX2_HUMAN	P (60%)	sp|Q5VYV0|FOXB2_HUMAN	N (60%)
sp|P49459|UBE2A_HUMAN	P (65%)	sp|Q0VG99|MESP2_HUMAN	N (90%)
sp|P37275|ZEB1_HUMAN	P (70%)	sp|Q9Y5R6|DMRT1_HUMAN	N (85%)
sp|Q15672|TWST1_HUMAN	P (85%)	sp|P56915|GSC_HUMAN	N (65%)
sp|Q8IUE0|TF2LY_HUMAN	P (60%)	sp|Q6PI98|IN80C_HUMAN	N (60%)
sp|Q15061|WDR43_HUMAN	P (55%)	sp|P11161|EGR2_HUMAN	N (80%)
sp|Q12870|TCF15_HUMAN	P (70%)	sp|P28324|ELK4_HUMAN	N (80%)
sp|P48380|RFX3_HUMAN	P (55%)	sp|Q9NQ69|LHX9_HUMAN	N (80%)
sp|O95983|MBD3_HUMAN	P (60%)	sp|Q9UBR4|LHX3_HUMAN	N (90%)
sp|O95619|YETS4_HUMAN	P (80%)	sp|Q9BQG0|MBB1A_HUMAN	N (95%)
sp|Q15697|ZN174_HUMAN	P (75%)	sp|Q8N163|CCAR2_HUMAN	N (60%)
sp|Q9BTC8|MTA3_HUMAN	P (70%)	sp|P50539|MXI1_HUMAN	N (65%)
sp|P58304|VSX2_HUMAN	P (60%)	sp|Q15596|NCOA2_HUMAN	N (85%)
sp|Q15906|VPS72_HUMAN	P (75%)	sp|Q9P0K8|FOXJ2_HUMAN	N (60%)
sp|Q9UJ04|TSYL4_HUMAN	P (70%)	sp|Q96NZ1|FOXN4_HUMAN	N (55%)
sp|P78367|NKX32_HUMAN	P (60%)	sp|Q12947|FOXF2_HUMAN	N (80%)
sp|Q9C056|NKX62_HUMAN	P (60%)	sp|Q01167|FOXK2_HUMAN	N (65%)
sp|P13056|NR2C1_HUMAN	P (65%)	sp|P98177|FOXO4_HUMAN	N (80%)
sp|Q8N5P1|ZC3H8_HUMAN	P (70%)	sp|Q14934|NFAC4_HUMAN	N (90%)
sp|O14948|TFEC_HUMAN	P (55%)	sp|Q14995|NR1D2_HUMAN	N (75%)
sp|P63146|UBE2B_HUMAN	P (70%)	sp|Q9BYU1|PBX4_HUMAN	N (70%)
sp|Q6NXR4|TTI2_HUMAN	P (60%)	sp|P78426|NKX61_HUMAN	N (75%)
sp|P21675|TAF1_HUMAN	P (60%)	sp|Q00653|NFKB2_HUMAN	N (75%)
sp|Q86VY4|TSYL5_HUMAN	P (70%)	sp|Q12857|NFIA_HUMAN	N (95%)
sp|O43298|ZBT43_HUMAN	P (60%)	sp|P55055|NR1H2_HUMAN	N (60%)
sp|O43257|ZNHI1_HUMAN	P (65%)	sp|P20264|PO3F3_HUMAN	N (55%)
sp|Q99594|TEAD3_HUMAN	P (60%)	sp|P08651|NFIC_HUMAN	N (80%)
sp|Q5VVX9|UBE2U_HUMAN	P (55%)	sp|Q02548|PAX5_HUMAN	N (65%)
sp|Q9GZS3|WDR61_HUMAN	P (55%)	sp|Q5MIZ7|P4R3B_HUMAN	N (70%)
sp|Q6UXN9|WDR82_HUMAN	P (55%)	sp|P04637|P53_HUMAN	N (75%)
sp|Q8NDX6|ZN740_HUMAN	P (60%)	sp|Q01201|RELB_HUMAN	N (70%)
sp|Q9NNZ6|PRM3_HUMAN	P (90%)	sp|Q99496|RING2_HUMAN	N (60%)
sp|O96006|ZBED1_HUMAN	P (65%)	sp|P78414|IRX1_HUMAN	N (60%)
sp|Q12800|TFCP2_HUMAN	P (60%)	sp|Q9Y4C1|KDM3A_HUMAN	N (70%)
sp|P31314|TLX1_HUMAN	P (55%)	sp|Q8TAX0|OSR1_HUMAN	N (65%)
sp|Q9NVV9|THAP1_HUMAN	P (85%)	sp|P32242|OTX1_HUMAN	N (65%)
sp|Q9UK61|TASOR_HUMAN	P (65%)	sp|Q12837|PO4F2_HUMAN	N (70%)
sp|Q8N7U7|TPRX1_HUMAN	P (65%)	sp|P78424|PO6F2_HUMAN	N (75%)
sp|P61129|ZC3H6_HUMAN	P (80%)	sp|Q96FF9|CDCA5_HUMAN	N (65%)
sp|Q9BQE9|BCL7B_HUMAN	P (60%)	sp|P17676|CEBPB_HUMAN	N (55%)
sp|Q9H2Z4|NKX24_HUMAN	P (65%)	sp|Q68G74|LHX8_HUMAN	N (70%)
sp|Q6X4W1|NSMF_HUMAN	P (55%)	sp|Q9H165|BC11A_HUMAN	N (95%)
sp|P18754|RCC1_HUMAN	P (90%)	sp|P42771|CDN2A_HUMAN	N (70%)
sp|Q09028|RBBP4_HUMAN	P (55%)	sp|P33993|MCM7_HUMAN	N (80%)
sp|Q16576|RBBP7_HUMAN	P (55%)	sp|P52701|MSH6_HUMAN	N (60%)
sp|Q06609|RAD51_HUMAN	P (70%)	sp|P28360|MSX1_HUMAN	N (65%)
sp|P15927|RFA2_HUMAN	P (55%)	sp|Q9UD57|NKX12_HUMAN	N (70%)
sp|Q9BTT0|AN32E_HUMAN	P (90%)	sp|P43354|NR4A2_HUMAN	N (75%)
sp|P49450|CENPA_HUMAN	P (90%)	sp|O15350|P73_HUMAN	N (70%)
sp|P35659|DEK_HUMAN	P (95%)	sp|Q86U70|LDB1_HUMAN	N (60%)
sp|P49407|ARRB1_HUMAN	P (60%)	sp|O75469|NR1I2_HUMAN	N (95%)
sp|O96019|ACL6A_HUMAN	P (60%)	sp|Q99743|NPAS2_HUMAN	N (65%)
sp|Q7RTS1|BHA15_HUMAN	P (90%)	sp|Q9NQV6|PRD10_HUMAN	N (60%)
sp|Q5PSV4|BRM1L_HUMAN	P (60%)	sp|Q9H8M2|BRD9_HUMAN	N (55%)
sp|Q9UHB7|AFF4_HUMAN	P (90%)	sp|P48552|NRIP1_HUMAN	N (60%)
sp|Q6XD76|ASCL4_HUMAN	P (55%)	sp|P17542|TAL1_HUMAN	N (65%)
sp|P83916|CBX1_HUMAN	P (95%)	sp|P19793|RXRA_HUMAN	N (65%)
sp|Q8N693|ESX1_HUMAN	P (65%)	sp|O95644|NFAC1_HUMAN	N (85%)
sp|P04553|HSP1_HUMAN	P (95%)	sp|Q96RI1|NR1H4_HUMAN	N (75%)
sp|Q00056|HXA4_HUMAN	P (60%)	sp|Q92570|NR4A3_HUMAN	N (75%)
sp|P20719|HXA5_HUMAN	P (75%)	sp|O00482|NR5A2_HUMAN	N (85%)
sp|P31267|HXA6_HUMAN	P (80%)	sp|A8MTQ0|NOTO_HUMAN	N (95%)
sp|P17483|HXB4_HUMAN	P (55%)	sp|O43316|PAX4_HUMAN	N (70%)
sp|P17509|HXB6_HUMAN	P (60%)	sp|Q8HWS3|RFX6_HUMAN	N (55%)
sp|P09629|HXB7_HUMAN	P (80%)	sp|Q96EB6|SIR1_HUMAN	N (80%)
sp|P17481|HXB8_HUMAN	P (75%)	sp|Q8IXJ6|SIR2_HUMAN	N (55%)
sp|Q9NYD6|HXC10_HUMAN	P (55%)	sp|Q8N196|SIX5_HUMAN	N (60%)
sp|P09017|HXC4_HUMAN	P (55%)	sp|Q8N6T7|SIR6_HUMAN	N (60%)
sp|Q00444|HXC5_HUMAN	P (80%)	sp|P81133|SIM1_HUMAN	N (60%)
sp|P09630|HXC6_HUMAN	P (70%)	sp|Q9NRC8|SIR7_HUMAN	N (60%)
sp|P31273|HXC8_HUMAN	P (85%)	sp|Q14190|SIM2_HUMAN	N (75%)
sp|P31277|HXD11_HUMAN	P (55%)	sp|Q9NPC8|SIX2_HUMAN	N (85%)
sp|P09016|HXD4_HUMAN	P (60%)	sp|O95343|SIX3_HUMAN	N (70%)
sp|P13378|HXD8_HUMAN	P (75%)	sp|Q13761|RUNX3_HUMAN	N (75%)
sp|Q659A1|ICE2_HUMAN	P (75%)	sp|Q86TU7|SETD3_HUMAN	N (75%)
sp|P31271|HXA13_HUMAN	P (55%)	sp|O95416|SOX14_HUMAN	N (65%)
sp|Q9NPD3|EXOS4_HUMAN	P (55%)	sp|Q92886|NGN1_HUMAN	N (90%)
sp|Q01780|EXOSX_HUMAN	P (60%)	sp|P40425|PBX2_HUMAN	N (65%)
sp|O00159|MYO1C_HUMAN	P (55%)	sp|O75360|PROP1_HUMAN	N (80%)
sp|P49321|NASP_HUMAN	P (75%)	sp|Q1ZZU3|SWI5_HUMAN	N (80%)
sp|P12524|MYCL_HUMAN	P (70%)	sp|Q8N5J4|SPIC_HUMAN	N (60%)
sp|Q9UL68|MYT1L_HUMAN	P (95%)	sp|A6NI15|MSGN1_HUMAN	N (65%)
sp|Q01538|MYT1_HUMAN	P (60%)	sp|Q9H0E3|SP130_HUMAN	N (55%)
sp|P57053|H2BFS_HUMAN	P (100%)	sp|P52952|NKX25_HUMAN	N (85%)
sp|O75367|H2AY_HUMAN	P (65%)	sp|Q15406|NR6A1_HUMAN	N (85%)
sp|P33778|H2B1B_HUMAN	P (100%)	sp|Q8IXF0|NPAS3_HUMAN	N (85%)
sp|Q9H1E3|NUCKS_HUMAN	P (70%)	sp|Q02086|SP2_HUMAN	N (60%)
sp|P84243|H33_HUMAN	P (90%)	sp|O15266|SHOX_HUMAN	N (60%)
sp|P22492|H1T_HUMAN	P (100%)	sp|O43463|SUV91_HUMAN	N (60%)
sp|P19622|HME2_HUMAN	P (85%)	sp|P14859|PO2F1_HUMAN	N (55%)
sp|Q15014|MO4L2_HUMAN	P (60%)	sp|P48382|RFX5_HUMAN	N (75%)
sp|Q8TDI0|CHD5_HUMAN	P (60%)	sp|Q13485|SMAD4_HUMAN	N (80%)
sp|P60008|HILS1_HUMAN	P (100%)	sp|Q03181|PPARD_HUMAN	N (75%)
sp|Q9UBB5|MBD2_HUMAN	P (80%)	sp|P36956|SRBP1_HUMAN	N (80%)
sp|Q13330|MTA1_HUMAN	P (55%)	sp|Q6BEB4|SP5_HUMAN	N (70%)
sp|Q16676|FOXD1_HUMAN	P (65%)	sp|Q8N7G0|PO5F2_HUMAN	N (80%)
sp|P14866|HNRPL_HUMAN	P (55%)	sp|Q9Y2V3|RX_HUMAN	N (55%)
sp|O14682|ENC1_HUMAN	P (70%)	sp|Q9H5I1|SUV92_HUMAN	N (70%)
sp|Q03933|HSF2_HUMAN	P (60%)	sp|P51449|RORG_HUMAN	N (75%)
sp|Q16534|HLF_HUMAN	P (55%)	sp|O96028|NSD2_HUMAN	N (85%)
sp|Q12873|CHD3_HUMAN	P (70%)	sp|P35548|MSX2_HUMAN	N (85%)
sp|P68400|CSK21_HUMAN	P (75%)	sp|P32243|OTX2_HUMAN	N (80%)
sp|Q9H3R0|KDM4C_HUMAN	P (60%)	sp|Q9GZN2|TGIF2_HUMAN	N (75%)
sp|Q9NRF9|DPOE3_HUMAN	P (95%)	sp|Q9UL49|TCFL5_HUMAN	N (60%)
sp|P0CJ85|DU4L2_HUMAN	P (60%)	sp|Q15583|TGIF1_HUMAN	N (85%)
sp|P0CJ86|DU4L3_HUMAN	P (60%)	sp|Q33E94|RFX4_HUMAN	N (70%)
sp|P0CJ87|DU4L4_HUMAN	P (60%)	sp|Q149N8|SHPRH_HUMAN	N (90%)
sp|P0CJ88|DU4L5_HUMAN	P (60%)	sp|P48431|SOX2_HUMAN	N (55%)
sp|P0CJ89|DU4L6_HUMAN	P (60%)	sp|P57073|SOX8_HUMAN	N (55%)
sp|P0CJ90|DU4L7_HUMAN	P (60%)	sp|O43541|SMAD6_HUMAN	N (85%)
sp|Q9HAF1|EAF6_HUMAN	P (100%)	sp|Q14765|STAT4_HUMAN	N (65%)
sp|Q03188|CENPC_HUMAN	P (60%)	sp|P0CL83|ST3L1_HUMAN	N (60%)
sp|P18847|ATF3_HUMAN	P (85%)	sp|P15923|TFE2_HUMAN	N (65%)
sp|Q9Y2D1|ATF5_HUMAN	P (55%)	sp|Q9UN79|SOX13_HUMAN	N (70%)
sp|O94805|ACL6B_HUMAN	P (60%)	sp|Q5JUK2|SOLH1_HUMAN	N (75%)
sp|Q8WY36|BBX_HUMAN	P (80%)	sp|Q13285|STF1_HUMAN	N (80%)
sp|Q9ULX6|AKP8L_HUMAN	P (95%)	sp|P51692|STA5B_HUMAN	N (70%)
sp|P56179|DLX6_HUMAN	P (60%)	sp|P28749|RBL1_HUMAN	N (85%)
sp|P26358|DNMT1_HUMAN	P (70%)	sp|Q3SY56|SP6_HUMAN	N (90%)
sp|Q9NQ33|ASCL3_HUMAN	P (65%)	sp|P10828|THB_HUMAN	N (85%)
sp|Q9Y294|ASF1A_HUMAN	P (55%)	sp|O15178|TBXT_HUMAN	N (65%)
sp|Q9NRG0|CHRC1_HUMAN	P (60%)	sp|Q15562|TEAD2_HUMAN	N (60%)
sp|Q15059|BRD3_HUMAN	P (75%)	sp|Q6NT89|TRNP1_HUMAN	N (70%)
sp|P50747|BPL1_HUMAN	P (80%)	sp|Q05BQ5|MBTD1_HUMAN	N (85%)
sp|Q9UMQ3|BARX2_HUMAN	P (65%)	sp|P46934|NEDD4_HUMAN	N (55%)
sp|Q96SC8|DMTA2_HUMAN	P (65%)	sp|Q99453|PHX2B_HUMAN	N (55%)
sp|Q03828|EVX2_HUMAN	P (65%)	sp|Q5H9I0|TFDP3_HUMAN	N (65%)
sp|Q9H6U6|BCAS3_HUMAN	P (60%)	sp|Q96T88|UHRF1_HUMAN	N (60%)
sp|Q9NRL2|BAZ1A_HUMAN	P (60%)	sp|O43156|TTI1_HUMAN	N (65%)
sp|P60709|ACTB_HUMAN	P (75%)	sp|P86452|ZBED6_HUMAN	N (75%)
sp|O75177|CREST_HUMAN	P (80%)	sp|Q15796|SMAD2_HUMAN	N (80%)
		sp|Q8TAQ2|SMRC2_HUMAN	N (55%)
		sp|O60284|ST18_HUMAN	N (80%)
		sp|Q96EK4|THA11_HUMAN	N (75%)
		sp|P48443|RXRG_HUMAN	N (75%)
		sp|Q9BT81|SOX7_HUMAN	N (90%)
		sp|Q8IXZ3|SP8_HUMAN	N (55%)
		sp|P22415|USF1_HUMAN	N (55%)
		sp|Q7Z5K2|WAPL_HUMAN	N (55%)
		sp|P06401|PRGR_HUMAN	N (65%)
		sp|Q9UJQ4|SALL4_HUMAN	N (70%)
		sp|Q8N3U4|STAG2_HUMAN	N (85%)
		sp|Q8IWV8|UBR2_HUMAN	N (65%)
		sp|Q9BRJ9|MESP1_HUMAN	N (85%)
		sp|Q96PU4|UHRF2_HUMAN	N (55%)
		sp|Q7RTU1|TCF23_HUMAN	N (55%)
		sp|Q9C0C2|TB182_HUMAN	N (70%)
		sp|Q5SQQ9|VAX1_HUMAN	N (60%)
		sp|Q9NQ03|SCRT2_HUMAN	N (70%)
		sp|O95863|SNAI1_HUMAN	N (80%)
		sp|O15105|SMAD7_HUMAN	N (55%)
		sp|O15164|TIF1A_HUMAN	N (65%)
		sp|Q9UJ98|STAG3_HUMAN	N (65%)
		sp|P42226|STAT6_HUMAN	N (55%)
		sp|P42229|STA5A_HUMAN	N (70%)
		sp|Q15788|NCOA1_HUMAN	N (70%)
		sp|Q96L73|NSD1_HUMAN	N (75%)
		sp|P56178|DLX5_HUMAN	N (80%)
		sp|Q969G2|LHX4_HUMAN	N (80%)
		sp|Q9H2C1|LHX5_HUMAN	N (85%)
		sp|P28069|PIT1_HUMAN	N (55%)
		sp|O95947|TBX6_HUMAN	N (75%)
		sp|P78415|IRX3_HUMAN	N (55%)
		sp|Q9BZ95|NSD3_HUMAN	N (60%)
		sp|O43435|TBX1_HUMAN	N (80%)
		sp|P57082|TBX4_HUMAN	N (70%)
		sp|P28347|TEAD1_HUMAN	N (70%)
		sp|Q9Y5B9|SP16H_HUMAN	N (65%)
		sp|Q9Y4R8|TELO2_HUMAN	N (85%)
		sp|P0CW01|TSPYA_HUMAN	N (60%)
		sp|Q9BW11|MAD3_HUMAN	N (75%)
		sp|P78395|PRAME_HUMAN	N (70%)
		sp|O43623|SNAI2_HUMAN	N (60%)
		sp|P52630|STAT2_HUMAN	N (60%)
		sp|O95231|VENTX_HUMAN	N (80%)
		sp|Q06330|SUH_HUMAN	N (65%)
		sp|Q9NWS9|ZN446_HUMAN	N (100%)
		sp|P48378|RFX2_HUMAN	N (55%)
		sp|Q06416|P5F1B_HUMAN	N (55%)
		sp|Q29RF7|PDS5A_HUMAN	N (75%)
		sp|O14813|PHX2A_HUMAN	N (65%)
		sp|O43763|TLX2_HUMAN	N (65%)
		sp|Q9NZI6|TF2L1_HUMAN	N (60%)
		sp|Q9Y458|TBX22_HUMAN	N (60%)
		sp|Q10587|TEF_HUMAN	N (60%)
		sp|Q99592|ZBT18_HUMAN	N (65%)
		sp|Q9H8W5|TRI45_HUMAN	N (85%)
		sp|P18887|XRCC1_HUMAN	N (55%)
		sp|O15062|ZBTB5_HUMAN	N (85%)
		sp|Q14186|TFDP1_HUMAN	N (75%)
		sp|Q9C0A1|ZFHX2_HUMAN	N (85%)
		sp|Q2KHR2|RFX7_HUMAN	N (85%)
		sp|Q8NHW3|MAFA_HUMAN	N (60%)
		sp|P49335|PO3F4_HUMAN	N (95%)
		sp|Q3B8N5|PROX2_HUMAN	N (80%)
		sp|P10827|THA_HUMAN	N (65%)
		sp|Q9Y462|ZN711_HUMAN	N (55%)
		sp|Q9UK33|ZN580_HUMAN	N (60%)
		sp|P09086|PO2F2_HUMAN	N (85%)
		sp|Q8IUE1|TF2LX_HUMAN	N (70%)
		sp|Q63HK5|TSH3_HUMAN	N (70%)
		sp|P08048|ZFY_HUMAN	N (60%)
		sp|Q9NS37|ZHANG_HUMAN	N (55%)
		sp|Q9UKY1|ZHX1_HUMAN	N (55%)
		sp|Q17R98|ZN827_HUMAN	N (75%)
		sp|O75678|RFPL2_HUMAN	N (85%)
		sp|Q9UIW0|VAX2_HUMAN	N (70%)
		sp|Q9NQB0|TF7L2_HUMAN	N (90%)
		sp|P0CW00|TSPY8_HUMAN	N (55%)
		sp|Q9Y6I4|UBP3_HUMAN	N (90%)
		sp|Q8TAU0|NKX23_HUMAN	N (60%)
		sp|Q14938|NFIX_HUMAN	N (80%)
		sp|Q15561|TEAD4_HUMAN	N (70%)
		sp|P0CV98|TSPY3_HUMAN	N (60%)
		sp|Q8NBB4|ZSCA1_HUMAN	N (75%)
		sp|O75333|TBX10_HUMAN	N (60%)
		sp|Q14188|TFDP2_HUMAN	N (70%)
		sp|Q8N5A5|ZGPAT_HUMAN	N (70%)
		sp|A6NJ46|NKX63_HUMAN	N (80%)
		sp|Q14494|NF2L1_HUMAN	N (75%)
		sp|Q13469|NFAC2_HUMAN	N (85%)
		sp|Q04206|TF65_HUMAN	N (80%)
		sp|Q96SF7|TBX15_HUMAN	N (75%)
		sp|P10588|NR2F6_HUMAN	N (55%)
		sp|Q9H3D4|P63_HUMAN	N (65%)
		sp|Q9NWS1|PARI_HUMAN	N (55%)
		sp|Q13207|TBX2_HUMAN	N (70%)
		sp|O43680|TCF21_HUMAN	N (55%)
		sp|Q9NRE2|TSH2_HUMAN	N (75%)
		sp|Q5XKR4|OTP_HUMAN	N (70%)
		sp|P40426|PBX3_HUMAN	N (85%)
		sp|O00110|OVOL3_HUMAN	N (75%)
		sp|P20226|TBP_HUMAN	N (60%)
		sp|Q9H8Y1|VRTN_HUMAN	N (65%)
		sp|O60315|ZEB2_HUMAN	N (65%)
		sp|O15209|ZBT22_HUMAN	N (55%)
		sp|B1APH4|ZN487_HUMAN	N (55%)
		sp|Q5T7W0|ZN618_HUMAN	N (80%)
		sp|Q8NAP8|ZBT8B_HUMAN	N (75%)
		sp|Q15022|SUZ12_HUMAN	N (60%)
		sp|O75132|ZBED4_HUMAN	N (75%)
		sp|Q8NCN2|ZBT34_HUMAN	N (60%)
		sp|Q5TC79|ZBT37_HUMAN	N (55%)
		sp|Q9Y2Y4|ZBT32_HUMAN	N (95%)
		sp|Q9UHF7|TRPS1_HUMAN	N (65%)
		sp|Q9NZR4|VSX1_HUMAN	N (80%)
		sp|P19532|TFE3_HUMAN	N (75%)
		sp|O15119|TBX3_HUMAN	N (70%)
		sp|Q6ZSZ6|TSH1_HUMAN	N (65%)
		sp|O94842|TOX4_HUMAN	N (60%)
		sp|Q86UZ6|ZBT46_HUMAN	N (80%)
		sp|Q9H4I2|ZHX3_HUMAN	N (85%)
		sp|Q7RTS3|PTF1A_HUMAN	N (90%)
		sp|P19484|TFEB_HUMAN	N (60%)
		sp|Q7RTU3|OLIG3_HUMAN	N (75%)
		sp|Q99593|TBX5_HUMAN	N (70%)
		sp|Q7Z3K3|POGZ_HUMAN	N (85%)
		sp|O43711|TLX3_HUMAN	N (85%)
		sp|P17010|ZFX_HUMAN	N (65%)
		sp|Q86Y97|KMT5C_HUMAN	N (60%)
		sp|Q9Y468|LMBL1_HUMAN	N (90%)
		sp|P20393|NR1D1_HUMAN	N (90%)
		sp|O95948|ONEC2_HUMAN	N (90%)
		sp|P10276|RARA_HUMAN	N (80%)
		sp|P10826|RARB_HUMAN	N (75%)
		sp|P13631|RARG_HUMAN	N (65%)
		sp|Q96IS3|RAX2_HUMAN	N (65%)
		sp|Q8IZ40|RCOR2_HUMAN	N (80%)
		sp|Q04864|REL_HUMAN	N (60%)
		sp|Q9BQY4|RHXF2_HUMAN	N (70%)
		sp|Q7RTU4|BHA09_HUMAN	N (70%)
		sp|Q9HCU9|BRMS1_HUMAN	N (60%)
		sp|Q92754|AP2C_HUMAN	N (75%)
		sp|O75179|ANR17_HUMAN	N (75%)
		sp|Q9H9F9|ARP5_HUMAN	N (55%)
		sp|Q9H981|ARP8_HUMAN	N (65%)
		sp|Q92858|ATOH1_HUMAN	N (70%)
		sp|Q8N100|ATOH7_HUMAN	N (60%)
		sp|Q8IXM2|BAP18_HUMAN	N (75%)
		sp|Q8NDY6|BHE23_HUMAN	N (60%)
		sp|O14503|BHE40_HUMAN	N (80%)
		sp|Q9BYV9|BACH2_HUMAN	N (85%)
		sp|Q6IQ32|ADNP2_HUMAN	N (70%)
		sp|Q92481|AP2B_HUMAN	N (70%)
		sp|P15336|ATF2_HUMAN	N (65%)
		sp|Q13111|CAF1A_HUMAN	N (55%)
		sp|A6NMT0|DBX1_HUMAN	N (90%)
		sp|P41970|ELK3_HUMAN	N (70%)
		sp|P15407|FOSL1_HUMAN	N (90%)
		sp|P15408|FOSL2_HUMAN	N (75%)
		sp|O43524|FOXO3_HUMAN	N (75%)
		sp|Q8IX15|HOMEZ_HUMAN	N (65%)
		sp|P31268|HXA7_HUMAN	N (70%)
		sp|P31269|HXA9_HUMAN	N (65%)
		sp|Q92826|HXB13_HUMAN	N (85%)
		sp|P14653|HXB1_HUMAN	N (55%)
		sp|P14652|HXB2_HUMAN	N (70%)
		sp|P14651|HXB3_HUMAN	N (60%)
		sp|P09067|HXB5_HUMAN	N (80%)
		sp|O43248|HXC11_HUMAN	N (60%)
		sp|P31276|HXC13_HUMAN	N (80%)
		sp|P31274|HXC9_HUMAN	N (55%)
		sp|P28358|HXD10_HUMAN	N (60%)
		sp|P35452|HXD12_HUMAN	N (70%)
		sp|P31249|HXD3_HUMAN	N (80%)
		sp|P28356|HXD9_HUMAN	N (75%)
		sp|Q9Y2F5|ICE1_HUMAN	N (65%)
		sp|P31260|HXA10_HUMAN	N (75%)
		sp|P49639|HXA1_HUMAN	N (70%)
		sp|O43364|HXA2_HUMAN	N (100%)
		sp|O43365|HXA3_HUMAN	N (70%)
		sp|Q6ZNG2|DBX2_HUMAN	N (90%)
		sp|O60381|HBP1_HUMAN	N (70%)
		sp|Q00613|HSF1_HUMAN	N (75%)
		sp|Q96A47|ISL2_HUMAN	N (80%)
		sp|Q9H9S0|NANOG_HUMAN	N (60%)
		sp|P04198|MYCN_HUMAN	N (70%)
		sp|P01106|MYC_HUMAN	N (75%)
		sp|P13349|MYF5_HUMAN	N (75%)
		sp|P15172|MYOD1_HUMAN	N (70%)
		sp|P15173|MYOG_HUMAN	N (60%)
		sp|Q8IZQ8|MYCD_HUMAN	N (85%)
		sp|Q12986|NFX1_HUMAN	N (80%)
		sp|Q6ZNB6|NFXL1_HUMAN	N (65%)
		sp|P23511|NFYA_HUMAN	N (55%)
		sp|Q9BZI1|IRX2_HUMAN	N (55%)
		sp|Q13568|IRF5_HUMAN	N (75%)
		sp|Q9Y5W3|KLF2_HUMAN	N (70%)
		sp|Q96HZ4|HES6_HUMAN	N (55%)
		sp|P20823|HNF1A_HUMAN	N (70%)
		sp|Q9UBC0|HNF6_HUMAN	N (75%)
		sp|Q9NWY4|HPF1_HUMAN	N (60%)
		sp|Q13422|IKZF1_HUMAN	N (75%)
		sp|Q02078|MEF2A_HUMAN	N (90%)
		sp|Q14814|MEF2D_HUMAN	N (90%)
		sp|A6NHT5|HMX3_HUMAN	N (55%)
		sp|Q92830|KAT2A_HUMAN	N (60%)
		sp|P25208|NFYB_HUMAN	N (70%)
		sp|Q13952|NFYC_HUMAN	N (75%)
		sp|O60393|NOBOX_HUMAN	N (90%)
		sp|Q13562|NDF1_HUMAN	N (55%)
		sp|Q15784|NDF2_HUMAN	N (70%)
		sp|Q9HD90|NDF4_HUMAN	N (75%)
		sp|Q9H2A3|NGN2_HUMAN	N (60%)
		sp|Q9Y4Z2|NGN3_HUMAN	N (90%)
		sp|O43186|CRX_HUMAN	N (90%)
		sp|P0C1H6|H2BFM_HUMAN	N (70%)
		sp|Q9P0M6|H2AW_HUMAN	N (60%)
		sp|Q9BZM3|GSX2_HUMAN	N (70%)
		sp|Q9NQ87|HEYL_HUMAN	N (70%)
		sp|Q9Y5J3|HEY1_HUMAN	N (70%)
		sp|P54198|HIRA_HUMAN	N (55%)
		sp|Q14541|HNF4G_HUMAN	N (80%)
		sp|P35680|HNF1B_HUMAN	N (80%)
		sp|Q96FC9|DDX11_HUMAN	N (75%)
		sp|Q9UPM6|LHX6_HUMAN	N (80%)
		sp|Q9Y5R5|DMRT2_HUMAN	N (75%)
		sp|P55316|FOXG1_HUMAN	N (90%)
		sp|O00409|FOXN3_HUMAN	N (85%)
		sp|Q9BZS1|FOXP3_HUMAN	N (80%)
		sp|Q5TA89|HES5_HUMAN	N (60%)
		sp|A2RU54|HMX2_HUMAN	N (90%)
		sp|Q05925|HME1_HUMAN	N (75%)
		sp|Q9NP71|MLXPL_HUMAN	N (75%)
		sp|O43889|CREB3_HUMAN	N (75%)
		sp|O60479|DLX3_HUMAN	N (55%)
		sp|O75461|E2F6_HUMAN	N (55%)
		sp|A0AVK6|E2F8_HUMAN	N (65%)
		sp|O95076|ALX3_HUMAN	N (85%)
		sp|O95503|CBX6_HUMAN	N (70%)
		sp|A6NNA5|DRGX_HUMAN	N (75%)
		sp|O14529|CUX2_HUMAN	N (65%)
		sp|Q3C1V8|BSH_HUMAN	N (75%)
		sp|Q9C0J9|BHE41_HUMAN	N (60%)
		sp|Q9BZE3|BARH1_HUMAN	N (85%)
		sp|Q9NY43|BARH2_HUMAN	N (95%)
		sp|Q15699|ALX1_HUMAN	N (60%)
		sp|Q8N7Z5|ANR31_HUMAN	N (60%)
		sp|P46100|ATRX_HUMAN	N (60%)
		sp|Q7Z2E3|APTX_HUMAN	N (70%)
		sp|Q6VUC0|AP2E_HUMAN	N (75%)
		sp|Q9NVP2|ASF1B_HUMAN	N (65%)
		sp|O94983|CMTA2_HUMAN	N (80%)
		sp|Q96RK0|CIC_HUMAN	N (80%)
		sp|Q9HAK2|COE2_HUMAN	N (60%)
		sp|Q92997|DVL3_HUMAN	N (80%)
		sp|Q9NP62|GCM1_HUMAN	N (95%)
		sp|O75603|GCM2_HUMAN	N (75%)
		sp|P04150|GCR_HUMAN	N (55%)
		sp|Q15329|E2F5_HUMAN	N (70%)
		sp|Q96SQ7|ATOH8_HUMAN	N (95%)
		sp|Q9H161|ALX4_HUMAN	N (75%)
		sp|Q8WYA1|BMAL2_HUMAN	N (55%)
		sp|Q5VZB9|DMRTA_HUMAN	N (75%)
		sp|Q9NQL9|DMRT3_HUMAN	N (90%)
		sp|Q8NFW5|DMBX1_HUMAN	N (65%)
		sp|Q99958|FOXC2_HUMAN	N (80%)
		sp|Q13686|ALKB1_HUMAN	N (75%)
		sp|Q96QS3|ARX_HUMAN	N (65%)
		sp|Q6PD62|CTR9_HUMAN	N (80%)
		sp|Q96S65|CSRN1_HUMAN	N (90%)
		sp|Q92793|CBP_HUMAN	N (70%)
		sp|Q9BQW3|COE4_HUMAN	N (60%)
		sp|Q9BVC3|DCC1_HUMAN	N (95%)
		sp|Q10586|DBP_HUMAN	N (75%)
		sp|P55317|FOXA1_HUMAN	N (70%)
		sp|Q16254|E2F4_HUMAN	N (75%)
		sp|Q9UKW6|ELF5_HUMAN	N (60%)
		sp|A9YTQ3|AHRR_HUMAN	N (85%)
		sp|P35869|AHR_HUMAN	N (65%)
		sp|Q9H2P0|ADNP_HUMAN	N (55%)
		sp|P18850|ATF6A_HUMAN	N (60%)
		sp|Q99941|ATF6B_HUMAN	N (70%)
		sp|P17655|CAN2_HUMAN	N (95%)
		sp|O14744|ANM5_HUMAN	N (75%)
		sp|P39880|CUX1_HUMAN	N (65%)
		sp|Q96AY2|EME1_HUMAN	N (55%)
		sp|Q96KQ7|EHMT2_HUMAN	N (90%)
		sp|Q96SL8|FIZ1_HUMAN	N (60%)
		sp|Q53H80|AKIR2_HUMAN	N (70%)
		sp|Q14781|CBX2_HUMAN	N (80%)
		sp|Q99626|CDX2_HUMAN	N (85%)
		sp|O14627|CDX4_HUMAN	N (70%)
		sp|P53567|CEBPG_HUMAN	N (55%)
		sp|Q02930|CREB5_HUMAN	N (60%)
		sp|P11474|ERR1_HUMAN	N (80%)

## Sheet: Folded G4 vs Unfolded G4
Uniprot Name	Folded G4 (N) Binding Confidence	Uniprot Name	Unfolded G4 (P) Binding Confidence
sp|O60341|KDM1A_HUMAN	N (85%)	sp|P52945|PDX1_HUMAN	P (85%)
sp|P53350|PLK1_HUMAN	N (65%)	sp|P12004|PCNA_HUMAN	P (90%)
sp|O60902|SHOX2_HUMAN	N (95%)	sp|P78337|PITX1_HUMAN	P (100%)
sp|Q8WUB8|PHF10_HUMAN	N (65%)	sp|Q99697|PITX2_HUMAN	P (100%)
sp|Q96NK8|NDF6_HUMAN	N (70%)	sp|O75364|PITX3_HUMAN	P (95%)
sp|Q9BTT4|MED10_HUMAN	N (70%)	sp|Q9NYY3|PLK2_HUMAN	P (90%)
sp|P38159|RBMX_HUMAN	N (100%)	sp|Q92786|PROX1_HUMAN	P (100%)
sp|Q8NHV9|RHXF1_HUMAN	N (60%)	sp|Q969G3|SMCE1_HUMAN	P (70%)
sp|A6NCS4|NKX26_HUMAN	N (65%)	sp|Q8TDD2|SP7_HUMAN	P (85%)
sp|Q92925|SMRD2_HUMAN	N (80%)	sp|P11473|VDR_HUMAN	P (100%)
sp|Q9Y265|RUVB1_HUMAN	N (65%)	sp|Q9H2W2|MIXL1_HUMAN	P (80%)
sp|Q9Y230|RUVB2_HUMAN	N (75%)	sp|Q96AQ6|PBIP1_HUMAN	P (85%)
sp|Q9NP50|SHCAF_HUMAN	N (55%)	sp|Q02962|PAX2_HUMAN	P (65%)
sp|Q9H489|TSY26_HUMAN	N (65%)	sp|Q16621|NFE2_HUMAN	P (100%)
sp|Q9H2G4|TSYL2_HUMAN	N (55%)	sp|P40424|PBX1_HUMAN	P (100%)
sp|Q8N831|TSYL6_HUMAN	N (80%)	sp|P23760|PAX3_HUMAN	P (90%)
sp|O60248|SOX15_HUMAN	N (65%)	sp|A6NLU0|RFPLA_HUMAN	P (90%)
sp|Q9Y651|SOX21_HUMAN	N (55%)	sp|P0C7M4|RHF2B_HUMAN	P (100%)
sp|P23246|SFPQ_HUMAN	N (95%)	sp|P0CL84|ST3L2_HUMAN	P (100%)
sp|Q96GM5|SMRD1_HUMAN	N (55%)	sp|Q99457|NP1L3_HUMAN	P (85%)
sp|Q9H7L9|SDS3_HUMAN	N (80%)	sp|Q99742|NPAS1_HUMAN	P (100%)
sp|Q05952|STP2_HUMAN	N (70%)	sp|P06400|RB_HUMAN	P (95%)
sp|P19784|CSK22_HUMAN	N (65%)	sp|Q01851|PO4F1_HUMAN	P (95%)
sp|P07305|H10_HUMAN	N (100%)	sp|Q9UBG7|RBPJL_HUMAN	P (95%)
sp|P16402|H13_HUMAN	N (100%)	sp|F8VTS6|RFAL1_HUMAN	P (90%)
sp|P23527|H2B1O_HUMAN	N (100%)	sp|Q9UKI9|PO2F3_HUMAN	P (100%)
sp|Q92522|H1X_HUMAN	N (100%)	sp|Q15319|PO4F3_HUMAN	P (100%)
sp|P62805|H4_HUMAN	N (100%)	sp|Q8TEV9|SMCR8_HUMAN	P (100%)
sp|P26583|HMGB2_HUMAN	N (100%)	sp|P35713|SOX18_HUMAN	P (100%)
sp|Q96EZ8|MCRS1_HUMAN	N (65%)	sp|O94993|SOX30_HUMAN	P (85%)
sp|P61244|MAX_HUMAN	N (75%)	sp|P84022|SMAD3_HUMAN	P (100%)
sp|Q9UGU5|HMGX4_HUMAN	N (95%)	sp|Q12824|SNF5_HUMAN	P (100%)
sp|Q9UBU8|MO4L1_HUMAN	N (100%)	sp|Q9BRZ2|TRI56_HUMAN	P (80%)
sp|Q16695|H31T_HUMAN	N (100%)	sp|Q9BVW5|TIPIN_HUMAN	P (100%)
sp|O15499|GSC2_HUMAN	N (60%)	sp|O95238|SPDEF_HUMAN	P (95%)
sp|P0C0S5|H2AZ_HUMAN	N (100%)	sp|Q01196|RUNX1_HUMAN	P (100%)
sp|Q99880|H2B1L_HUMAN	N (100%)	sp|Q13950|RUNX2_HUMAN	P (100%)
sp|Q6DN03|H2B2C_HUMAN	N (90%)	sp|Q16236|NF2L2_HUMAN	P (100%)
sp|P0DPK2|H3Y1_HUMAN	N (100%)	sp|Q15270|NKX11_HUMAN	P (90%)
sp|Q02575|HEN1_HUMAN	N (95%)	sp|O00712|NFIB_HUMAN	P (95%)
sp|P17096|HMGA1_HUMAN	N (100%)	sp|Q9Y2J8|PADI2_HUMAN	P (100%)
sp|Q9NR30|DDX21_HUMAN	N (100%)	sp|Q9NRA0|SPHK2_HUMAN	P (100%)
sp|A6NLW8|DUXA_HUMAN	N (100%)	sp|Q9H0U9|TSYL1_HUMAN	P (65%)
sp|Q8IUE6|H2A2B_HUMAN	N (100%)	sp|Q8TBR4|ST3L4_HUMAN	P (100%)
sp|Q05195|MAD1_HUMAN	N (70%)	sp|P37231|PPARG_HUMAN	P (100%)
sp|Q99879|H2B1M_HUMAN	N (100%)	sp|Q06587|RING1_HUMAN	P (70%)
sp|Q16778|H2B2E_HUMAN	N (100%)	sp|Q92753|RORB_HUMAN	P (95%)
sp|Q99525|H4G_HUMAN	N (100%)	sp|P35716|SOX11_HUMAN	P (90%)
sp|A6NFD8|HELT_HUMAN	N (55%)	sp|P35711|SOX5_HUMAN	P (80%)
sp|Q9C086|IN80B_HUMAN	N (80%)	sp|Q15797|SMAD1_HUMAN	P (100%)
sp|Q6B0I6|KDM4D_HUMAN	N (70%)	sp|Q02447|SP3_HUMAN	P (100%)
sp|Q92769|HDAC2_HUMAN	N (60%)	sp|P35712|SOX6_HUMAN	P (80%)
sp|P14316|IRF2_HUMAN	N (65%)	sp|Q99717|SMAD5_HUMAN	P (100%)
sp|Q9BUQ8|DDX23_HUMAN	N (100%)	sp|O15198|SMAD9_HUMAN	P (100%)
sp|Q9NQS7|INCE_HUMAN	N (95%)	sp|Q86XK3|SFR1_HUMAN	P (100%)
sp|Q6NXT2|H3C_HUMAN	N (100%)	sp|P17947|SPI1_HUMAN	P (55%)
sp|Q93077|H2A1C_HUMAN	N (100%)	sp|Q01892|SPIB_HUMAN	P (100%)
sp|Q7L7L0|H2A3_HUMAN	N (100%)	sp|Q13263|TIF1B_HUMAN	P (100%)
sp|Q5SSJ5|HP1B3_HUMAN	N (100%)	sp|P28702|RXRB_HUMAN	P (95%)
sp|Q4VC05|BCL7A_HUMAN	N (55%)	sp|P40763|STAT3_HUMAN	P (85%)
sp|O94776|MTA2_HUMAN	N (80%)	sp|P35398|RORA_HUMAN	P (100%)
sp|O43464|HTRA2_HUMAN	N (70%)	sp|P47902|CDX1_HUMAN	P (65%)
sp|Q9ULX9|MAFF_HUMAN	N (75%)	sp|Q14526|HIC1_HUMAN	P (70%)
sp|Q6XYB7|LBX2_HUMAN	N (65%)	sp|Q16665|HIF1A_HUMAN	P (100%)
sp|Q13185|CBX3_HUMAN	N (95%)	sp|Q06546|GABPA_HUMAN	P (100%)
sp|Q71UI9|H2AV_HUMAN	N (100%)	sp|Q9UFC0|LRWD1_HUMAN	P (95%)
sp|P68431|H31_HUMAN	N (100%)	sp|Q9Y5V3|MAGD1_HUMAN	P (100%)
sp|Q71DI3|H32_HUMAN	N (100%)	sp|Q6ISB3|GRHL2_HUMAN	P (70%)
sp|Q96A08|H2B1A_HUMAN	N (100%)	sp|Q7Z2G1|H2BWT_HUMAN	P (60%)
sp|Q8N257|H2B3B_HUMAN	N (100%)	sp|O14929|HAT1_HUMAN	P (70%)
sp|Q9NRZ9|HELLS_HUMAN	N (65%)	sp|Q8WYK2|JDP2_HUMAN	P (55%)
sp|Q8NBZ0|IN80E_HUMAN	N (55%)	sp|Q9ULV5|HSF4_HUMAN	P (100%)
sp|Q93079|H2B1H_HUMAN	N (100%)	sp|Q8TE12|LMX1A_HUMAN	P (100%)
sp|Q96PZ2|F111A_HUMAN	N (75%)	sp|O60663|LMX1B_HUMAN	P (100%)
sp|Q8IYA7|MKX_HUMAN	N (80%)	sp|P08235|MCR_HUMAN	P (100%)
sp|P45973|CBX5_HUMAN	N (95%)	sp|Q9HBZ2|ARNT2_HUMAN	P (100%)
sp|O60519|CRBL2_HUMAN	N (100%)	sp|P50553|ASCL1_HUMAN	P (100%)
sp|Q16630|CPSF6_HUMAN	N (55%)	sp|Q92988|DLX4_HUMAN	P (100%)
sp|Q9NR55|BATF3_HUMAN	N (65%)	sp|P41212|ETV6_HUMAN	P (100%)
sp|O14757|CHK1_HUMAN	N (70%)	sp|Q99081|HTF4_HUMAN	P (100%)
sp|Q56NI9|ESCO2_HUMAN	N (60%)	sp|Q99583|MNT_HUMAN	P (70%)
sp|Q9NQT5|EXOS3_HUMAN	N (85%)	sp|P50219|MNX1_HUMAN	P (85%)
sp|Q04741|EMX1_HUMAN	N (100%)	sp|Q8NFJ8|BHE22_HUMAN	P (95%)
sp|Q96KK5|H2A1H_HUMAN	N (100%)	sp|Q02556|IRF8_HUMAN	P (60%)
sp|Q99878|H2A1J_HUMAN	N (100%)	sp|O14896|IRF6_HUMAN	P (85%)
sp|P0C0S8|H2A1_HUMAN	N (100%)	sp|Q92784|DPF3_HUMAN	P (75%)
sp|Q16777|H2A2C_HUMAN	N (100%)	sp|Q9Y6K1|DNM3A_HUMAN	P (70%)
sp|O96004|HAND1_HUMAN	N (100%)	sp|P50548|ERF_HUMAN	P (60%)
sp|Q02539|H11_HUMAN	N (100%)	sp|P01100|FOS_HUMAN	P (100%)
sp|P10412|H14_HUMAN	N (100%)	sp|Q12948|FOXC1_HUMAN	P (90%)
sp|P58876|H2B1D_HUMAN	N (100%)	sp|Q12950|FOXD4_HUMAN	P (95%)
sp|Q6DRA6|H2B2D_HUMAN	N (100%)	sp|Q92949|FOXJ1_HUMAN	P (100%)
sp|Q9GZV1|ANKR2_HUMAN	N (70%)	sp|O43638|FOXS1_HUMAN	P (100%)
sp|Q9HC52|CBX8_HUMAN	N (100%)	sp|P58012|FOXL2_HUMAN	P (75%)
sp|P05114|HMGN1_HUMAN	N (100%)	sp|P49736|MCM2_HUMAN	P (85%)
sp|P05204|HMGN2_HUMAN	N (100%)	sp|A6NFQ7|DPRX_HUMAN	P (80%)
sp|Q15651|HMGN3_HUMAN	N (100%)	sp|Q14209|E2F2_HUMAN	P (100%)
sp|O00479|HMGN4_HUMAN	N (100%)	sp|P43268|ETV4_HUMAN	P (90%)
sp|P82970|HMGN5_HUMAN	N (100%)	sp|P53539|FOSB_HUMAN	P (100%)
sp|Q49A26|GLYR1_HUMAN	N (85%)	sp|Q9Y261|FOXA2_HUMAN	P (100%)
sp|P49716|CEBPD_HUMAN	N (55%)	sp|Q8IVH2|FOXP4_HUMAN	P (100%)
sp|P16403|H12_HUMAN	N (100%)	sp|A8MYZ6|FOXO6_HUMAN	P (95%)
sp|P16401|H15_HUMAN	N (100%)	sp|Q14469|HES1_HUMAN	P (100%)
sp|A0A2R8Y619|H2BK1_HUMAN	N (100%)	sp|Q5TGS1|HES3_HUMAN	P (100%)
sp|P16104|H2AX_HUMAN	N (100%)	sp|P78411|IRX5_HUMAN	P (55%)
sp|O60814|H2B1K_HUMAN	N (100%)	sp|P11308|ERG_HUMAN	P (100%)
sp|Q5TEC6|H37_HUMAN	N (100%)	sp|Q8WXC6|CSN9_HUMAN	P (100%)
sp|Q96QV6|H2A1A_HUMAN	N (100%)	sp|Q01543|FLI1_HUMAN	P (95%)
sp|P04908|H2A1B_HUMAN	N (100%)	sp|Q96RJ6|FER3L_HUMAN	P (90%)
sp|P20671|H2A1D_HUMAN	N (100%)	sp|Q14653|IRF3_HUMAN	P (75%)
sp|P0C5Y9|H2AB1_HUMAN	N (55%)	sp|Q9NZI5|GRHL1_HUMAN	P (75%)
sp|Q9NPF5|DMAP1_HUMAN	N (90%)	sp|Q8TE85|GRHL3_HUMAN	P (95%)
sp|P55199|ELL_HUMAN	N (60%)	sp|Q03014|HHEX_HUMAN	P (85%)
sp|P61296|HAND2_HUMAN	N (80%)	sp|P61978|HNRPK_HUMAN	P (80%)
sp|Q99877|H2B1N_HUMAN	N (100%)	sp|P05549|AP2A_HUMAN	P (100%)
sp|P0DPK5|H3Y2_HUMAN	N (100%)	sp|Q9GZN1|ARP6_HUMAN	P (100%)
sp|Q75WM6|H1FNT_HUMAN	N (100%)	sp|Q99929|ASCL2_HUMAN	P (55%)
sp|Q8IZA3|H18_HUMAN	N (100%)	sp|P15884|ITF2_HUMAN	P (100%)
sp|Q8WUZ0|BCL7C_HUMAN	N (90%)	sp|Q99687|MEIS3_HUMAN	P (90%)
sp|O95931|CBX7_HUMAN	N (90%)	sp|O14770|MEIS2_HUMAN	P (100%)
sp|Q6FI13|H2A2A_HUMAN	N (100%)	sp|Q86SE8|NPM2_HUMAN	P (95%)
sp|Q99549|MPP8_HUMAN	N (90%)	sp|P35638|DDIT3_HUMAN	P (95%)
sp|Q5VTR2|BRE1A_HUMAN	N (80%)	sp|Q15910|EZH2_HUMAN	P (60%)
sp|Q14807|KIF22_HUMAN	N (55%)	sp|Q9Y603|ETV7_HUMAN	P (85%)
sp|P51608|MECP2_HUMAN	N (100%)	sp|Q9C009|FOXQ1_HUMAN	P (70%)
sp|P50221|MEOX1_HUMAN	N (60%)	sp|Q6PIV2|FOXR1_HUMAN	P (95%)
sp|P0C5Z0|H2AB2_HUMAN	N (55%)	sp|P52951|GBX2_HUMAN	P (100%)
sp|Q9BTM1|H2AJ_HUMAN	N (100%)	sp|P41235|HNF4A_HUMAN	P (95%)
sp|A0A3B3IU63|H2AL3_HUMAN	N (75%)	sp|P52954|LBX1_HUMAN	P (85%)
sp|Q6ZV65|FA47E_HUMAN	N (100%)	sp|O75444|MAF_HUMAN	P (70%)
sp|P62807|H2B1C_HUMAN	N (100%)	sp|P27540|ARNT_HUMAN	P (100%)
sp|P06899|H2B1J_HUMAN	N (100%)	sp|O00327|BMAL1_HUMAN	P (100%)
sp|Q5QNW6|H2B2F_HUMAN	N (100%)	sp|Q9UJU5|FOXD3_HUMAN	P (95%)
sp|Q6PI98|IN80C_HUMAN	N (80%)	sp|Q9UPW0|FOXJ3_HUMAN	P (100%)
sp|P52926|HMGA2_HUMAN	N (100%)	sp|P10914|IRF1_HUMAN	P (100%)
sp|O60675|MAFK_HUMAN	N (100%)	sp|P78412|IRX6_HUMAN	P (90%)
sp|Q8TAX0|OSR1_HUMAN	N (80%)	sp|Q9Y4A8|NF2L3_HUMAN	P (100%)
sp|Q96FF9|CDCA5_HUMAN	N (55%)	sp|Q7Z353|HDX_HUMAN	P (100%)
sp|P33993|MCM7_HUMAN	N (60%)	sp|Q02577|HEN2_HUMAN	P (85%)
sp|Q96QC0|PP1RA_HUMAN	N (100%)	sp|Q9Y543|HES2_HUMAN	P (100%)
sp|Q9H8M2|BRD9_HUMAN	N (60%)	sp|Q9HCC6|HES4_HUMAN	P (65%)
sp|P17542|TAL1_HUMAN	N (65%)	sp|Q13547|HDAC1_HUMAN	P (85%)
sp|Q16559|TAL2_HUMAN	N (75%)	sp|Q9Y2N7|HIF3A_HUMAN	P (100%)
sp|O60682|MUSC_HUMAN	N (55%)	sp|Q9HAP2|MLXIP_HUMAN	P (100%)
sp|Q8N6T7|SIR6_HUMAN	N (60%)	sp|Q16649|NFIL3_HUMAN	P (100%)
sp|Q9NRC8|SIR7_HUMAN	N (75%)	sp|Q03060|CREM_HUMAN	P (100%)
sp|Q9NPC8|SIX2_HUMAN	N (60%)	sp|Q9NP08|HMX1_HUMAN	P (85%)
sp|O95343|SIX3_HUMAN	N (60%)	sp|A0A1B0GWH4|HSFX3_HUMAN	P (90%)
sp|Q03052|PO3F1_HUMAN	N (65%)	sp|Q00978|IRF9_HUMAN	P (75%)
sp|P56693|SOX10_HUMAN	N (55%)	sp|P42166|LAP2A_HUMAN	P (100%)
sp|O95416|SOX14_HUMAN	N (55%)	sp|P48742|LHX1_HUMAN	P (100%)
sp|O00255|MEN1_HUMAN	N (85%)	sp|P49116|NR2C2_HUMAN	P (95%)
sp|P40425|PBX2_HUMAN	N (65%)	sp|Q9UBD5|ORC3_HUMAN	P (75%)
sp|P54821|PRRX1_HUMAN	N (75%)	sp|P85037|FOXK1_HUMAN	P (100%)
sp|Q14684|RRP1B_HUMAN	N (100%)	sp|Q12951|FOXI1_HUMAN	P (100%)
sp|Q8N5J4|SPIC_HUMAN	N (70%)	sp|Q96DY7|MTBP_HUMAN	P (75%)
sp|O15266|SHOX_HUMAN	N (70%)	sp|Q14994|NR1I3_HUMAN	P (90%)
sp|O43463|SUV91_HUMAN	N (70%)	sp|P18848|ATF4_HUMAN	P (95%)
sp|O75475|PSIP1_HUMAN	N (100%)	sp|Q8N1L9|BATF2_HUMAN	P (100%)
sp|P57073|SOX8_HUMAN	N (65%)	sp|P25440|BRD2_HUMAN	P (60%)
sp|P09430|STP1_HUMAN	N (100%)	sp|Q96MA1|DMRTB_HUMAN	P (90%)
sp|O00570|SOX1_HUMAN	N (65%)	sp|P49715|CEBPA_HUMAN	P (80%)
sp|Q08945|SSRP1_HUMAN	N (100%)	sp|O15516|CLOCK_HUMAN	P (100%)
sp|P25490|TYY1_HUMAN	N (55%)	sp|P18146|EGR1_HUMAN	P (100%)
sp|Q96PU4|UHRF2_HUMAN	N (70%)	sp|P50549|ETV1_HUMAN	P (100%)
sp|Q7RTU1|TCF23_HUMAN	N (55%)	sp|O95936|EOMES_HUMAN	P (95%)
sp|Q9BTP6|ZBED2_HUMAN	N (100%)	sp|Q12946|FOXF1_HUMAN	P (95%)
sp|Q15853|USF2_HUMAN	N (55%)	sp|P32314|FOXN2_HUMAN	P (100%)
sp|Q7RTU7|SCX_HUMAN	N (80%)	sp|Q02363|ID2_HUMAN	P (100%)
sp|P04554|PRM2_HUMAN	N (100%)	sp|P61371|ISL1_HUMAN	P (100%)
sp|O43435|TBX1_HUMAN	N (55%)	sp|Q92985|IRF7_HUMAN	P (100%)
sp|Q06416|P5F1B_HUMAN	N (65%)	sp|Q9Y4K0|LOXL2_HUMAN	P (95%)
sp|Q96IZ0|PAWR_HUMAN	N (60%)	sp|Q14582|MAD4_HUMAN	P (85%)
sp|O43763|TLX2_HUMAN	N (80%)	sp|P50222|MEOX2_HUMAN	P (100%)
sp|Q10587|TEF_HUMAN	N (75%)	sp|Q9C0K0|BC11B_HUMAN	P (85%)
sp|Q15672|TWST1_HUMAN	N (60%)	sp|Q5T5X7|BEND3_HUMAN	P (95%)
sp|Q8IUE0|TF2LY_HUMAN	N (80%)	sp|P80723|BASP1_HUMAN	P (70%)
sp|P20265|PO3F2_HUMAN	N (55%)	sp|Q16520|BATF_HUMAN	P (95%)
sp|Q12870|TCF15_HUMAN	N (55%)	sp|Q9H175|CSRN2_HUMAN	P (100%)
sp|O95983|MBD3_HUMAN	N (65%)	sp|Q8WYN3|CSRN3_HUMAN	P (100%)
sp|Q8NHW3|MAFA_HUMAN	N (55%)	sp|Q99967|CITE2_HUMAN	P (100%)
sp|O95619|YETS4_HUMAN	N (100%)	sp|Q8NB78|KDM1B_HUMAN	P (90%)
sp|Q15697|ZN174_HUMAN	N (60%)	sp|Q15723|ELF2_HUMAN	P (95%)
sp|Q9Y462|ZN711_HUMAN	N (55%)	sp|Q99607|ELF4_HUMAN	P (100%)
sp|Q8IUE1|TF2LX_HUMAN	N (65%)	sp|P49640|EVX1_HUMAN	P (90%)
sp|Q15906|VPS72_HUMAN	N (60%)	sp|P62508|ERR3_HUMAN	P (95%)
sp|Q9UIW0|VAX2_HUMAN	N (70%)	sp|A8MZ59|LEUTX_HUMAN	P (60%)
sp|Q9UJ04|TSYL4_HUMAN	N (90%)	sp|Q9NYP9|MS18A_HUMAN	P (100%)
sp|Q9C056|NKX62_HUMAN	N (95%)	sp|Q68CJ9|CR3L3_HUMAN	P (95%)
sp|Q8N5P1|ZC3H8_HUMAN	N (100%)	sp|Q05215|EGR4_HUMAN	P (95%)
sp|O43680|TCF21_HUMAN	N (75%)	sp|Q9NXR8|ING3_HUMAN	P (100%)
sp|Q86VY4|TSYL5_HUMAN	N (100%)	sp|Q9H4S2|GSX1_HUMAN	P (100%)
sp|O43257|ZNHI1_HUMAN	N (70%)	sp|Q9BQ90|KLDC3_HUMAN	P (90%)
sp|Q8NDX6|ZN740_HUMAN	N (70%)	sp|Q13118|KLF10_HUMAN	P (100%)
sp|Q15022|SUZ12_HUMAN	N (60%)	sp|O14901|KLF11_HUMAN	P (100%)
sp|Q6ZN79|Z705A_HUMAN	N (70%)	sp|Q9Y4X4|KLF12_HUMAN	P (100%)
sp|P31314|TLX1_HUMAN	N (65%)	sp|Q9Y2Y9|KLF13_HUMAN	P (65%)
sp|Q9NVV9|THAP1_HUMAN	N (90%)	sp|Q8TD94|KLF14_HUMAN	P (100%)
sp|Q86Y97|KMT5C_HUMAN	N (80%)	sp|Q5JT82|KLF17_HUMAN	P (100%)
sp|Q6X4W1|NSMF_HUMAN	N (60%)	sp|Q13351|KLF1_HUMAN	P (95%)
sp|Q8IZ40|RCOR2_HUMAN	N (55%)	sp|P57682|KLF3_HUMAN	P (95%)
sp|Q7RTU4|BHA09_HUMAN	N (70%)	sp|O43474|KLF4_HUMAN	P (100%)
sp|P49450|CENPA_HUMAN	N (100%)	sp|Q13887|KLF5_HUMAN	P (100%)
sp|P35659|DEK_HUMAN	N (100%)	sp|Q99612|KLF6_HUMAN	P (100%)
sp|Q8N100|ATOH7_HUMAN	N (85%)	sp|O75840|KLF7_HUMAN	P (100%)
sp|Q7RTS1|BHA15_HUMAN	N (100%)	sp|O95600|KLF8_HUMAN	P (100%)
sp|P83916|CBX1_HUMAN	N (90%)	sp|Q13886|KLF9_HUMAN	P (85%)
sp|Q13111|CAF1A_HUMAN	N (65%)	sp|Q6ZN18|AEBP2_HUMAN	P (85%)
sp|A6NMT0|DBX1_HUMAN	N (65%)	sp|P18846|ATF1_HUMAN	P (100%)
sp|P04553|HSP1_HUMAN	N (100%)	sp|P11802|CDK4_HUMAN	P (75%)
sp|P20719|HXA5_HUMAN	N (55%)	sp|P17544|ATF7_HUMAN	P (100%)
sp|P31267|HXA6_HUMAN	N (75%)	sp|Q9UBL3|ASH2L_HUMAN	P (75%)
sp|P14651|HXB3_HUMAN	N (55%)	sp|Q7RTU5|ASCL5_HUMAN	P (70%)
sp|P17483|HXB4_HUMAN	N (60%)	sp|P35222|CTNB1_HUMAN	P (100%)
sp|P17509|HXB6_HUMAN	N (65%)	sp|Q6NT76|HMBX1_HUMAN	P (85%)
sp|P09629|HXB7_HUMAN	N (55%)	sp|Q13461|FOXE3_HUMAN	P (100%)
sp|P17481|HXB8_HUMAN	N (65%)	sp|Q6PJQ5|FOXR2_HUMAN	P (100%)
sp|P17482|HXB9_HUMAN	N (65%)	sp|Q99814|EPAS1_HUMAN	P (100%)
sp|P31276|HXC13_HUMAN	N (60%)	sp|Q9H2F5|EPC1_HUMAN	P (100%)
sp|Q00444|HXC5_HUMAN	N (55%)	sp|Q52LR7|EPC2_HUMAN	P (100%)
sp|P09630|HXC6_HUMAN	N (70%)	sp|P56177|DLX1_HUMAN	P (90%)
sp|P31274|HXC9_HUMAN	N (70%)	sp|P19419|ELK1_HUMAN	P (80%)
sp|P31277|HXD11_HUMAN	N (55%)	sp|P03372|ESR1_HUMAN	P (100%)
sp|P35452|HXD12_HUMAN	N (60%)	sp|Q9UKD1|GMEB2_HUMAN	P (100%)
sp|P09016|HXD4_HUMAN	N (80%)	sp|Q5HYR2|DMRTC_HUMAN	P (100%)
sp|P28356|HXD9_HUMAN	N (65%)	sp|Q15744|CEBPE_HUMAN	P (60%)
sp|P31260|HXA10_HUMAN	N (60%)	sp|P30279|CCND2_HUMAN	P (75%)
sp|Q01780|EXOSX_HUMAN	N (65%)	sp|Q01094|E2F1_HUMAN	P (100%)
sp|P57053|H2BFS_HUMAN	N (100%)	sp|O00716|E2F3_HUMAN	P (100%)
sp|O75367|H2AY_HUMAN	N (100%)	sp|P41162|ETV3_HUMAN	P (60%)
sp|P33778|H2B1B_HUMAN	N (100%)	sp|P41161|ETV5_HUMAN	P (100%)
sp|Q9NWY4|HPF1_HUMAN	N (55%)	sp|Q9BYE0|HES7_HUMAN	P (70%)
sp|Q9H1E3|NUCKS_HUMAN	N (100%)	sp|O75593|FOXH1_HUMAN	P (85%)
sp|P84243|H33_HUMAN	N (100%)	sp|O60548|FOXD2_HUMAN	P (100%)
sp|P22492|H1T_HUMAN	N (100%)	sp|O00358|FOXE1_HUMAN	P (70%)
sp|P19622|HME2_HUMAN	N (95%)	sp|Q12778|FOXO1_HUMAN	P (100%)
sp|Q92830|KAT2A_HUMAN	N (55%)	sp|Q08050|FOXM1_HUMAN	P (100%)
sp|Q15014|MO4L2_HUMAN	N (100%)	sp|Q9H334|FOXP1_HUMAN	P (100%)
sp|P0C1H6|H2BFM_HUMAN	N (70%)	sp|O15409|FOXP2_HUMAN	P (100%)
sp|Q9P0M6|H2AW_HUMAN	N (95%)	sp|Q14549|GBX1_HUMAN	P (85%)
sp|P60008|HILS1_HUMAN	N (100%)	sp|A6NJG6|ARGFX_HUMAN	P (100%)
sp|Q9UBB5|MBD2_HUMAN	N (100%)	sp|Q7Z6R9|AP2D_HUMAN	P (100%)
sp|P14866|HNRPL_HUMAN	N (55%)	sp|P07199|CENPB_HUMAN	P (100%)
sp|P68400|CSK21_HUMAN	N (60%)	sp|P10275|ANDR_HUMAN	P (95%)
sp|O95503|CBX6_HUMAN	N (55%)	sp|Q06889|EGR3_HUMAN	P (100%)
sp|Q9HAF1|EAF6_HUMAN	N (90%)	sp|O15353|FOXN1_HUMAN	P (100%)
sp|Q9HBU1|BARX1_HUMAN	N (100%)	sp|Q12952|FOXL1_HUMAN	P (60%)
sp|Q03188|CENPC_HUMAN	N (80%)	sp|P17535|JUND_HUMAN	P (100%)
sp|P18847|ATF3_HUMAN	N (90%)	sp|P05412|JUN_HUMAN	P (100%)
sp|Q7Z2E3|APTX_HUMAN	N (85%)	sp|Q8TEY5|CR3L4_HUMAN	P (100%)
sp|Q8WY36|BBX_HUMAN	N (85%)	sp|P32519|ELF1_HUMAN	P (95%)
sp|Q15059|BRD3_HUMAN	N (70%)	sp|Q9NU39|FX4L1_HUMAN	P (55%)
sp|P53567|CEBPG_HUMAN	N (85%)	sp|Q6VB84|FX4L3_HUMAN	P (85%)
		sp|Q8WXT5|FX4L4_HUMAN	P (65%)
		sp|Q5VV16|FX4L5_HUMAN	P (90%)
		sp|Q3SYB3|FX4L6_HUMAN	P (85%)
		sp|O76075|DFFB_HUMAN	P (65%)
		sp|P15976|GATA1_HUMAN	P (100%)
		sp|P23771|GATA3_HUMAN	P (100%)
		sp|P43694|GATA4_HUMAN	P (100%)
		sp|Q9BWX5|GATA5_HUMAN	P (100%)
		sp|Q92908|GATA6_HUMAN	P (100%)
		sp|Q92782|DPF1_HUMAN	P (100%)
		sp|Q96AV8|E2F7_HUMAN	P (100%)
		sp|Q99581|FEV_HUMAN	P (65%)
		sp|P78545|ELF3_HUMAN	P (90%)
		sp|O95718|ERR2_HUMAN	P (95%)
		sp|Q5FWF5|ESCO1_HUMAN	P (70%)
		sp|Q86T24|KAISO_HUMAN	P (100%)
		sp|Q9P1Z2|CACO1_HUMAN	P (100%)
		sp|Q96BA8|CR3L1_HUMAN	P (100%)
		sp|Q92731|ESR2_HUMAN	P (100%)
		sp|Q02080|MEF2B_HUMAN	P (90%)
		sp|Q13133|NR1H3_HUMAN	P (90%)
		sp|Q9NV56|MRGBP_HUMAN	P (65%)
		sp|O15522|NKX28_HUMAN	P (90%)
		sp|Q9ULW6|NP1L2_HUMAN	P (100%)
		sp|Q8IUM7|NPAS4_HUMAN	P (100%)
		sp|Q5W0B1|OBI1_HUMAN	P (100%)
		sp|Q8TAK6|OLIG1_HUMAN	P (100%)
		sp|Q9BXM7|PINK1_HUMAN	P (100%)
		sp|Q07869|PPARA_HUMAN	P (100%)
		sp|P26367|PAX6_HUMAN	P (100%)
		sp|Q06710|PAX8_HUMAN	P (100%)
		sp|P19838|NFKB1_HUMAN	P (80%)
		sp|O95096|NKX22_HUMAN	P (75%)
		sp|P51843|NR0B1_HUMAN	P (95%)
		sp|Q13516|OLIG2_HUMAN	P (100%)
		sp|Q9Y692|GMEB1_HUMAN	P (100%)
		sp|Q9UBD0|HSFX1_HUMAN	P (100%)
		sp|Q14774|HLX_HUMAN	P (100%)
		sp|P07910|HNRPC_HUMAN	P (75%)
		sp|Q06413|MEF2C_HUMAN	P (100%)
		sp|O00470|MEIS1_HUMAN	P (100%)
		sp|P22736|NR4A1_HUMAN	P (100%)
		sp|Q8N7H5|PAF1_HUMAN	P (65%)
		sp|P35227|PCGF2_HUMAN	P (100%)
		sp|P29590|PML_HUMAN	P (100%)
		sp|Q9H4W6|COE3_HUMAN	P (100%)
		sp|Q8IXT2|DMRTD_HUMAN	P (100%)
		sp|Q07687|DLX2_HUMAN	P (70%)
		sp|P55318|FOXA3_HUMAN	P (95%)
		sp|Q9UBP5|HEY2_HUMAN	P (95%)
		sp|Q96LI6|HSFY1_HUMAN	P (100%)
		sp|P16220|CREB1_HUMAN	P (95%)
		sp|P78413|IRX4_HUMAN	P (90%)
		sp|Q2M1V0|ISX_HUMAN	P (95%)
		sp|Q9UIH9|KLF15_HUMAN	P (100%)
		sp|Q9BXK1|KLF16_HUMAN	P (100%)
		sp|Q96JY0|MAEL_HUMAN	P (100%)
		sp|Q99811|PRRX2_HUMAN	P (55%)
		sp|P50458|LHX2_HUMAN	P (100%)
		sp|P54845|NRL_HUMAN	P (80%)
		sp|Q13416|ORC2_HUMAN	P (90%)
		sp|Q86YP4|P66A_HUMAN	P (90%)
		sp|O14867|BACH1_HUMAN	P (100%)
		sp|O00273|DFFA_HUMAN	P (100%)
		sp|Q99853|FOXB1_HUMAN	P (100%)
		sp|Q5VYV0|FOXB2_HUMAN	P (100%)
		sp|Q0VG99|MESP2_HUMAN	P (100%)
		sp|P55347|PKNX1_HUMAN	P (100%)
		sp|Q9Y5R6|DMRT1_HUMAN	P (100%)
		sp|P56915|GSC_HUMAN	P (60%)
		sp|P11161|EGR2_HUMAN	P (100%)
		sp|P28324|ELK4_HUMAN	P (100%)
		sp|Q9NQT4|EXOS5_HUMAN	P (95%)
		sp|Q6QHK4|FIGLA_HUMAN	P (100%)
		sp|Q9NQ69|LHX9_HUMAN	P (100%)
		sp|Q9UBR4|LHX3_HUMAN	P (85%)
		sp|Q8N163|CCAR2_HUMAN	P (100%)
		sp|Q6ZQN5|FOXI2_HUMAN	P (85%)
		sp|P50539|MXI1_HUMAN	P (85%)
		sp|O76036|NCTR1_HUMAN	P (85%)
		sp|Q9P0K8|FOXJ2_HUMAN	P (100%)
		sp|Q96NZ1|FOXN4_HUMAN	P (100%)
		sp|Q12947|FOXF2_HUMAN	P (100%)
		sp|Q01167|FOXK2_HUMAN	P (80%)
		sp|P98177|FOXO4_HUMAN	P (100%)
		sp|Q14934|NFAC4_HUMAN	P (95%)
		sp|Q15466|NR0B2_HUMAN	P (95%)
		sp|Q14995|NR1D2_HUMAN	P (100%)
		sp|Q9BYU1|PBX4_HUMAN	P (75%)
		sp|P78426|NKX61_HUMAN	P (100%)
		sp|Q00653|NFKB2_HUMAN	P (100%)
		sp|Q12857|NFIA_HUMAN	P (100%)
		sp|P55055|NR1H2_HUMAN	P (100%)
		sp|Q9UHK0|NUFP1_HUMAN	P (55%)
		sp|P20264|PO3F3_HUMAN	P (55%)
		sp|P08651|NFIC_HUMAN	P (100%)
		sp|Q9Y466|NR2E1_HUMAN	P (95%)
		sp|P15863|PAX1_HUMAN	P (65%)
		sp|Q5MIZ7|P4R3B_HUMAN	P (100%)
		sp|P04637|P53_HUMAN	P (100%)
		sp|Q01201|RELB_HUMAN	P (95%)
		sp|Q6ZV50|RFX8_HUMAN	P (100%)
		sp|Q99496|RING2_HUMAN	P (100%)
		sp|Q9UH73|COE1_HUMAN	P (100%)
		sp|P14921|ETS1_HUMAN	P (85%)
		sp|P78414|IRX1_HUMAN	P (100%)
		sp|O75030|MITF_HUMAN	P (100%)
		sp|P32242|OTX1_HUMAN	P (100%)
		sp|Q12837|PO4F2_HUMAN	P (100%)
		sp|P78424|PO6F2_HUMAN	P (100%)
		sp|P17676|CEBPB_HUMAN	P (85%)
		sp|Q68G74|LHX8_HUMAN	P (100%)
		sp|Q9H165|BC11A_HUMAN	P (100%)
		sp|Q13112|CAF1B_HUMAN	P (100%)
		sp|P42771|CDN2A_HUMAN	P (100%)
		sp|P28360|MSX1_HUMAN	P (60%)
		sp|Q9UD57|NKX12_HUMAN	P (80%)
		sp|P43354|NR4A2_HUMAN	P (100%)
		sp|Q96NT1|NP1L5_HUMAN	P (100%)
		sp|O15350|P73_HUMAN	P (100%)
		sp|Q86U70|LDB1_HUMAN	P (100%)
		sp|O75469|NR1I2_HUMAN	P (100%)
		sp|Q99743|NPAS2_HUMAN	P (100%)
		sp|O43913|ORC5_HUMAN	P (100%)
		sp|P60510|PP4C_HUMAN	P (100%)
		sp|Q9NY27|PP4R2_HUMAN	P (95%)
		sp|Q92785|REQU_HUMAN	P (90%)
		sp|Q9UH92|MLX_HUMAN	P (65%)
		sp|P19793|RXRA_HUMAN	P (100%)
		sp|P43699|NKX21_HUMAN	P (95%)
		sp|O95644|NFAC1_HUMAN	P (100%)
		sp|Q96RI1|NR1H4_HUMAN	P (90%)
		sp|Q92570|NR4A3_HUMAN	P (100%)
		sp|O00482|NR5A2_HUMAN	P (100%)
		sp|A8MTQ0|NOTO_HUMAN	P (80%)
		sp|P55209|NP1L1_HUMAN	P (100%)
		sp|Q99733|NP1L4_HUMAN	P (100%)
		sp|O43316|PAX4_HUMAN	P (95%)
		sp|P55771|PAX9_HUMAN	P (100%)
		sp|Q8HWS3|RFX6_HUMAN	P (100%)
		sp|Q96EB6|SIR1_HUMAN	P (100%)
		sp|Q8IXJ6|SIR2_HUMAN	P (100%)
		sp|Q8N196|SIX5_HUMAN	P (100%)
		sp|O95475|SIX6_HUMAN	P (60%)
		sp|P81133|SIM1_HUMAN	P (100%)
		sp|Q14190|SIM2_HUMAN	P (100%)
		sp|Q15475|SIX1_HUMAN	P (60%)
		sp|Q13761|RUNX3_HUMAN	P (100%)
		sp|Q86TU7|SETD3_HUMAN	P (65%)
		sp|Q06945|SOX4_HUMAN	P (55%)
		sp|Q92886|NGN1_HUMAN	P (85%)
		sp|O60422|ONEC3_HUMAN	P (65%)
		sp|Q8WXI9|P66B_HUMAN	P (100%)
		sp|O75360|PROP1_HUMAN	P (90%)
		sp|Q1ZZU3|SWI5_HUMAN	P (55%)
		sp|Q6STE5|SMRD3_HUMAN	P (85%)
		sp|Q9UIU6|SIX4_HUMAN	P (100%)
		sp|A6NI15|MSGN1_HUMAN	P (60%)
		sp|O43482|MS18B_HUMAN	P (100%)
		sp|Q99497|PARK7_HUMAN	P (95%)
		sp|P0DME0|SETLP_HUMAN	P (95%)
		sp|P52952|NKX25_HUMAN	P (75%)
		sp|Q15406|NR6A1_HUMAN	P (100%)
		sp|Q8IXF0|NPAS3_HUMAN	P (95%)
		sp|Q01105|SET_HUMAN	P (100%)
		sp|Q02086|SP2_HUMAN	P (100%)
		sp|Q15532|SSXT_HUMAN	P (65%)
		sp|P14859|PO2F1_HUMAN	P (100%)
		sp|P48382|RFX5_HUMAN	P (65%)
		sp|P42224|STAT1_HUMAN	P (100%)
		sp|P41225|SOX3_HUMAN	P (100%)
		sp|Q13485|SMAD4_HUMAN	P (100%)
		sp|Q03181|PPARD_HUMAN	P (100%)
		sp|Q6BEB4|SP5_HUMAN	P (100%)
		sp|Q9Y2V3|RX_HUMAN	P (65%)
		sp|Q9UPW6|SATB2_HUMAN	P (95%)
		sp|Q9H5I1|SUV92_HUMAN	P (80%)
		sp|Q14863|PO6F1_HUMAN	P (100%)
		sp|P51449|RORG_HUMAN	P (100%)
		sp|P08047|SP1_HUMAN	P (100%)
		sp|P35548|MSX2_HUMAN	P (70%)
		sp|P32243|OTX2_HUMAN	P (100%)
		sp|Q9GZN2|TGIF2_HUMAN	P (75%)
		sp|Q9UL49|TCFL5_HUMAN	P (90%)
		sp|Q15583|TGIF1_HUMAN	P (100%)
		sp|Q33E94|RFX4_HUMAN	P (100%)
		sp|P48431|SOX2_HUMAN	P (60%)
		sp|P48436|SOX9_HUMAN	P (95%)
		sp|Q9NX45|SOLH2_HUMAN	P (100%)
		sp|O43541|SMAD6_HUMAN	P (90%)
		sp|Q14765|STAT4_HUMAN	P (90%)
		sp|P0CG40|SP9_HUMAN	P (100%)
		sp|P0CL83|ST3L1_HUMAN	P (100%)
		sp|P0CL85|ST3L3_HUMAN	P (95%)
		sp|P15923|TFE2_HUMAN	P (90%)
		sp|Q9UN79|SOX13_HUMAN	P (100%)
		sp|Q5JUK2|SOLH1_HUMAN	P (100%)
		sp|Q13285|STF1_HUMAN	P (100%)
		sp|P51692|STA5B_HUMAN	P (100%)
		sp|P22670|RFX1_HUMAN	P (100%)
		sp|P78362|SRPK2_HUMAN	P (90%)
		sp|Q3SY56|SP6_HUMAN	P (100%)
		sp|P10828|THB_HUMAN	P (100%)
		sp|O15178|TBXT_HUMAN	P (100%)
		sp|Q15562|TEAD2_HUMAN	P (100%)
		sp|Q6NT89|TRNP1_HUMAN	P (70%)
		sp|Q05BQ5|MBTD1_HUMAN	P (100%)
		sp|Q99453|PHX2B_HUMAN	P (60%)
		sp|Q5H9I0|TFDP3_HUMAN	P (100%)
		sp|Q96T88|UHRF1_HUMAN	P (80%)
		sp|Q96IU2|ZBED3_HUMAN	P (65%)
		sp|P86452|ZBED6_HUMAN	P (100%)
		sp|Q01826|SATB1_HUMAN	P (100%)
		sp|Q15796|SMAD2_HUMAN	P (100%)
		sp|Q96EK4|THA11_HUMAN	P (100%)
		sp|P48443|RXRG_HUMAN	P (100%)
		sp|O15370|SOX12_HUMAN	P (55%)
		sp|Q9BT81|SOX7_HUMAN	P (100%)
		sp|Q9H040|SPRTN_HUMAN	P (65%)
		sp|Q8IXZ3|SP8_HUMAN	P (100%)
		sp|Q96SB4|SRPK1_HUMAN	P (55%)
		sp|P22415|USF1_HUMAN	P (80%)
		sp|P06401|PRGR_HUMAN	P (100%)
		sp|Q9Y6X3|SCC4_HUMAN	P (100%)
		sp|P11831|SRF_HUMAN	P (100%)
		sp|P21980|TGM2_HUMAN	P (100%)
		sp|Q9H967|WDR76_HUMAN	P (85%)
		sp|Q9BRJ9|MESP1_HUMAN	P (100%)
		sp|Q9Y5K5|UCHL5_HUMAN	P (100%)
		sp|Q5SQQ9|VAX1_HUMAN	P (90%)
		sp|Q9NQ03|SCRT2_HUMAN	P (60%)
		sp|Q02446|SP4_HUMAN	P (100%)
		sp|Q9H6I2|SOX17_HUMAN	P (100%)
		sp|O95863|SNAI1_HUMAN	P (100%)
		sp|O15105|SMAD7_HUMAN	P (100%)
		sp|Q05066|SRY_HUMAN	P (90%)
		sp|P42226|STAT6_HUMAN	P (100%)
		sp|P42229|STA5A_HUMAN	P (100%)
		sp|Q7Z6K1|THAP5_HUMAN	P (90%)
		sp|Q70SY1|CR3L2_HUMAN	P (100%)
		sp|P56178|DLX5_HUMAN	P (95%)
		sp|Q969G2|LHX4_HUMAN	P (100%)
		sp|Q96BF6|NACC2_HUMAN	P (100%)
		sp|Q9H2C1|LHX5_HUMAN	P (100%)
		sp|P28069|PIT1_HUMAN	P (100%)
		sp|Q9UBK2|PRGC1_HUMAN	P (100%)
		sp|O95947|TBX6_HUMAN	P (85%)
		sp|P78415|IRX3_HUMAN	P (100%)
		sp|P57082|TBX4_HUMAN	P (100%)
		sp|P28347|TEAD1_HUMAN	P (75%)
		sp|O95935|TBX18_HUMAN	P (100%)
		sp|Q9Y4R8|TELO2_HUMAN	P (85%)
		sp|P0CW01|TSPYA_HUMAN	P (95%)
		sp|Q9BW11|MAD3_HUMAN	P (55%)
		sp|O60806|TBX19_HUMAN	P (100%)
		sp|Q9UMR3|TBX20_HUMAN	P (100%)
		sp|P78395|PRAME_HUMAN	P (100%)
		sp|O75677|RFPL1_HUMAN	P (100%)
		sp|O43623|SNAI2_HUMAN	P (100%)
		sp|P52630|STAT2_HUMAN	P (100%)
		sp|O95231|VENTX_HUMAN	P (100%)
		sp|Q06330|SUH_HUMAN	P (95%)
		sp|P17987|TCPA_HUMAN	P (100%)
		sp|Q15542|TAF5_HUMAN	P (85%)
		sp|Q9NWS9|ZN446_HUMAN	P (100%)
		sp|O75679|RFPL3_HUMAN	P (100%)
		sp|P48378|RFX2_HUMAN	P (100%)
		sp|O14813|PHX2A_HUMAN	P (75%)
		sp|Q01534|TSPY1_HUMAN	P (100%)
		sp|Q9NZI6|TF2L1_HUMAN	P (100%)
		sp|Q9Y458|TBX22_HUMAN	P (100%)
		sp|Q9Y6X8|ZHX2_HUMAN	P (100%)
		sp|Q99592|ZBT18_HUMAN	P (100%)
		sp|P49459|UBE2A_HUMAN	P (85%)
		sp|Q9NZI7|UBIP1_HUMAN	P (100%)
		sp|Q01664|TFAP4_HUMAN	P (100%)
		sp|Q9H8W5|TRI45_HUMAN	P (95%)
		sp|P18887|XRCC1_HUMAN	P (65%)
		sp|O15062|ZBTB5_HUMAN	P (100%)
		sp|Q14186|TFDP1_HUMAN	P (100%)
		sp|Q15061|WDR43_HUMAN	P (95%)
		sp|P48380|RFX3_HUMAN	P (100%)
		sp|P49335|PO3F4_HUMAN	P (100%)
		sp|Q3B8N5|PROX2_HUMAN	P (100%)
		sp|P10827|THA_HUMAN	P (75%)
		sp|Q9UK33|ZN580_HUMAN	P (70%)
		sp|P09086|PO2F2_HUMAN	P (100%)
		sp|P08048|ZFY_HUMAN	P (90%)
		sp|Q9BTC8|MTA3_HUMAN	P (90%)
		sp|Q9NS37|ZHANG_HUMAN	P (60%)
		sp|Q9UKY1|ZHX1_HUMAN	P (65%)
		sp|O75678|RFPL2_HUMAN	P (100%)
		sp|Q9NQB0|TF7L2_HUMAN	P (100%)
		sp|P0CW00|TSPY8_HUMAN	P (100%)
		sp|Q9Y6I4|UBP3_HUMAN	P (100%)
		sp|P78367|NKX32_HUMAN	P (65%)
		sp|Q8TAU0|NKX23_HUMAN	P (100%)
		sp|Q14938|NFIX_HUMAN	P (100%)
		sp|P13056|NR2C1_HUMAN	P (100%)
		sp|O14948|TFEC_HUMAN	P (100%)
		sp|Q15561|TEAD4_HUMAN	P (100%)
		sp|P0CV98|TSPY3_HUMAN	P (95%)
		sp|P63146|UBE2B_HUMAN	P (90%)
		sp|Q8NBB4|ZSCA1_HUMAN	P (80%)
		sp|Q6NXR4|TTI2_HUMAN	P (100%)
		sp|O75333|TBX10_HUMAN	P (95%)
		sp|Q14188|TFDP2_HUMAN	P (100%)
		sp|Q8N5A5|ZGPAT_HUMAN	P (65%)
		sp|A6NJ46|NKX63_HUMAN	P (65%)
		sp|Q14494|NF2L1_HUMAN	P (100%)
		sp|Q13469|NFAC2_HUMAN	P (100%)
		sp|Q04206|TF65_HUMAN	P (100%)
		sp|Q96SF7|TBX15_HUMAN	P (100%)
		sp|P10588|NR2F6_HUMAN	P (100%)
		sp|Q9H3D4|P63_HUMAN	P (100%)
		sp|Q9NWS1|PARI_HUMAN	P (75%)
		sp|Q13207|TBX2_HUMAN	P (85%)
		sp|A6NKD2|TSPY2_HUMAN	P (100%)
		sp|Q5XKR4|OTP_HUMAN	P (100%)
		sp|P40426|PBX3_HUMAN	P (100%)
		sp|O00110|OVOL3_HUMAN	P (55%)
		sp|P20226|TBP_HUMAN	P (100%)
		sp|Q969T9|WBP2_HUMAN	P (100%)
		sp|Q9H8Y1|VRTN_HUMAN	P (100%)
		sp|A6NJT0|UNC4_HUMAN	P (90%)
		sp|O43298|ZBT43_HUMAN	P (100%)
		sp|Q99594|TEAD3_HUMAN	P (95%)
		sp|P0CV99|TSPY4_HUMAN	P (95%)
		sp|Q5VVX9|UBE2U_HUMAN	P (95%)
		sp|O15209|ZBT22_HUMAN	P (70%)
		sp|Q9GZS3|WDR61_HUMAN	P (95%)
		sp|Q6UXN9|WDR82_HUMAN	P (95%)
		sp|B1APH4|ZN487_HUMAN	P (55%)
		sp|Q5T7W0|ZN618_HUMAN	P (95%)
		sp|Q96N95|ZN396_HUMAN	P (75%)
		sp|Q8NAP8|ZBT8B_HUMAN	P (100%)
		sp|Q9NNZ6|PRM3_HUMAN	P (95%)
		sp|Q8NCN2|ZBT34_HUMAN	P (100%)
		sp|Q5TC79|ZBT37_HUMAN	P (100%)
		sp|Q9Y2Y4|ZBT32_HUMAN	P (100%)
		sp|Q9NZR4|VSX1_HUMAN	P (60%)
		sp|O96006|ZBED1_HUMAN	P (100%)
		sp|P19532|TFE3_HUMAN	P (100%)
		sp|O15119|TBX3_HUMAN	P (100%)
		sp|Q12800|TFCP2_HUMAN	P (85%)
		sp|O94842|TOX4_HUMAN	P (100%)
		sp|Q86UZ6|ZBT46_HUMAN	P (90%)
		sp|Q9H4I2|ZHX3_HUMAN	P (100%)
		sp|Q7RTS3|PTF1A_HUMAN	P (95%)
		sp|P19484|TFEB_HUMAN	P (100%)
		sp|Q9Y5Q3|MAFB_HUMAN	P (100%)
		sp|Q7RTU3|OLIG3_HUMAN	P (100%)
		sp|Q99593|TBX5_HUMAN	P (100%)
		sp|O43711|TLX3_HUMAN	P (70%)
		sp|Q8N7U7|TPRX1_HUMAN	P (100%)
		sp|P17010|ZFX_HUMAN	P (100%)
		sp|Q9BQE9|BCL7B_HUMAN	P (95%)
		sp|Q9Y468|LMBL1_HUMAN	P (100%)
		sp|Q9H2Z4|NKX24_HUMAN	P (85%)
		sp|P20393|NR1D1_HUMAN	P (100%)
		sp|O95948|ONEC2_HUMAN	P (100%)
		sp|P10276|RARA_HUMAN	P (100%)
		sp|P10826|RARB_HUMAN	P (100%)
		sp|P13631|RARG_HUMAN	P (95%)
		sp|Q96IS3|RAX2_HUMAN	P (70%)
		sp|O60216|RAD21_HUMAN	P (100%)
		sp|Q09028|RBBP4_HUMAN	P (100%)
		sp|Q16576|RBBP7_HUMAN	P (95%)
		sp|Q06609|RAD51_HUMAN	P (100%)
		sp|Q04864|REL_HUMAN	P (100%)
		sp|P15927|RFA2_HUMAN	P (95%)
		sp|Q9BQY4|RHXF2_HUMAN	P (100%)
		sp|Q9HCU9|BRMS1_HUMAN	P (90%)
		sp|Q92754|AP2C_HUMAN	P (100%)
		sp|Q9BTT0|AN32E_HUMAN	P (100%)
		sp|Q9H9F9|ARP5_HUMAN	P (100%)
		sp|Q9H981|ARP8_HUMAN	P (100%)
		sp|P49407|ARRB1_HUMAN	P (80%)
		sp|Q92858|ATOH1_HUMAN	P (100%)
		sp|O96019|ACL6A_HUMAN	P (100%)
		sp|Q8IXM2|BAP18_HUMAN	P (95%)
		sp|Q8NDY6|BHE23_HUMAN	P (85%)
		sp|O14503|BHE40_HUMAN	P (100%)
		sp|Q9BYV9|BACH2_HUMAN	P (100%)
		sp|Q5PSV4|BRM1L_HUMAN	P (95%)
		sp|Q92481|AP2B_HUMAN	P (100%)
		sp|P15336|ATF2_HUMAN	P (100%)
		sp|Q6XD76|ASCL4_HUMAN	P (65%)
		sp|P41970|ELK3_HUMAN	P (100%)
		sp|Q8N693|ESX1_HUMAN	P (100%)
		sp|P15407|FOSL1_HUMAN	P (90%)
		sp|P15408|FOSL2_HUMAN	P (70%)
		sp|O43524|FOXO3_HUMAN	P (100%)
		sp|Q8IX15|HOMEZ_HUMAN	P (100%)
		sp|Q9BPY8|HOP_HUMAN	P (95%)
		sp|P31268|HXA7_HUMAN	P (80%)
		sp|P31269|HXA9_HUMAN	P (65%)
		sp|Q92826|HXB13_HUMAN	P (75%)
		sp|P14652|HXB2_HUMAN	P (100%)
		sp|P09067|HXB5_HUMAN	P (100%)
		sp|Q9NYD6|HXC10_HUMAN	P (70%)
		sp|P09017|HXC4_HUMAN	P (60%)
		sp|P31273|HXC8_HUMAN	P (55%)
		sp|P28358|HXD10_HUMAN	P (100%)
		sp|Q9GZZ0|HXD1_HUMAN	P (85%)
		sp|P31249|HXD3_HUMAN	P (95%)
		sp|P13378|HXD8_HUMAN	P (65%)
		sp|Q659A1|ICE2_HUMAN	P (90%)
		sp|P31271|HXA13_HUMAN	P (75%)
		sp|P49639|HXA1_HUMAN	P (100%)
		sp|O43364|HXA2_HUMAN	P (100%)
		sp|O43365|HXA3_HUMAN	P (95%)
		sp|Q6ZNG2|DBX2_HUMAN	P (90%)
		sp|Q9NPD3|EXOS4_HUMAN	P (100%)
		sp|O60381|HBP1_HUMAN	P (100%)
		sp|Q00613|HSF1_HUMAN	P (100%)
		sp|Q96A47|ISL2_HUMAN	P (100%)
		sp|Q9H9S0|NANOG_HUMAN	P (100%)
		sp|P04198|MYCN_HUMAN	P (90%)
		sp|P01106|MYC_HUMAN	P (100%)
		sp|P13349|MYF5_HUMAN	P (100%)
		sp|P23409|MYF6_HUMAN	P (100%)
		sp|P49321|NASP_HUMAN	P (100%)
		sp|P15172|MYOD1_HUMAN	P (90%)
		sp|P15173|MYOG_HUMAN	P (95%)
		sp|Q8IZQ8|MYCD_HUMAN	P (100%)
		sp|P12524|MYCL_HUMAN	P (100%)
		sp|Q6ZNB6|NFXL1_HUMAN	P (100%)
		sp|P23511|NFYA_HUMAN	P (80%)
		sp|Q15306|IRF4_HUMAN	P (90%)
		sp|Q9BZI1|IRX2_HUMAN	P (100%)
		sp|Q13568|IRF5_HUMAN	P (100%)
		sp|Q9Y5W3|KLF2_HUMAN	P (85%)
		sp|Q96HZ4|HES6_HUMAN	P (95%)
		sp|P20823|HNF1A_HUMAN	P (100%)
		sp|Q9UBC0|HNF6_HUMAN	P (100%)
		sp|Q13422|IKZF1_HUMAN	P (100%)
		sp|Q02078|MEF2A_HUMAN	P (100%)
		sp|Q14814|MEF2D_HUMAN	P (100%)
		sp|A6NHT5|HMX3_HUMAN	P (55%)
		sp|P25208|NFYB_HUMAN	P (100%)
		sp|Q13952|NFYC_HUMAN	P (100%)
		sp|O60393|NOBOX_HUMAN	P (100%)
		sp|Q13562|NDF1_HUMAN	P (100%)
		sp|Q15784|NDF2_HUMAN	P (60%)
		sp|Q9HD90|NDF4_HUMAN	P (90%)
		sp|Q9H2A3|NGN2_HUMAN	P (90%)
		sp|Q9Y4Z2|NGN3_HUMAN	P (60%)
		sp|O43186|CRX_HUMAN	P (90%)
		sp|Q9BZM3|GSX2_HUMAN	P (100%)
		sp|Q9NQ87|HEYL_HUMAN	P (100%)
		sp|Q9Y5J3|HEY1_HUMAN	P (100%)
		sp|Q14541|HNF4G_HUMAN	P (100%)
		sp|P35680|HNF1B_HUMAN	P (100%)
		sp|Q96FC9|DDX11_HUMAN	P (90%)
		sp|Q16676|FOXD1_HUMAN	P (100%)
		sp|Q9UPM6|LHX6_HUMAN	P (100%)
		sp|Q9Y5R5|DMRT2_HUMAN	P (95%)
		sp|O14682|ENC1_HUMAN	P (95%)
		sp|P55316|FOXG1_HUMAN	P (95%)
		sp|O00409|FOXN3_HUMAN	P (90%)
		sp|Q9BZS1|FOXP3_HUMAN	P (100%)
		sp|Q5TA89|HES5_HUMAN	P (80%)
		sp|Q03933|HSF2_HUMAN	P (100%)
		sp|Q16534|HLF_HUMAN	P (80%)
		sp|Q05925|HME1_HUMAN	P (60%)
		sp|Q9NP71|MLXPL_HUMAN	P (100%)
		sp|O43889|CREB3_HUMAN	P (100%)
		sp|O60479|DLX3_HUMAN	P (95%)
		sp|O75461|E2F6_HUMAN	P (65%)
		sp|A0AVK6|E2F8_HUMAN	P (100%)
		sp|O95076|ALX3_HUMAN	P (70%)
		sp|Q9NRF9|DPOE3_HUMAN	P (70%)
		sp|A6NNA5|DRGX_HUMAN	P (95%)
		sp|P0CJ85|DU4L2_HUMAN	P (70%)
		sp|P0CJ86|DU4L3_HUMAN	P (70%)
		sp|P0CJ87|DU4L4_HUMAN	P (70%)
		sp|P0CJ88|DU4L5_HUMAN	P (70%)
		sp|P0CJ89|DU4L6_HUMAN	P (70%)
		sp|P0CJ90|DU4L7_HUMAN	P (70%)
		sp|Q3C1V8|BSH_HUMAN	P (100%)
		sp|Q9C0J9|BHE41_HUMAN	P (100%)
		sp|Q9BZE3|BARH1_HUMAN	P (100%)
		sp|Q9NY43|BARH2_HUMAN	P (100%)
		sp|Q15699|ALX1_HUMAN	P (95%)
		sp|Q9Y2D1|ATF5_HUMAN	P (100%)
		sp|Q6VUC0|AP2E_HUMAN	P (100%)
		sp|Q9NVP2|ASF1B_HUMAN	P (95%)
		sp|Q9HAK2|COE2_HUMAN	P (100%)
		sp|Q92997|DVL3_HUMAN	P (90%)
		sp|Q9NP62|GCM1_HUMAN	P (100%)
		sp|O75603|GCM2_HUMAN	P (100%)
		sp|P04150|GCR_HUMAN	P (100%)
		sp|Q15329|E2F5_HUMAN	P (100%)
		sp|Q96SQ7|ATOH8_HUMAN	P (55%)
		sp|O94805|ACL6B_HUMAN	P (100%)
		sp|Q9H161|ALX4_HUMAN	P (90%)
		sp|Q8WYA1|BMAL2_HUMAN	P (100%)
		sp|Q5VZB9|DMRTA_HUMAN	P (95%)
		sp|Q9NQL9|DMRT3_HUMAN	P (95%)
		sp|Q8NFW5|DMBX1_HUMAN	P (100%)
		sp|Q99958|FOXC2_HUMAN	P (100%)
		sp|Q13686|ALKB1_HUMAN	P (100%)
		sp|Q96QS3|ARX_HUMAN	P (100%)
		sp|Q9NQ33|ASCL3_HUMAN	P (95%)
		sp|Q9Y294|ASF1A_HUMAN	P (100%)
		sp|Q9NRG0|CHRC1_HUMAN	P (70%)
		sp|P50747|BPL1_HUMAN	P (100%)
		sp|Q9UMQ3|BARX2_HUMAN	P (100%)
		sp|Q96S65|CSRN1_HUMAN	P (100%)
		sp|O75398|DEAF1_HUMAN	P (100%)
		sp|Q9BQW3|COE4_HUMAN	P (55%)
		sp|Q9BVC3|DCC1_HUMAN	P (100%)
		sp|Q10586|DBP_HUMAN	P (55%)
		sp|Q96SC8|DMTA2_HUMAN	P (100%)
		sp|P55317|FOXA1_HUMAN	P (100%)
		sp|Q16254|E2F4_HUMAN	P (100%)
		sp|Q9UKW6|ELF5_HUMAN	P (100%)
		sp|Q03828|EVX2_HUMAN	P (90%)
		sp|A9YTQ3|AHRR_HUMAN	P (100%)
		sp|P35869|AHR_HUMAN	P (100%)
		sp|P18850|ATF6A_HUMAN	P (100%)
		sp|Q99941|ATF6B_HUMAN	P (100%)
		sp|P17655|CAN2_HUMAN	P (85%)
		sp|O14744|ANM5_HUMAN	P (90%)
		sp|Q96AY2|EME1_HUMAN	P (95%)
		sp|Q9NZC4|EHF_HUMAN	P (90%)
		sp|Q96SL8|FIZ1_HUMAN	P (100%)
		sp|Q9H6U6|BCAS3_HUMAN	P (100%)
		sp|Q53H80|AKIR2_HUMAN	P (65%)
		sp|Q9H9L7|AKIR1_HUMAN	P (65%)
		sp|P60709|ACTB_HUMAN	P (100%)
		sp|Q14781|CBX2_HUMAN	P (55%)
		sp|O14627|CDX4_HUMAN	P (65%)
		sp|Q02930|CREB5_HUMAN	P (100%)
		sp|O75177|CREST_HUMAN	P (90%)
		sp|P11474|ERR1_HUMAN	P (100%)
		sp|P15036|ETS2_HUMAN	P (100%)
