# Supplementary material for: Predicting nuclear G-quadruplex RNA-binding proteins with roles in transcription and phase separation
Source: Nat Commun. 2024 Mar 22;15:2585. doi: 10.1038/s41467-024-46731-9 (PMC10959947; doi:10.1038/s41467-024-46731-9)
Supplement: Supplementary file 12 — Supplementary Data 10 [file 41467_2024_46731_MOESM12_ESM.xlsx]

## Sheet: predicted Li+ binding proteins
Uniprot	Phase Separation score
A0AVK6	0.664
A2RU54	0.595
A6NFQ7	-0.101
A6NHT5	-0.230
A6NI15	0.703
A6NJG6	-0.526
A6NKD2	-0.098
A6NNA5	-0.115
A8MTQ0	-0.298
A8MZ59	-0.385
A9YTQ3	0.354
O00273	-0.378
O00327	0.884
O00330	0.491
O00358	1101
O00409	0.794
O00470	0.975
O00482	0.248
O00712	-0.022
O00716	0.657
O14627	1029
O14682	-0.007
O14770	0.819
O14867	0.199
O14896	0.067
O14901	-0.295
O14929	0.052
O14948	0.108
O15062	0.473
O15105	0.992
O15119	0.382
O15178	0.388
O15198	0.013
O15350	0.630
O15353	0.728
O15370	1115
O15409	0.127
O15516	0.219
O43159	0.369
O43186	-0.149
O43524	1022
O43541	1124
O43623	-0.373
O43638	0.468
O43711	-0.218
O43913	-0.211
O60216	0.421
O60248	0.441
O60381	0.558
O60393	0.580
O60479	0.104
O60548	1498
O60663	0.202
O60806	0.658
O75030	0.043
O75177	1427
O75333	0.031
O75360	-0.292
O75364	0.052
O75398	-0.090
O75444	1887
O75461	0.065
O75469	0.005
O75593	0.381
O75603	0.127
O75677	-0.399
O75678	-0.012
O75679	-0.443
O75840	-0.500
O76075	0.141
O94993	0.200
O95076	0.710
O95231	-0.173
O95238	-0.090
O95475	0.075
O95600	-0.121
O95863	-0.664
O95935	1054
O95936	1462
O95947	0.402
O96006	0.226
P01040	0.410
P01100	-0.366
P01106	0.164
P03372	0.552
P04198	0.597
P04637	0.086
P05412	0.130
P07199	1111
P08047	1682
P08048	0.471
P08651	0.336
P0C1Z6	0.806
P0CG40	1028
P0CV99	-0.144
P10276	0.184
P10588	0.391
P10826	-0.118
P10914	-0.016
P11161	0.346
P11308	0.178
P11473	-0.097
P11474	0.364
P11802	0.095
P11831	0.981
P12004	-0.231
P12524	0.298
P12980	0.040
P13056	0.132
P13349	-0.383
P13631	0.383
P14921	0.197
P15036	0.516
P15172	0.000
P15173	-0.109
P15336	-0.281
P15407	0.029
P15408	0.575
P15863	1181
P15884	1578
P15976	0.890
P16220	-0.400
P17010	0.611
P17275	1831
P17535	0.330
P17676	0.301
P17947	0.518
P18146	0.225
P18846	0.088
P18848	0.377
P18887	0.907
P19419	0.471
P19484	0.184
P19532	0.214
P19793	0.271
P19838	1280
P20226	-0.286
P20393	0.510
P21980	0.658
P22415	0.742
P22670	0.605
P22736	0.256
P23409	-0.205
P23511	0.635
P23759	0.862
P23760	0.551
P23771	0.556
P25208	0.251
P25440	0.767
P25963	-0.009
P26367	0.539
P27540	0.817
P28324	-0.068
P28328	-0.166
P28360	0.080
P28702	1099
P29590	-0.112
P30279	-1119
P31947	0.144
P32242	0.372
P32243	0.045
P32314	0.506
P32519	0.179
P33993	0.298
P35398	0.116
P35548	-0.026
P35638	-0.339
P35711	0.823
P35712	0.806
P35713	0.099
P35716	1398
P35869	0.531
P37231	0.013
P40424	0.963
P40426	0.988
P40763	0.286
P41161	0.240
P41162	0.662
P41212	-0.180
P41225	0.656
P41235	0.064
P41970	-0.312
P42224	0.359
P42226	0.492
P43268	0.836
P43354	0.376
P43694	1265
P47902	0.432
P48378	0.190
P48380	0.238
P48382	1309
P48431	1083
P48436	0.414
P48443	0.296
P49116	0.112
P49321	1177
P49407	0.463
P49459	-0.481
P49640	0.678
P49715	0.906
P49736	0.759
P50219	1516
P50222	0.644
P50458	0.124
P50539	-0.083
P50548	1176
P50549	0.212
P50553	0.009
P51449	0.322
P51843	-0.067
P52630	0.228
P52945	0.106
P52951	0.227
P52954	0.510
P53539	0.188
P54845	0.374
P55055	0.507
P55316	1177
P55317	1271
P55318	0.916
P55771	0.468
P56177	0.734
P56178	0.113
P56179	-0.104
P56915	0.353
P57082	0.338
P57682	-0.208
P58012	0.847
P58304	0.521
P60709	0.097
P61371	-0.093
P61978	1601
P62508	-0.019
P63146	-0.366
P78337	0.864
P78362	0.610
P78395	-0.773
P78411	1217
P78412	0.242
P78413	0.633
P78414	0.862
P78415	0.709
P78545	0.923
P80723	0.550
P81133	0.666
P84022	0.029
P85037	0.315
P86452	0.333
P98177	0.400
Q00613	0.192
Q00653	1220
Q00978	0.313
Q01094	0.083
Q01105	0.963
Q01167	0.847
Q01196	0.156
Q01201	0.988
Q01534	-0.049
Q01664	-0.313
Q01892	-0.205
Q02078	0.552
Q02086	0.185
Q02363	-1033
Q02446	0.718
Q02447	1225
Q02548	0.768
Q02556	0.422
Q02577	-0.400
Q02930	-0.257
Q02962	0.978
Q03014	0.098
Q03181	0.116
Q03828	1115
Q03933	0.305
Q04864	0.882
Q05066	-0.546
Q05215	0.656
Q05BQ5	0.577
Q06546	-0.118
Q06587	1838
Q06710	0.678
Q06889	0.187
Q06945	2091
Q07687	1268
Q07869	0.192
Q08050	0.282
Q09028	0.466
Q10586	0.508
Q12778	0.644
Q12800	0.352
Q12809	0.715
Q12857	0.300
Q12946	1496
Q12947	0.905
Q12948	1611
Q12950	0.492
Q12951	0.840
Q12952	0.925
Q13118	-0.560
Q13133	-0.239
Q13207	0.789
Q13263	0.683
Q13330	0.495
Q13351	0.726
Q13416	0.697
Q13422	0.876
Q13461	-0.099
Q13485	0.306
Q13516	0.489
Q13547	1124
Q13568	-0.019
Q13761	0.633
Q13886	-0.126
Q13887	-0.571
Q13950	0.074
Q13952	-0.047
Q14186	0.814
Q14188	0.610
Q14190	0.141
Q14209	-0.226
Q14469	0.105
Q14526	1318
Q14541	0.268
Q14549	1168
Q14582	0.518
Q14653	0.754
Q14765	0.148
Q14774	0.816
Q14781	0.939
Q14814	0.462
Q14938	0.527
Q14994	-0.611
Q14995	0.762
Q15061	0.506
Q15306	0.406
Q15329	0.463
Q15406	0.338
Q15466	-1056
Q15475	0.523
Q15532	2149
Q15542	1198
Q15562	0.747
Q15583	0.187
Q15699	0.262
Q15744	0.525
Q15796	0.242
Q15797	0.275
Q15910	0.745
Q16254	0.104
Q16520	-0.916
Q16534	-0.020
Q16576	0.371
Q16621	-0.254
Q16649	0.458
Q16665	0.192
Q1ZZU3	0.173
Q2M1V0	-0.643
Q33E94	-0.042
Q3SY56	1025
Q52LR7	0.422
Q58F21	0.753
Q5FWF5	0.764
Q5H9I0	0.472
Q5JT82	0.359
Q5SQQ9	0.621
Q5T5X7	0.615
Q5TA89	-1292
Q5VVX9	-0.581
Q5VYV0	-0.032
Q5W0B1	0.642
Q5XKR4	0.485
Q659A1	0.435
Q68G74	-0.177
Q6BEB4	-0.221
Q6ISB3	0.727
Q6NT89	0.926
Q6NXR4	0.043
Q6PIV2	-0.332
Q6PJQ5	-0.338
Q6QHK4	-0.009
Q6UXN9	0.513
Q6XD76	-0.378
Q6ZN18	1918
Q6ZNB6	0.216
Q6ZNG2	-0.070
Q6ZQN5	0.802
Q6ZV50	-0.030
Q71F23	0.533
Q7RTS3	1099
Q7RTU3	0.020
Q7RTU5	0.546
Q7Z353	0.630
Q7Z6K1	0.140
Q86SE8	-0.357
Q86T24	0.458
Q86TU7	0.522
Q86U70	0.345
Q86XK3	-0.137
Q8HWS3	0.664
Q8IUM7	0.205
Q8IVH2	0.445
Q8IX15	-0.036
Q8IXF0	1390
Q8IXM2	-0.025
Q8IXZ3	1968
Q8IZQ8	0.621
Q8N163	0.354
Q8N196	0.612
Q8N1L9	-0.360
Q8N5A5	0.984
Q8N693	-0.390
Q8N7H5	1106
Q8N7U7	1633
Q8N907	-0.732
Q8NB78	0.625
Q8NFW5	0.220
Q8NI99	0.810
Q8TAK6	0.193
Q8TAU0	0.778
Q8TDD2	1559
Q8TE12	0.228
Q8TE85	0.760
Q8TEV9	0.361
Q8WUM9	0.499
Q8WYA1	0.724
Q8WYK2	-0.306
Q92506	0.446
Q92570	-0.104
Q92731	-0.097
Q92753	0.173
Q92784	0.620
Q92786	0.605
Q92858	0.390
Q92886	-0.312
Q92908	1339
Q92949	0.293
Q92985	0.290
Q92988	-0.314
Q92993	0.496
Q92997	1043
Q969G2	0.764
Q969T9	0.588
Q96A47	-0.020
Q96AV8	0.687
Q96AY2	-0.024
Q96BF6	0.196
Q96DY7	0.468
Q96HZ4	0.032
Q96IS3	-0.032
Q96IU2	0.439
Q96JY0	0.359
Q96LI6	-0.099
Q96NZ1	0.341
Q96QS3	0.188
Q96RI1	0.050
Q96SB4	0.830
Q96SF7	0.487
Q96SL8	0.954
Q96SQ7	-0.063
Q99081	1154
Q99497	0.324
Q99581	0.388
Q99583	-0.518
Q99593	0.349
Q99594	0.173
Q99607	0.285
Q99612	0.005
Q99626	0.440
Q99697	0.136
Q99717	0.187
Q99742	0.888
Q99743	-0.131
Q99811	0.054
Q99814	0.441
Q99853	-0.386
Q99929	0.448
Q99941	0.147
Q99958	0.609
Q9BPY8	-1242
Q9BQE9	-0.434
Q9BRJ9	-0.274
Q9BT81	0.527
Q9BTC8	0.042
Q9BVC3	0.167
Q9BVW5	0.225
Q9BW11	0.237
Q9BWX5	0.466
Q9BX63	0.832
Q9BXI2	0.372
Q9BXK1	0.177
Q9BXM7	0.479
Q9BYE0	-0.639
Q9BYU1	0.357
Q9BYV9	0.323
Q9BZI1	0.915
Q9BZM3	0.474
Q9BZS1	-0.125
Q9C009	0.687
Q9GZN2	0.014
Q9GZS3	0.604
Q9H040	0.842
Q9H160	-0.031
Q9H161	0.585
Q9H2A3	0.270
Q9H2C1	0.555
Q9H2F5	0.505
Q9H2W2	-0.094
Q9H334	-0.002
Q9H3D4	0.014
Q9H4S2	0.350
Q9H6I2	0.981
Q9H6U6	0.584
Q9H967	0.448
Q9H981	0.657
Q9H9F9	0.525
Q9H9S0	-0.402
Q9HAK2	0.969
Q9HAP2	0.013
Q9HBZ2	0.837
Q9NNZ6	0.654
Q9NP08	0.952
Q9NP62	0.548
Q9NQ03	0.953
Q9NQ69	0.375
Q9NQ87	-0.056
Q9NQL9	0.058
Q9NRA0	0.517
Q9NV56	0.712
Q9NVP2	-0.393
Q9NXR8	0.270
Q9NYY3	0.334
Q9NZC4	0.455
Q9NZI5	0.596
Q9NZR4	1266
Q9P0K8	0.783
Q9UBC0	0.720
Q9UBD0	-0.251
Q9UBD5	-0.167
Q9UBG7	0.191
Q9UBL3	1416
Q9UBP5	-0.781
Q9UBR4	0.655
Q9UBX0	-0.067
Q9UFC0	0.045
Q9UH73	0.693
Q9UH92	0.450
Q9UIH9	1038
Q9UIU6	0.681
Q9UJU5	1340
Q9UKD1	-0.075
Q9UKW6	-0.356
Q9UKY1	0.769
Q9UL49	0.799
Q9ULV5	0.771
Q9UMQ3	-0.533
Q9UMR3	0.156
Q9UN79	0.294
Q9UPM6	-0.236
Q9UPW0	0.228
Q9UPW6	0.126
Q9Y294	-0.373
Q9Y2D1	-0.383
Q9Y2J8	0.586
Q9Y2N7	0.245
Q9Y2V3	0.762
Q9Y2Y9	0.237
Q9Y458	0.606
Q9Y466	-0.293
Q9Y4K0	1040
Q9Y4R8	-0.092
Q9Y4Z2	0.129
Q9Y543	-0.932
Q9Y5J3	0.347
Q9Y5K5	0.131
Q9Y5Q3	0.155
Q9Y5R6	0.685
Q9Y5W3	0.719
Q9Y603	0.167
Q9Y692	0.093
Q9Y6X8	0.512

## Sheet: prediicted K+ binding proteins
Uniprot	Phase Separation Score
A6NLW8	0.217
O00255	0.621
O00273	-0.378
O00570	1934
O14757	0.550
O15266	0.782
O15499	-0.084
O43464	0.527
O43583	0.556
O43680	0.210
O43763	1332
O60248	0.441
O60341	0.824
O60675	-0.674
O60902	1412
O75475	1669
O94776	0.197
O95343	1518
O95416	-0.204
O95503	0.601
O95747	0.605
O95931	0.120
O95983	0.111
O96004	0.433
P04554	0.182
P05114	0.683
P05204	1904
P0C0S5	0.731
P0C1H6	-0.315
P0C5Z0	-0.350
P14316	0.237
P14866	1960
P16104	0.894
P17096	1329
P17542	0.989
P18847	-0.498
P22492	0.706
P23246	2383
P26583	1295
P31314	1506
P33993	0.298
P35659	0.946
P38159	2925
P40425	1721
P45973	0.542
P49450	-0.408
P49716	0.535
P50221	0.684
P50225	-0.367
P50226	-0.342
P51608	1388
P52756	1191
P52926	1062
P53350	0.374
P53567	0.687
P54821	0.245
P55199	0.702
P56693	1355
P57073	1269
P61244	0.043
P61296	0.477
P82970	2787
P83916	0.742
Q02575	0.586
Q03188	1231
Q04741	0.935
Q08945	1485
Q10587	0.399
Q12870	1156
Q13112	0.389
Q13185	0.484
Q14684	1122
Q14807	0.645
Q15022	1212
Q15059	0.590
Q15651	1208
Q15853	0.776
Q15906	0.586
Q16559	-0.207
Q16630	1644
Q49A26	1045
Q56NI9	0.701
Q5VTR2	0.756
Q6B0I6	0.437
Q6X4W1	0.451
Q6XYB7	-0.271
Q71UI9	0.688
Q75WM6	0.887
Q7L7L0	0.823
Q7RTU1	-0.022
Q86Y97	0.085
Q8IYA7	1087
Q8IZ40	0.406
Q8N100	-0.027
Q8N5P1	0.879
Q8NHW3	2136
Q8TAX0	0.046
Q8WUB8	0.782
Q8WUZ0	0.800
Q8WY36	1168
Q92769	1395
Q92830	0.460
Q96EZ8	0.242
Q96FF9	-0.200
Q96IZ0	1276
Q96PU4	1115
Q99549	1342
Q9BTM1	0.715
Q9BTP6	0.206
Q9BTT4	-0.178
Q9BUQ8	1372
Q9H1E3	1369
Q9H7L9	-0.001
Q9H8M2	0.920
Q9HBU1	0.626
Q9HC52	1182
Q9NPC8	0.709
Q9NPF5	0.562
Q9NR30	1500
Q9NR55	-0.680
Q9NRZ9	0.625
Q9NVV9	-0.664
Q9NWY4	0.805
Q9NY93	0.172
Q9UBB5	2636
Q9UIW0	0.895
Q9ULX9	-0.157
Q9Y6D9	0.240
