# Supplementary material for: Predicting nuclear G-quadruplex RNA-binding proteins with roles in transcription and phase separation
Source: Nat Commun. 2024 Mar 22;15:2585. doi: 10.1038/s41467-024-46731-9 (PMC10959947; doi:10.1038/s41467-024-46731-9)
Supplement: Supplementary file 15 — Source Data [file 41467_2024_46731_MOESM15_ESM.gz]

Archive with 54 entries (54 files):
- ._Source_data_1c.xlsx
- Source_data_1c.xlsx
- ._Source_data_4a.xlsx
- Source_data_4a.xlsx
- ._Source_data_5a.xlsx
- Source_data_5a.xlsx
- ._Source_data_Figure_1a.xlsx
- Source_data_Figure_1a.xlsx
- ._Source_data_Figure_1b.xlsx
- Source_data_Figure_1b.xlsx
- ._Source_data_Figure_1c.xlsx
- Source_data_Figure_1c.xlsx
- ._Source_data_Figure_2a.xlsx
- Source_data_Figure_2a.xlsx
- ._Source_data_Figure_2b.xlsx
- Source_data_Figure_2b.xlsx
- ._Source_data_Figure_2c.xlsx
- Source_data_Figure_2c.xlsx
- ._Source_data_Figure_3a.xlsx
- Source_data_Figure_3a.xlsx
- ._Source_data_Figure_3b.xlsx
- Source_data_Figure_3b.xlsx
- ._Source_data_Figure_3c.xlsx
- Source_data_Figure_3c.xlsx
- ._Source_data_Figure_3d.xlsx
- Source_data_Figure_3d.xlsx
- ._Source_data_Figure_4a.xlsx
- Source_data_Figure_4a.xlsx
- ._Source_data_Figure_4b.csv
- Source_data_Figure_4b.csv
- ._Source_data_Figure_4c.csv
- Source_data_Figure_4c.csv
- ._Source_data_Figure_4e.csv
- Source_data_Figure_4e.csv
- ._Source_data_Figure_4f.csv
- Source_data_Figure_4f.csv
- ._Source_data_Figure_5a_5b.xlsx
- Source_data_Figure_5a_5b.xlsx
- ._Source_data_Figure_6a.csv
- Source_data_Figure_6a.csv
- ._Source_data_Figure_6b.xlsx
- Source_data_Figure_6b.xlsx
- ._Source_data_Figure_6c.xlsx
- Source_data_Figure_6c.xlsx
- ._Source_data_Figure_6d.xlsx
- Source_data_Figure_6d.xlsx
- ._Source_data_Figure_S1a.xlsx
- Source_data_Figure_S1a.xlsx
- ._Source_data_Figure_S1b.xlsx
- Source_data_Figure_S1b.xlsx
- ._Source_data_Figure_S3a.csv
- Source_data_Figure_S3a.csv
- ._Source_data_Figure_S3b.csv
- Source_data_Figure_S3b.csv
