# Supplementary material for: Predicting nuclear G-quadruplex RNA-binding proteins with roles in transcription and phase separation
Source: Nat Commun. 2024 Mar 22;15:2585. doi: 10.1038/s41467-024-46731-9 (PMC10959947; doi:10.1038/s41467-024-46731-9)
Supplement: Supplementary file 15 — Source Data [file 41467_2024_46731_MOESM15_ESM.gz › Source_data_Figure_1a.xlsx]

## Sheet: Sheet1
Fig 1a G4A4 RNA CD spectroscopy K+
Wavelength	20	30	40	50	60	70	80	90
320	1.21382	0.973793	0.801693	1.18174	0.794034	1.28147	0.865577	1.06132
319	1.09384	0.876274	0.818544	1.14242	0.831395	1.30143	0.78168	1.24604
318	0.950547	0.753947	0.749143	1.07252	0.9493	1.28687	0.803265	1.32546
317	1.00011	0.726114	0.778932	0.915808	1.11621	1.34947	0.863037	1.35098
316	0.85579	0.727009	0.865668	0.84981	1.37674	1.40347	0.974519	1.16426
315	0.616944	0.817173	1.10908	0.761799	1.41614	1.3902	1.03085	1.07446
314	0.398088	0.796103	1.23416	0.833259	1.37891	1.33455	1.0478	0.894482
313	0.393157	0.673871	1.13756	0.664302	1.38372	1.08239	1.05623	0.852243
312	0.543864	0.721613	1.2843	0.611728	1.35193	0.929242	0.964359	0.773071
311	0.516448	0.725702	1.45141	0.805926	1.106	0.991712	1.06377	0.864672
310	0.340184	0.558689	1.57326	1.00763	0.932289	0.890337	0.919216	0.949897
309	0.408725	0.455251	1.50615	1.1255	0.764451	0.955376	0.885338	1.15827
308	0.4288	0.322564	1.42169	1.27337	0.820195	0.996649	0.947113	1.40285
307	0.586531	0.298558	1.49746	1.14868	0.744032	1.02015	1.01173	1.54272
306	0.620696	0.518265	1.43368	1.33458	0.85387	1.24979	1.06921	1.61387
305	0.622178	0.637292	1.397	1.52074	0.824634	1.24527	1.12319	1.71045
304	0.817126	0.788144	1.29282	1.73791	1.24783	1.41885	1.12494	1.85639
303	1.07602	1.16399	1.36614	1.84189	1.51331	1.45252	1.27558	1.85572
302	1.18499	1.48565	1.55033	1.97396	1.74737	1.67155	1.44526	1.57364
301	1.25538	1.70766	1.6963	1.95463	2.00702	1.58521	1.5632	1.46538
300	1.35355	1.94095	1.93861	2.23475	2.13535	1.70079	1.66145	1.48314
299	1.78398	2.10574	2.16989	2.45385	2.20747	1.83127	1.81559	1.51421
298	2.05569	2.22016	2.24347	2.39348	2.31333	1.84802	1.95959	1.58313
297	2.00546	2.23209	2.44434	2.48542	2.03421	1.93124	1.87044	1.53833
296	2.3451	2.16559	2.46335	2.68815	1.9706	2.16965	1.9444	1.94197
295	2.61587	2.15919	2.604	2.6802	2.1119	2.15711	1.91788	2.16461
294	2.77337	2.37346	2.7223	2.92216	2.17541	2.25717	2.03323	2.38024
293	2.94858	2.43544	2.83085	3.00944	2.21161	2.46143	2.1196	2.511
292	3.00316	2.71009	3.06367	3.00393	2.34861	2.61702	2.06486	2.50423
291	3.27658	3.24124	3.2049	3.32141	2.44969	2.73534	2.17096	2.52693
290	3.63545	3.81771	3.78834	3.2658	3.0716	2.90894	2.41412	2.6785
289	4.04357	4.35412	4.2777	3.51441	3.48136	3.2214	2.49041	2.78166
288	4.69237	5.06699	4.93058	3.76598	3.92505	3.37073	2.57791	2.90149
287	5.64676	5.73665	5.30895	4.17898	4.39691	3.521	2.707	2.90259
286	6.34437	6.39223	5.8232	4.73148	4.92958	3.59263	2.82615	3.17042
285	7.04969	6.9394	6.41115	5.35465	5.44281	3.85823	3.17964	3.39914
284	7.6385	7.46474	6.96901	5.92011	5.86392	4.20365	3.51436	3.5209
283	8.48779	7.83176	7.5049	6.57145	6.17509	4.70518	3.97117	3.85067
282	9.29553	8.44951	7.95527	7.31119	6.75731	5.12054	4.82152	4.33646
281	9.97897	9.35351	8.52523	8.08539	7.18841	5.80437	5.50226	5.05295
280	10.8414	10.3352	9.43132	8.763	8.16955	6.64079	6.36843	5.9838
279	11.7402	11.4766	10.5972	9.52999	8.94367	7.53247	7.45397	6.93408
278	13.0796	12.835	11.7496	10.3662	9.68745	8.39126	8.24318	7.99217
277	14.3071	14.2879	12.9985	11.7808	10.6638	9.19343	9.23775	9.08289
276	15.7097	15.8047	14.2151	12.992	11.7029	10.2488	10.179	10.0365
275	17.5038	17.2912	15.3044	14.2242	12.8269	11.6393	11.0983	11.1187
274	19.2481	18.7799	16.7367	15.7288	14.1945	13.038	12.3079	12.2453
273	21.1365	20.4108	18.3594	17.3846	15.3247	14.3017	13.3031	13.1598
272	22.9992	21.9567	19.9457	18.7955	16.573	15.7206	14.6764	13.9896
271	24.7733	23.7418	21.5485	20.3535	18.3708	17.2066	16.0242	15.044
270	26.5695	25.325	23.2441	21.5209	20.161	18.2192	17.7031	16.0443
269	27.999	26.8961	24.92	22.6734	21.6073	19.4557	18.7315	17.497
268	29.6356	28.5698	27.0729	23.5961	22.6002	20.4469	19.6214	18.4786
267	31.0526	29.838	28.3625	24.5905	23.6443	21.4676	20.1528	19.1332
266	31.9156	30.723	29.3189	25.4687	24.4343	22.1508	20.1697	19.7627
265	32.8847	31.4	29.6669	26.4572	24.8035	23.139	20.5656	19.9054
264	33.3276	31	29.5417	26.4415	25.3727	23.1437	20.2648	19.7913
263	33.0912	30.3919	28.3351	26.6449	25.1003	23.8529	19.3586	20.0996
262	31.9447	29.237	27.0894	26.3929	24.3047	23.2026	19.0981	19.3833
261	29.6724	27.5946	25.3414	25.6198	23.6689	21.7279	18.2905	18.3373
260	27.0132	26.3744	23.1992	23.751	21.6104	20.66	16.7433	16.9393
259	24.5459	23.7924	19.9426	20.9374	19.8638	18.6361	15.1113	15.5155
258	21.1487	21.1434	17.1049	18.0595	17.4783	15.5287	12.9477	14.3227
257	16.8983	17.8446	14.6814	15.5391	14.465	13.1744	11.1761	13.2453
256	13.3978	14.0891	12.3762	12.8523	11.5614	9.64546	9.13186	10.5981
255	9.53352	10.6602	9.04778	9.83418	9.35236	7.31579	6.86552	8.29958
254	5.96211	6.73485	5.04153	6.23929	6.66274	5.06241	5.14793	6.4603
253	1.42423	2.49186	1.51142	3.1095	4.46457	2.79137	3.67557	4.6471
252	-2.93585	-0.99121	-1.2602	0.145363	2.37443	0.662092	1.68419	3.09941
251	-6.4897	-4.15394	-3.98778	-2.99386	-0.72065	-1.32549	-0.2693	0.974049
250	-9.26871	-6.50335	-7.22876	-6.30076	-3.16601	-3.42896	-2.51546	-1.63014
249	-11.5777	-8.60119	-9.67899	-8.8932	-5.70883	-4.54717	-4.35467	-2.99122
248	-13.598	-10.5548	-10.987	-10.8785	-7.31483	-5.84212	-6.50449	-4.37304
247	-14.9739	-11.9241	-11.6754	-12.0808	-8.88577	-7.45129	-7.68023	-5.32358
246	-14.9886	-12.6071	-12.1172	-12.7612	-10.1748	-8.70886	-8.90478	-6.29216
245	-15.6144	-13.1599	-13.0054	-12.8885	-11.3816	-8.95479	-9.00365	-6.74706
244	-15.0689	-13.2191	-13.2759	-12.5595	-10.9	-8.89427	-9.01443	-7.36775
243	-14.8465	-12.5903	-12.6942	-12.2125	-10.55	-8.89712	-9.27469	-8.02525
242	-14.2346	-12.0573	-11.9364	-12.0504	-9.68457	-9.46607	-9.1227	-8.65476
241	-12.9388	-11.3874	-11.1491	-11.298	-9.26971	-9.33944	-8.47363	-8.08563
240	-11.9198	-10.1175	-10.5469	-10.4618	-8.51673	-8.29185	-7.86936	-7.05591
