# Supplementary material for: Predicting nuclear G-quadruplex RNA-binding proteins with roles in transcription and phase separation
Source: Nat Commun. 2024 Mar 22;15:2585. doi: 10.1038/s41467-024-46731-9 (PMC10959947; doi:10.1038/s41467-024-46731-9)
Supplement: Supplementary file 15 — Source Data [file 41467_2024_46731_MOESM15_ESM.gz › Source_data_Figure_1b.xlsx]

## Sheet: Sheet1
Figure 1b G4A4 RNA CD spectroscopy Li+
Wavelength	20	30	40	50	60	70	80	90
320	1.14385	0.974844	0.874819	0.703863	0.646089	1.37194	1.10864	0.927822
319	1.22004	0.971933	0.678354	0.761391	0.802064	1.36439	1.20317	0.914749
318	1.13377	0.926992	0.733443	0.946866	0.832128	1.30701	1.189	0.825592
317	1.18604	0.775596	0.635689	1.03112	0.693749	1.27934	1.27617	0.647676
316	0.991978	0.719348	0.736138	0.973876	0.802547	1.10267	1.19872	0.521503
315	0.745718	0.537648	0.672984	1.02161	0.813699	1.01071	1.15842	0.382057
314	0.796961	0.529406	0.639101	0.970684	0.604216	1.08084	1.09227	0.489133
313	0.826004	0.52277	0.785654	0.878953	0.662762	0.968931	1.1106	0.539246
312	0.965037	0.597808	0.786314	0.830868	0.63339	0.851236	1.10587	0.604681
311	1.01363	0.525246	0.642039	0.859512	0.67104	0.917558	1.22018	0.752195
310	0.929051	0.574795	0.719122	0.931164	0.742574	0.914685	1.33305	0.911471
309	0.844462	0.761	0.692752	0.970117	0.741796	0.930962	1.43978	0.913968
308	1.01567	0.992257	0.580625	0.912079	0.801238	0.8404	1.69246	0.862762
307	0.952443	1.03339	0.571133	0.7806	0.973524	0.701639	1.7288	0.587248
306	1.06007	0.971649	0.528083	0.974984	0.916354	0.80874	1.53775	0.625447
305	0.996778	1.0456	0.685919	0.865484	0.828779	0.789727	1.49248	0.591689
304	1.11691	1.13452	0.699999	0.843388	0.899987	0.717332	1.39988	0.523006
303	1.36925	1.08048	0.625216	0.832491	0.894471	0.759041	1.349	0.425337
302	1.63183	0.922042	0.830838	1.06057	0.704599	0.784586	1.20956	0.321047
301	1.66104	1.0163	1.06235	1.36881	0.692199	0.882622	1.00609	0.464846
300	1.68454	1.17413	1.16763	1.36234	0.486623	0.95087	1.02875	0.522594
299	1.66314	1.45865	1.31592	1.28858	0.469429	0.996188	1.11963	0.26517
298	1.87168	1.60545	1.53764	1.38098	0.476973	1.11774	1.15997	0.206401
297	2.01308	1.70318	1.64269	1.24914	0.326111	1.07809	1.07918	0.156472
296	1.93537	1.97611	1.72501	1.15484	0.534119	0.87676	0.958294	0.301487
295	2.11684	2.19413	1.67146	1.08841	0.765771	0.734896	1.10893	0.341597
294	2.28729	2.1556	1.58308	0.971324	0.866621	0.815104	1.04411	0.379111
293	2.73638	2.25097	1.59057	1.06949	1.02513	0.739553	0.982905	0.547806
292	2.90194	2.30363	1.78829	1.02293	1.17086	0.770696	0.963522	0.724251
291	3.13605	2.51809	1.80968	1.23703	1.3723	0.686759	1.07944	0.964079
290	3.43281	3.08628	1.97542	1.54663	1.56969	0.954599	1.26773	1.15242
289	3.94177	3.38367	2.25201	1.93512	1.54371	1.54679	1.38576	1.18226
288	4.31276	3.86147	2.71109	2.28668	1.67343	1.89732	1.50901	1.37558
287	5.00677	4.63812	3.62173	2.90156	1.85555	2.34362	1.78232	1.40625
286	5.70376	5.27622	4.05091	3.68307	2.18359	2.7209	2.11183	1.70788
285	6.59478	6.295	4.66827	4.51151	2.54904	2.98258	2.24997	1.84584
284	7.51818	6.9483	5.64421	5.15776	2.94162	3.38705	2.31639	1.96948
283	8.55322	7.60076	6.83553	5.98193	3.39037	3.74522	2.36753	2.11337
282	9.66399	8.49861	7.87962	6.77093	4.11052	3.95373	2.49952	2.31332
281	11.1812	9.4797	8.78998	7.57817	5.07661	4.50229	2.78248	2.38604
280	12.2846	10.5884	9.68628	8.47412	5.63146	4.7523	3.10021	2.49415
279	13.7245	11.8733	10.9671	9.63522	6.17565	5.03951	3.28729	2.81309
278	15.1894	13.1755	12.118	10.4266	7.03333	5.44985	3.57907	2.84693
277	16.9053	14.9993	13.4706	11.4818	7.65599	5.82606	4.22627	2.97364
276	18.5142	16.7021	14.5309	12.7553	8.12741	6.12151	4.91581	3.31231
275	20.1615	18.329	15.7294	14.0075	8.29793	6.54581	5.02517	3.58586
274	21.513	19.9764	17.1839	15.1148	8.58252	6.89682	5.30687	3.92066
273	23.4184	21.7169	18.8341	16.1896	9.33454	7.43227	5.7017	4.13804
272	24.9788	23.5805	20.5915	16.9012	9.82649	8.07688	5.54741	3.83728
271	26.9742	25.1505	22.1082	17.7586	9.91681	8.62041	5.84122	3.94377
270	28.6178	26.4617	23.4478	18.3463	10.1855	8.55432	5.73491	4.04791
269	30.2184	27.8308	25.0835	18.9382	10.7028	8.65686	5.80266	4.41876
268	32.0864	28.9722	26.3346	19.5843	11.1684	8.49346	6.05689	4.11154
267	33.7518	29.862	27.2898	20.2913	11.1205	8.21999	5.94181	4.30452
266	34.7255	30.2288	27.6724	20.4091	11.1581	7.53485	5.49768	4.36751
265	34.9926	30.008	27.7022	20.6635	10.64	6.74063	5.85682	4.11881
264	34.0135	29.5994	27.3017	20.786	9.75254	5.64521	5.52707	3.73957
263	33.3243	28.74	26.0743	20.0805	8.46311	5.14264	4.80428	3.52612
262	31.675	27.211	24.449	18.1984	7.31512	4.64891	4.4131	2.65252
261	28.8601	24.9567	22.4216	15.9313	5.78339	3.62662	3.93636	2.11666
260	25.2181	22.3342	19.4985	13.4413	4.13855	2.36795	3.06895	0.911711
259	21.029	18.8766	16.9164	10.6864	2.01696	1.52734	1.47669	-0.18242
258	17.3122	15.6926	14.3051	7.49146	0.496119	0.296686	-0.19167	-1.42602
257	12.9791	12.0089	11.304	4.24116	-0.54412	-0.97137	-1.43335	-2.85038
256	8.16667	8.20605	7.95154	2.17453	-2.21599	-2.52709	-2.05348	-4.69845
255	3.13487	4.75188	4.58164	0.085517	-3.37875	-4.06333	-3.62639	-4.71702
254	-0.96457	0.653238	1.28221	-2.44711	-4.79742	-5.59402	-4.73941	-5.43743
253	-4.20169	-2.75961	-2.19353	-4.72378	-5.56859	-6.1168	-5.68168	-5.5456
252	-7.62286	-6.51105	-6.52857	-6.34271	-6.09132	-6.54392	-5.25015	-5.83265
251	-11.1569	-10.3307	-10.4407	-7.87925	-6.68859	-6.81195	-5.53098	-5.96611
250	-13.7211	-13.4009	-12.7115	-8.95867	-7.96762	-6.70541	-6.31397	-5.25034
249	-15.6077	-16.2798	-14.0252	-9.70221	-8.22699	-6.06735	-7.13809	-5.04617
248	-15.9458	-18.2349	-15.586	-9.83552	-8.83997	-5.88587	-7.18651	-6.33636
247	-16.8418	-18.9536	-16.1656	-9.39148	-9.39541	-5.35864	-6.4877	-6.45562
246	-17.7636	-18.867	-15.4602	-9.11051	-9.39722	-5.82195	-5.63908	-7.23876
245	-18.0603	-17.8008	-14.1093	-9.3282	-8.95716	-5.39519	-5.20767	-7.73783
244	-16.866	-16.4589	-13.4987	-8.97528	-8.15732	-4.37534	-4.1779	-7.12706
243	-15.6848	-14.4914	-13.009	-8.79658	-6.82242	-4.13931	-3.21513	-6.89176
242	-14.8836	-12.9323	-12.5937	-8.2468	-5.87269	-3.86292	-2.29008	-5.87203
241	-14.3536	-11.1127	-11.4865	-7.63087	-4.82278	-3.754	-1.95143	-5.20631
240	-12.7127	-10.0225	-10.0575	-7.86862	-3.50811	-3.63638	-2.03345	-4.98096
