# Supplementary material for: Predicting nuclear G-quadruplex RNA-binding proteins with roles in transcription and phase separation
Source: Nat Commun. 2024 Mar 22;15:2585. doi: 10.1038/s41467-024-46731-9 (PMC10959947; doi:10.1038/s41467-024-46731-9)
Supplement: Supplementary file 15 — Source Data [file 41467_2024_46731_MOESM15_ESM.gz › Source_data_Figure_2b.xlsx]

## Sheet: Sheet1
Fig 2b Nucleolin G4A4 pulldown quantification
		Band intensity	IP/input	%input		P-value calculated in GraphPad Prism (10.1.2)
Rep1	K+	4579.83	2.21937	3.32906		Column B	Li+ pulldown
	Li+	589.335	0.577744	0.866616		vs.	vs,
	Input K+	2063.57				Column A	K+ pulldown
	Input Li+	1020.06
Rep2	K+	3259.76	1.57967	2.36951		Paired t test
	Li+	378.849	0.371398	0.557097		P value	0.032
	Input K+	2063.57				P value summary	*
	Input Li+	1020.06				Significantly different (P < 0.05)?	Yes
Rep3	K+	11907.9	3.03974	4.55961		One- or two-tailed P value?	Two-tailed
	Li+	147.536	0.144634	0.216952		t, df	t=3,801, df=3
	Input K+	3917.42				Number of pairs	4
	Input Li+	1020.06
Rep4	K+	5890.32	1.50362	2.25543
	Li+	58.121	0.0569779	0.0854669
	Input K+	3917.42
	Input Li+	1020.06
