# Supplementary material for: Predicting nuclear G-quadruplex RNA-binding proteins with roles in transcription and phase separation
Source: Nat Commun. 2024 Mar 22;15:2585. doi: 10.1038/s41467-024-46731-9 (PMC10959947; doi:10.1038/s41467-024-46731-9)
Supplement: Supplementary file 15 — Source Data [file 41467_2024_46731_MOESM15_ESM.gz › Source_data_Figure_3c.xlsx]

## Sheet: Sheet1
Transcription	DNA binding	Non RBP
BUD31	CTCF	AIMP2
CTCF	H2AC6	ANAPC1
MGA	H2BC11	ATP2A2
PHF10	H2BC21	BAZ1B
SMARCD2	hCG_2039566	BUD31
XAB2	MGA	CHD7
BAZ1B	CHD7	CTCF
CHD7	CUX1	CUX1
CUX1	HMGN4	H2AC6
IWS1	KIF22	H2BC11
PBRM1	MACROH2A1	H2BC21
PHB2	PBRM1	HMGN4
		IMP4
		IWS1
		KIF22
		LTV1
		MACROH2A1
		MDN1
		MGA
		MRPL16
		PBRM1
		PHB2
		PHF10
		PPAN-P2RY11
		RRP15
		SLC25A21
		SMARCD2
		TMA16
		XAB2
		hCG_2039566
		RPL9P9
