# Supplementary material for: Predicting nuclear G-quadruplex RNA-binding proteins with roles in transcription and phase separation
Source: Nat Commun. 2024 Mar 22;15:2585. doi: 10.1038/s41467-024-46731-9 (PMC10959947; doi:10.1038/s41467-024-46731-9)
Supplement: Supplementary file 15 — Source Data [file 41467_2024_46731_MOESM15_ESM.gz › Source_data_Figure_3d.xlsx]

## Sheet: Sheet1
RNA K+ vs RNA Li+ up	RNA K+ vs RNA Li+ down
AIMP2	PPP1R9B
RPL11	PDCD2
RPS3	RMDN3
RPL13	EIF3C
RPS29	COMT
NOC3L	DBN1
DDX21	ACAT1
SURF6	MYO18A
GNL3	PLEC
H1-2	COX5B
RPL4	EIF3B
H4C9	RPS21
DUSP11	INTS13
MRPL15	ACTB
MRPS21	SPTA1
KIF22	GOLGA3
DDX55	ADD2
IMP4	PRDX6
NPM1	ZNRD2
FBL	KIF11
RSL24D1	LIMA1
RPL18	UNC45A
WDR3	SPECC1
MDN1	EFHD2
DDX42	TMOD1
RPL18A	PRKAR2B
RPL7	EIF3E
RPL34	METAP1
hCG_2039566	KIF5B
ANAPC1	ABL1
DCAF13	EIF3A
PPAN-P2RY11	ATP6V1G1
ATP2A2	CLTA
RPL29	NDC1
RPS24	HSPA1B
RBM28	RNF113A
SUPT16H	POLR2C
PDCD11	EIF3D
HNRNPD	TUBB6
CUX1	FIP1L1
KIN	NDUFS6
RPS19	LONP1
TSR1	TMPO
H1-5	TUBA1C
MGA	GTPBP1
IMP3	TPRN
MACROH2A1	EIF3I
RPS20	PCNT
RPL32	PPP1R18
TCERG1	CHAF1B
RPF2	DYNLRB2
REXO4	MLF2
RRP1B	CAPZA1
PSIP1	XPR1
MKI67	DDRGK1
SNRPD2	ARPC4
MRPL16	ERAL1
DDX24	PTPRC
RPL31	LSR
RPS16	SNAP29
TMA16	HTATSF1
H2BC11	TPM3
BYSL	OXA1L
PBRM1	SCAMP3
RPS13	NCAPG
RPS25	DDX19A
RPS9	CCT6A
CTCF	BCR
RPL15	EIF3L
RPL23	HSPA8
NOP53	CLSPN
RPS19BP1	EDC4
RPL7A	POLR2I
RPL10A	AGK
CHD7	MPRIP
RPL9P9	CDC42SE2
EMG1	FAM83A
TRMT10C	INPPL1
DDX18	RHOA
RPL3	PRKAR1A
UTP14A	TOMM6
MAK16	HEXIM1
RPS11	SERPINH1
XAB2
RRP8
NAT10
GAR1
DDX56
EBNA1BP2
RPS18
TBL2
GTPBP4
RPS23
MRPL23
BAZ1B
None
EXOSC10
LTV1
NOP2
LYAR
DNTTIP2
HMGN4
RRS1
SMARCD2
RPL24
EXOSC3
RPL26
CHCHD1
IWS1
PES1
NCL
ESF1
PARN
RPL8
SPOUT1
TOP1
SLC25A21
RPL17
TOE1
AATF
RPL21
H2BC21
RPL12
NOP14
RRP12
AQR
DIDO1
RPS8
MTREX
BRIX1
NOL6
BUD31
TOP2A
NOP58
NVL
RPS5
RBM26
H2AC6
RPL13A
RPL22
PHB2
RPL10
RBM34
HNRNPDL
NOP56
CCDC137
RBM42
RPL14
PHF10
RRP15
FTSJ3
