# Supplementary material for: Predicting nuclear G-quadruplex RNA-binding proteins with roles in transcription and phase separation
Source: Nat Commun. 2024 Mar 22;15:2585. doi: 10.1038/s41467-024-46731-9 (PMC10959947; doi:10.1038/s41467-024-46731-9)
Supplement: Supplementary file 15 — Source Data [file 41467_2024_46731_MOESM15_ESM.gz › Source_data_Figure_4a.xlsx]

## Sheet: K+ proteins
Uniprot_fragment	catRAPID score (G4 folded)	catRAPID score (G4 folded)
Q13155-1-51	0.80	-2.76
Q13155-126-176	-0.34	-2.17
Q13155-151-201	-0.74	-1.72
Q13155-176-226	-0.71	-1.78
P62913-1-51	0.43	-2.28
P62913-26-76	-0.14	-2.16
P62913-51-101	-2.14	-0.33
P62913-126-176	-0.38	-1.63
P23396-26-76	-0.17	-2.16
P23396-51-101	-1.02	-1.51
P23396-76-126	-0.79	-1.68
P23396-101-151	-0.10	-1.61
P23396-126-176	-0.55	-1.55
P23396-151-201	-1.26	-0.53
P23396-176-226	0.04	-2.16
P26373-1-51	-0.84	-1.25
P26373-26-76	0.29	-1.91
P26373-51-101	-2.11	0.15
P26373-76-126	0.65	-2.43
P26373-101-151	-0.06	-2.94
P26373-126-176	-0.42	-2.74
P26373-151-201	-1.72	-1.93
P62273-1-51	0.58	-1.70
Q8WTT2-1-51	-1.45	-1.33
Q8WTT2-26-76	-1.00	-1.36
Q8WTT2-101-151	-0.64	-2.02
Q8WTT2-126-176	-0.56	-2.02
Q8WTT2-251-301	-0.18	-2.52
Q8WTT2-276-326	-1.12	-2.00
Q8WTT2-301-351	-0.07	-2.94
Q8WTT2-326-376	-0.52	-2.41
Q8WTT2-351-401	-1.25	-1.49
Q8WTT2-376-426	0.32	-3.09
Q8WTT2-401-451	-1.55	-1.09
Q8WTT2-426-476	0.36	-3.58
Q8WTT2-451-501	-1.83	-1.71
Q8WTT2-476-526	0.41	-3.06
Q8WTT2-576-626	-0.79	-1.92
Q8WTT2-601-651	-0.45	-1.58
Q8WTT2-626-676	-1.15	-0.86
Q9NR30-51-101	-0.22	-2.58
Q9NR30-76-126	-0.14	-2.53
Q9NR30-101-151	-1.42	-1.73
Q9NR30-201-251	-0.45	-1.95
Q9NR30-226-276	-0.64	-2.17
Q9NR30-251-301	-1.90	-0.19
Q9NR30-276-326	0.38	-1.63
Q9NR30-376-426	-1.58	-1.38
Q9NR30-401-451	0.78	-3.20
Q9NR30-451-501	-0.19	-1.87
Q9NR30-526-576	-2.53	-0.66
Q9NR30-551-601	-0.15	-2.27
Q9NR30-701-751	0.71	-2.38
Q9NR30-726-776	0.42	-1.83
O75683-1-51	0.62	-2.57
O75683-26-76	-2.01	-0.13
O75683-51-101	-0.49	-1.84
O75683-101-151	-0.53	-2.18
O75683-126-176	-0.54	-2.20
O75683-151-201	-1.40	-2.02
O75683-201-251	0.97	-2.98
O75683-226-276	-2.02	-0.93
O75683-251-301	-0.80	-2.10
O75683-276-326	0.12	-2.65
O75683-301-351	-0.51	-1.93
Q9BVP2-1-51	-1.09	-0.88
Q9BVP2-26-76	-0.11	-1.99
Q9BVP2-51-101	-1.80	-1.57
Q9BVP2-76-126	-0.50	-1.99
Q9BVP2-151-201	-2.23	-1.15
Q9BVP2-176-226	-0.14	-2.55
Q9BVP2-201-251	-0.53	-2.02
Q9BVP2-226-276	-0.03	-2.39
Q9BVP2-251-301	-0.67	-1.79
Q9BVP2-326-376	0.28	-2.63
Q9BVP2-351-401	-0.41	-2.08
P16403-1-51	0.65	-3.31
P16403-26-76	-1.42	-1.57
P16403-51-101	-0.86	-1.69
P16403-76-126	-0.77	-1.14
P16403-101-151	-0.31	-1.93
P16403-126-176	-0.89	-1.44
P16403-151-201	-0.96	-1.52
P36578-1-51	-0.99	-1.37
P36578-26-76	-0.50	-1.20
P36578-51-101	0.40	-1.79
P36578-76-126	-1.08	-0.40
P36578-101-151	-0.57	-1.60
P36578-126-176	-0.97	-2.05
P36578-151-201	-0.90	-1.86
P36578-176-226	0.65	-2.16
P36578-201-251	-2.18	-0.12
P36578-226-276	-0.41	-1.36
P36578-251-301	-0.19	-1.94
P36578-276-326	-0.33	-2.40
P36578-301-351	-0.88	-1.63
P36578-326-376	-1.44	-1.02
P36578-351-401	0.35	-2.91
P36578-376-426	-1.01	-1.68
P62805-1-51	-1.36	-0.92
P62805-26-76	-0.99	-1.21
P62805-51-101	-0.81	-1.43
O75319-26-76	1.30	-2.74
O75319-51-101	-1.18	-1.01
O75319-76-126	-1.50	-0.59
O75319-176-226	1.34	-3.33
O75319-251-301	-0.42	-2.06
O75319-276-326	-1.04	-0.73
O75319-301-351	0.84	-2.49
O75319-326-376	-0.70	-1.37
P49406-1-51	0.39	-2.39
P49406-26-76	-0.45	-1.32
P49406-51-101	-0.25	-2.61
P49406-76-126	-1.92	-0.93
P49406-101-151	0.23	-2.15
P49406-126-176	-0.89	-1.11
P49406-176-226	0.39	-2.81
P49406-201-251	-0.31	-2.20
P49406-226-276	-1.86	-0.97
Q9P015-1-51	-0.96	-0.84
Q9P015-26-76	0.30	-1.16
Q9P015-51-101	-0.93	-0.98
Q9P015-76-126	-1.04	-0.97
Q9P015-176-226	-0.60	-1.35
Q9P015-201-251	-0.88	-1.45
Q9P015-226-276	-0.47	-2.01
P82921-1-51	-1.35	-0.45
P82921-26-76	1.56	-3.36
Q14807-1-51	0.56	-2.91
Q14807-26-76	-0.58	-1.63
Q14807-201-251	-0.52	-2.25
Q14807-226-276	-1.30	-1.18
Q14807-251-301	-0.08	-2.18
Q14807-276-326	-1.31	-1.15
Q14807-301-351	-0.16	-1.52
Q14807-326-376	-1.26	-1.17
Q14807-351-401	0.10	-2.54
Q14807-426-476	0.12	-3.02
Q14807-451-501	-2.57	-0.97
Q14807-476-526	-0.02	-2.72
Q14807-501-551	-0.89	-0.94
Q14807-576-626	0.14	-2.58
Q14807-601-651	-0.87	-1.70
Q8NHQ9-176-226	-0.18	-1.79
Q8NHQ9-201-251	-0.39	-1.64
Q8NHQ9-226-276	-0.80	-1.39
Q8NHQ9-251-301	0.12	-2.21
Q8NHQ9-276-326	-1.39	-1.30
Q8NHQ9-301-351	-0.61	-1.65
Q8NHQ9-351-401	-2.38	-0.29
Q8NHQ9-376-426	-0.39	-1.92
Q8NHQ9-401-451	-0.03	-2.68
Q8NHQ9-426-476	-0.87	-2.06
Q8NHQ9-451-501	0.06	-2.73
Q8NHQ9-476-526	-1.05	-2.03
Q8NHQ9-501-551	-1.10	-1.89
Q8TCT7-51-101	-0.24	-1.86
Q8TCT7-76-126	-0.60	-1.39
Q8TCT7-101-151	0.34	-2.46
Q8TCT7-151-201	-1.22	-1.55
Q8TCT7-226-276	-1.28	-1.25
Q8TCT7-251-301	0.94	-2.40
Q8TCT7-276-326	-1.48	-1.34
Q8TCT7-301-351	-0.87	-1.68
Q8TCT7-326-376	-1.63	-0.51
Q8TCT7-401-451	-1.01	-1.21
Q8TCT7-426-476	-0.54	-1.58
Q8TCT7-451-501	0.24	-2.61
Q8TCT7-476-526	-0.63	-1.54
Q96G21-1-51	-0.95	-1.90
Q96G21-76-126	-0.96	-1.39
Q96G21-101-151	0.04	-1.58
Q96G21-151-201	-1.44	-0.75
Q96G21-176-226	-0.15	-1.88
P06748-201-251	-0.42	-1.56
P06748-226-276	-1.44	-0.59
P22087-1-51	0.32	-0.75
P22087-26-76	0.34	-0.63
P22087-51-101	-1.53	0.25
P22087-76-126	-1.21	-1.33
P22087-126-176	-0.65	-1.49
P22087-176-226	-1.02	-1.31
P22087-201-251	-0.99	-1.40
Q9UHA3-1-51	-0.71	-0.90
Q9UHA3-26-76	-1.42	-0.88
Q9UHA3-51-101	-0.17	-2.88
Q9UHA3-76-126	-0.94	-2.39
Q9UHA3-101-151	-0.44	-2.91
Q07020-1-51	-0.98	-1.46
Q07020-26-76	-0.29	-1.70
Q07020-51-101	-0.75	-1.78
Q07020-76-126	0.40	-2.83
Q07020-101-151	-0.92	-1.48
Q07020-126-176	0.54	-2.33
Q9UNX4-1-51	-0.35	-1.80
Q9UNX4-26-76	-2.05	0.12
Q9UNX4-101-151	-0.76	-1.45
Q9UNX4-126-176	-0.89	-1.34
Q9UNX4-151-201	0.45	-2.86
Q9UNX4-276-326	-0.66	-1.70
Q9UNX4-301-351	-0.50	-2.68
Q9UNX4-376-426	1.35	-2.92
Q9UNX4-401-451	-2.23	0.09
Q9UNX4-426-476	0.65	-2.28
Q9UNX4-851-901	-1.37	-1.42
Q9NU22-1-51	0.32	-2.55
Q9NU22-26-76	-0.36	-1.91
Q9NU22-76-126	-0.21	-1.66
Q9NU22-101-151	0.03	-2.74
Q9NU22-126-176	-2.07	-0.23
Q9NU22-201-251	-1.40	-1.94
Q9NU22-301-351	-0.17	-2.48
Q9NU22-326-376	-1.26	-0.85
Q9NU22-426-476	0.03	-2.10
Q9NU22-601-651	-0.47	-2.50
Q9NU22-626-676	-0.49	-2.38
Q9NU22-651-701	-0.23	-2.17
Q9NU22-676-726	-0.74	-1.48
Q9NU22-726-776	1.34	-3.43
Q9NU22-751-801	-1.27	-1.71
Q9NU22-926-976	0.29	-2.77
Q9NU22-951-1001	-0.29	-1.49
Q9NU22-976-1026	-1.18	-1.54
Q9NU22-1001-1051	-0.60	-1.61
Q9NU22-1176-1226	0.91	-2.59
Q9NU22-1201-1251	-1.05	-2.19
Q9NU22-1226-1276	-0.11	-1.70
Q9NU22-1251-1301	-1.33	-1.13
Q9NU22-1301-1351	-0.92	-2.65
Q9NU22-1326-1376	-0.22	-2.68
Q9NU22-1501-1551	0.09	-1.72
Q9NU22-1526-1576	-0.70	-0.96
Q9NU22-1626-1676	0.18	-2.13
Q9NU22-1651-1701	-1.46	-1.78
Q9NU22-1676-1726	0.26	-2.76
Q9NU22-1701-1751	-0.60	-1.60
Q9NU22-1726-1776	-0.23	-2.47
Q9NU22-1851-1901	1.15	-2.61
Q9NU22-1876-1926	-2.09	-1.01
Q9NU22-1976-2026	0.88	-3.51
Q9NU22-2001-2051	0.89	-3.27
Q9NU22-2026-2076	-2.23	-0.85
Q9NU22-2051-2101	-0.31	-2.17
Q9NU22-2151-2201	-1.50	-1.88
Q9NU22-2176-2226	-0.89	-1.62
Q9NU22-2376-2426	-0.53	-1.47
Q9NU22-2451-2501	-0.62	-1.43
Q9NU22-2526-2576	-1.36	-1.10
Q9NU22-2726-2776	-0.43	-2.36
Q9NU22-2751-2801	0.16	-2.89
Q9NU22-2776-2826	-1.00	-1.33
Q9NU22-2801-2851	-1.32	-1.71
Q9NU22-2851-2901	-1.19	-1.79
Q9NU22-2926-2976	0.46	-3.12
Q9NU22-2951-3001	-0.62	-2.17
Q9NU22-3026-3076	-0.29	-2.02
Q9NU22-3201-3251	-0.41	-1.79
Q9NU22-3226-3276	-1.33	-1.20
Q9NU22-3276-3326	-0.40	-1.63
Q9NU22-3301-3351	-0.73	-1.96
Q9NU22-3451-3501	-0.54	-2.29
Q9NU22-3476-3526	-0.83	-1.69
Q9NU22-3626-3676	-0.56	-1.54
Q9NU22-3751-3801	-1.37	-0.55
Q9NU22-3801-3851	0.23	-2.42
Q9NU22-3901-3951	-1.22	-1.36
Q9NU22-3926-3976	-0.09	-3.08
Q9NU22-4026-4076	-0.41	-1.63
Q9NU22-4051-4101	-0.81	-1.50
Q9NU22-4101-4151	-0.60	-1.91
Q9NU22-4126-4176	-0.40	-1.52
Q9NU22-4176-4226	-0.83	-0.50
Q9NU22-4201-4251	-0.14	-2.06
Q9NU22-4226-4276	-0.91	-1.42
Q9NU22-4326-4376	-0.82	-1.47
Q9NU22-4351-4401	-0.65	-1.14
Q9NU22-4601-4651	-0.84	-2.23
Q9NU22-5051-5101	-0.65	-1.71
Q9NU22-5076-5126	0.16	-2.06
Q9NU22-5326-5376	0.12	-2.18
Q9NU22-5351-5401	-0.15	-2.05
Q9NU22-5426-5476	-0.39	-2.12
Q9NU22-5451-5501	-1.40	-1.49
Q86XP3-1-51	-1.98	-0.31
Q86XP3-26-76	0.82	-2.21
Q86XP3-226-276	0.04	-1.82
Q86XP3-326-376	0.15	-2.81
Q86XP3-351-401	-1.05	-1.70
Q86XP3-401-451	0.47	-2.81
Q86XP3-476-526	-1.47	-0.99
Q86XP3-551-601	0.14	-2.18
Q86XP3-576-626	-1.13	-0.84
Q86XP3-601-651	-1.43	-1.14
Q86XP3-626-676	1.34	-2.65
Q86XP3-651-701	-0.73	-1.51
Q86XP3-676-726	-1.06	-1.27
Q86XP3-701-751	0.25	-2.11
Q86XP3-776-826	-0.49	-0.93
Q86XP3-801-851	0.06	-1.58
Q86XP3-826-876	-0.63	-0.73
Q86XP3-851-901	-0.48	-1.44
Q02543-1-51	0.22	-1.35
Q02543-26-76	-0.93	-1.57
Q02543-51-101	0.37	-2.42
Q02543-76-126	-0.18	-1.70
Q02543-101-151	-1.72	-0.82
Q02543-126-176	0.40	-2.06
P18124-1-51	-0.20	-2.26
P18124-26-76	0.02	-2.55
P18124-51-101	-0.80	-1.26
P18124-76-126	-0.20	-2.19
P18124-101-151	-0.97	-1.49
P18124-126-176	0.23	-2.51
P18124-151-201	-0.85	-1.55
P18124-176-226	-1.21	-1.56
P49207-1-51	-0.94	-0.31
P49207-26-76	0.28	-1.86
P49207-51-101	0.78	-3.48
Q9H1A4-226-276	-1.18	-1.69
Q9H1A4-301-351	0.90	-2.57
Q9H1A4-326-376	-1.21	-0.88
Q9H1A4-351-401	0.31	-2.25
Q9H1A4-426-476	-1.16	-1.06
Q9H1A4-501-551	0.74	-2.86
Q9H1A4-601-651	-2.22	-0.32
Q9H1A4-626-676	1.13	-2.53
Q9H1A4-1076-1126	-0.10	-1.87
Q9H1A4-1101-1151	-0.39	-1.59
Q9H1A4-1301-1351	-0.76	-1.56
Q9H1A4-1326-1376	-0.98	-1.44
Q9H1A4-1376-1426	-1.39	-1.42
Q9H1A4-1501-1551	-1.01	-1.87
Q9H1A4-1526-1576	-0.90	-1.09
Q9H1A4-1551-1601	-0.37	-1.36
Q9H1A4-1651-1701	-0.19	-2.27
Q9H1A4-1676-1726	-0.39	-1.93
Q9H1A4-1801-1851	-0.32	-2.33
Q9NV06-1-51	0.04	-2.37
Q9NV06-26-76	-1.53	-1.19
Q9NV06-51-101	-0.42	-1.34
Q9NV06-76-126	0.02	-1.58
Q9NV06-201-251	-0.56	-1.54
Q9NV06-276-326	-0.33	-1.90
Q9NV06-301-351	-0.16	-1.77
Q9NV06-326-376	-1.43	-1.06
Q9NV06-351-401	-0.62	-1.99
Q9NV06-376-426	-0.90	-0.81
P16615-126-176	-1.28	-1.47
P16615-276-326	-2.43	-0.05
P16615-301-351	-0.65	-0.86
P16615-326-376	0.77	-2.35
P16615-451-501	-1.52	-0.47
P16615-476-526	0.91	-2.04
P16615-501-551	0.51	-2.94
P16615-526-576	-0.08	-2.60
P16615-601-651	-0.10	-2.22
P16615-801-851	-0.50	-1.51
P16615-826-876	-0.98	-0.86
P47914-1-51	-0.61	-1.08
P47914-26-76	-0.62	-2.19
P47914-51-101	-0.59	-2.46
P47914-76-126	-0.21	-1.94
P47914-101-151	-1.81	-0.45
P62847-1-51	-0.71	-1.98
P62847-26-76	-0.46	-2.26
P62847-51-101	-0.71	-1.12
P62847-76-126	-0.43	-1.84
Q9NW13-1-51	-1.09	-1.41
Q9NW13-26-76	-1.37	-0.65
Q9NW13-51-101	-0.20	-2.15
Q9NW13-76-126	-1.50	-0.72
Q9NW13-101-151	-0.47	-1.82
Q9NW13-126-176	0.37	-2.42
Q9NW13-151-201	-1.17	-1.89
Q9NW13-176-226	-0.12	-2.62
Q9NW13-401-451	-0.26	-2.63
Q9NW13-426-476	-1.09	-1.40
Q9NW13-451-501	-0.37	-2.79
Q9NW13-476-526	-0.95	-1.25
Q9NW13-501-551	0.57	-2.77
Q9NW13-526-576	-1.95	-1.07
Q9NW13-551-601	-1.17	-0.99
Q9NW13-576-626	0.81	-3.13
Q9NW13-601-651	-1.64	-1.08
Q9NW13-626-676	-1.32	-0.63
Q9NW13-651-701	0.76	-2.42
Q9NW13-676-726	-1.49	-0.93
Q9NW13-701-751	-0.56	-1.66
Q9Y5B9-76-126	0.18	-2.58
Q9Y5B9-101-151	-0.78	-2.13
Q9Y5B9-126-176	-0.43	-2.06
Q9Y5B9-251-301	0.70	-3.09
Q9Y5B9-301-351	-0.21	-2.26
Q9Y5B9-326-376	-0.11	-2.38
Q9Y5B9-351-401	-0.44	-2.12
Q9Y5B9-451-501	-1.92	-1.43
Q9Y5B9-476-526	0.14	-2.66
Q9Y5B9-501-551	-1.73	-0.55
Q9Y5B9-576-626	-0.67	-2.22
Q9Y5B9-601-651	-1.62	-1.30
Q9Y5B9-626-676	-0.19	-2.79
Q9Y5B9-651-701	-0.21	-2.21
Q14690-1-51	-1.76	-0.45
Q14690-26-76	0.06	-2.39
Q14690-51-101	0.12	-3.32
Q14690-126-176	0.68	-2.72
Q14690-151-201	-1.26	-1.24
Q14690-201-251	-1.20	-1.45
Q14690-226-276	0.05	-2.28
Q14690-276-326	-0.93	-1.38
Q14690-301-351	0.99	-3.07
Q14690-326-376	-0.49	-1.58
Q14690-351-401	-1.79	-0.98
Q14690-376-426	-0.42	-1.60
Q14690-451-501	-1.06	-1.40
Q14690-476-526	-0.36	-2.68
Q14690-501-551	-0.51	-2.48
Q14690-526-576	-0.01	-1.93
Q14690-601-651	-0.31	-2.04
Q14690-626-676	-1.00	-2.03
Q14690-701-751	-1.23	-1.07
Q14690-876-926	-2.08	-1.03
Q14690-901-951	-0.29	-1.87
Q14690-1076-1126	-0.21	-2.20
Q14690-1101-1151	-0.93	-1.57
Q14690-1126-1176	-0.51	-1.96
Q14690-1151-1201	-0.91	-1.91
Q14690-1176-1226	-0.56	-1.72
Q14690-1326-1376	-0.26	-1.78
Q14690-1351-1401	-1.46	-1.22
Q14690-1401-1451	-1.18	-2.41
Q14690-1426-1476	-0.87	-1.85
Q14690-1451-1501	0.14	-1.99
Q14690-1676-1726	-1.10	-1.88
Q14690-1701-1751	-0.44	-1.91
Q14690-1726-1776	-0.71	-1.67
Q14690-1801-1851	-0.76	-2.07
Q14103-126-176	-2.08	-0.91
Q14103-151-201	0.08	-2.66
Q14103-176-226	-1.16	-1.09
Q14103-201-251	-1.16	-1.05
Q14103-226-276	-0.49	-1.73
Q14103-251-301	1.86	-3.16
Q14103-276-326	-0.21	-1.17
Q14103-301-351	-0.76	-0.49
P39880-1-51	-1.21	-1.67
P39880-26-76	-0.05	-2.75
P39880-376-426	0.19	-2.25
P39880-401-451	0.32	-1.86
P39880-451-501	-0.56	-1.88
P39880-476-526	0.19	-2.57
P39880-551-601	0.56	-2.45
P39880-576-626	-1.06	-1.31
P39880-601-651	-0.05	-2.60
P39880-626-676	0.14	-2.61
P39880-726-776	0.44	-2.53
P39880-951-1001	0.34	-2.40
P39880-976-1026	-1.25	-0.98
P39880-1126-1176	-0.51	-1.91
P39880-1151-1201	-0.14	-2.11
P39880-1176-1226	-1.66	-0.96
P39880-1201-1251	0.92	-2.25
P39880-1226-1276	-2.01	-0.63
P39880-1251-1301	-0.53	-1.07
P39880-1276-1326	-1.29	-0.50
P39880-1451-1501	-0.95	-1.69
Q13948-1-51	-1.32	-1.46
Q13948-26-76	-0.49	-2.35
Q13948-51-101	-1.31	-1.26
Q13948-151-201	-1.37	-1.64
Q13948-326-376	-1.32	-1.76
Q13948-551-601	-1.52	-0.66
Q13948-576-626	-0.49	-1.40
Q13948-601-651	-0.73	-1.53
O60870-1-51	0.34	-2.31
O60870-76-126	-0.37	-1.69
O60870-201-251	-0.21	-1.13
O60870-226-276	-1.71	-1.14
O60870-251-301	0.11	-3.39
O60870-276-326	-1.13	-1.95
O60870-301-351	-0.59	-1.70
P39019-1-51	-0.72	-2.61
P39019-26-76	-0.10	-2.46
P39019-51-101	0.37	-2.04
P39019-76-126	-2.41	0.49
Q2NL82-1-51	-0.01	-1.49
Q2NL82-26-76	-0.35	-2.63
Q2NL82-51-101	0.30	-3.31
Q2NL82-176-226	-1.31	-1.24
Q2NL82-201-251	-1.28	-1.46
Q2NL82-226-276	-0.48	-1.82
Q2NL82-276-326	-0.40	-2.26
Q2NL82-501-551	-0.11	-2.90
Q2NL82-576-626	-0.86	-1.54
Q2NL82-601-651	0.20	-2.61
Q2NL82-626-676	-0.63	-2.28
Q2NL82-651-701	-0.56	-1.89
Q2NL82-676-726	-0.59	-1.94
Q2NL82-701-751	-1.03	-1.62
Q2NL82-726-776	-0.49	-1.17
Q2NL82-751-801	-0.25	-2.21
P16401-1-51	-0.08	-2.41
P16401-26-76	-1.25	-1.17
P16401-51-101	-0.28	-2.34
P16401-76-126	0.30	-2.44
P16401-101-151	-1.00	-2.23
P16401-126-176	-0.96	-1.68
P16401-151-201	-0.60	-1.98
P16401-176-226	-0.28	-2.12
O43451-1-51	-1.97	-0.79
O43451-126-176	-0.81	-1.78
O43451-201-251	0.03	-2.52
O43451-226-276	-0.98	-1.48
O43451-251-301	-0.68	-1.12
O43451-576-626	-0.93	-1.79
O43451-601-651	-0.73	-1.45
O43451-676-726	-1.20	-0.93
O43451-776-826	-1.02	-1.11
O43451-1026-1076	-1.63	-0.94
O43451-1051-1101	-0.57	-1.27
O43451-1076-1126	-0.69	-1.60
O43451-1126-1176	-0.53	-1.42
O43451-1476-1526	-0.91	-1.11
O43451-1501-1551	-1.47	-0.46
O43451-1576-1626	-0.84	-1.42
O43451-1651-1701	0.63	-2.86
O43451-1951-2001	-1.33	-0.71
O43451-1976-2026	-0.56	-1.48
O43451-2376-2426	-0.20	-2.16
O43451-2401-2451	-2.02	-0.03
O43451-2476-2526	-0.69	-2.02
O43451-2551-2601	0.39	-2.37
Q8IWI9-26-76	-0.39	-1.63
Q8IWI9-51-101	-0.50	-1.46
Q8IWI9-76-126	0.87	-3.33
Q8IWI9-101-151	-1.45	-1.38
Q8IWI9-151-201	-1.19	-0.57
Q8IWI9-176-226	-1.02	-1.04
Q8IWI9-226-276	-0.22	-2.10
Q8IWI9-251-301	-0.57	-1.44
Q8IWI9-426-476	-0.57	-1.39
Q8IWI9-451-501	-0.33	-1.65
Q8IWI9-576-626	0.15	-2.77
Q8IWI9-601-651	-0.46	-1.06
Q8IWI9-751-801	-0.17	-1.38
Q8IWI9-776-826	-0.66	-1.54
Q8IWI9-851-901	-0.45	-1.81
Q8IWI9-876-926	-0.99	-0.84
Q8IWI9-901-951	-0.72	-1.22
Q8IWI9-926-976	-0.79	-1.55
Q8IWI9-1001-1051	-1.18	-1.40
Q8IWI9-1026-1076	0.80	-1.90
Q8IWI9-1051-1101	-0.02	-1.96
Q8IWI9-1076-1126	-0.77	-2.18
Q8IWI9-1176-1226	0.59	-3.11
Q8IWI9-1201-1251	-1.05	-1.42
Q8IWI9-1351-1401	-0.66	-1.55
Q8IWI9-1376-1426	-1.23	-0.49
Q8IWI9-1426-1476	-0.00	-1.45
Q8IWI9-1451-1501	-1.11	-0.81
Q8IWI9-1476-1526	0.89	-2.67
Q8IWI9-1501-1551	-0.18	-2.18
Q8IWI9-1526-1576	-1.10	-1.40
Q8IWI9-1551-1601	-0.62	-1.36
Q8IWI9-1651-1701	-0.48	-1.76
Q8IWI9-1676-1726	-0.75	-1.54
Q8IWI9-1726-1776	-0.87	-1.40
Q8IWI9-1751-1801	-0.30	-1.69
Q8IWI9-1776-1826	-0.84	-0.85
Q8IWI9-1801-1851	0.19	-2.27
Q8IWI9-1826-1876	-0.27	-1.37
Q8IWI9-1876-1926	-0.21	-1.72
Q8IWI9-1901-1951	0.08	-2.16
Q8IWI9-1926-1976	-1.21	-1.42
Q8IWI9-2051-2101	-1.93	-0.95
Q8IWI9-2076-2126	0.26	-2.87
Q8IWI9-2151-2201	1.02	-3.69
Q8IWI9-2226-2276	0.47	-2.38
Q8IWI9-2251-2301	-0.76	-1.22
Q8IWI9-2376-2426	-1.03	-1.75
Q8IWI9-2401-2451	0.64	-3.56
Q8IWI9-2426-2476	-1.23	-1.92
Q8IWI9-2451-2501	-1.16	-1.60
Q8IWI9-2476-2526	-0.38	-2.07
Q8IWI9-2501-2551	-0.97	-2.04
Q8IWI9-2526-2576	-0.30	-1.75
Q8IWI9-2551-2601	-0.89	-1.21
Q8IWI9-2701-2751	-1.43	-1.14
Q8IWI9-2726-2776	-0.62	-2.18
Q8IWI9-2751-2801	-0.97	-1.87
Q8IWI9-2976-3026	-0.98	-1.30
O00425-51-101	0.77	-3.08
O00425-126-176	-1.76	-0.85
O00425-151-201	1.81	-2.92
O00425-176-226	-1.80	-0.54
O00425-201-251	-1.16	-1.15
O00425-251-301	-1.26	-2.22
O00425-276-326	-0.98	-1.24
O00425-426-476	-0.66	-2.06
O00425-451-501	-2.05	-0.41
Q8TCT8-1-51	-1.64	-1.35
Q8TCT8-76-126	-1.78	-0.26
Q8TCT8-101-151	-0.29	-1.80
Q8TCT8-201-251	0.28	-2.90
Q8TCT8-226-276	-0.83	-1.86
Q8TCT8-251-301	0.25	-2.24
Q8TCT8-276-326	-1.85	-0.89
Q8TCT8-301-351	-0.33	-2.32
Q8TCT8-326-376	-0.85	-1.71
Q8TCT8-376-426	-0.80	-1.43
Q8TCT8-426-476	-1.96	-0.49
Q8TCT8-451-501	-0.36	-1.56
Q9NV31-1-51	-0.16	-2.50
Q9NV31-26-76	-0.52	-1.44
Q9NV31-51-101	-0.83	-1.65
Q9NV31-76-126	0.89	-2.81
Q9NV31-101-151	-1.49	-1.63
O75367-1-51	-0.45	-1.79
O75367-26-76	-2.61	0.45
O75367-76-126	0.32	-3.35
O75367-101-151	-1.00	-1.64
O75367-126-176	-0.62	-1.47
O75367-151-201	-0.01	-2.69
O75367-226-276	-0.52	-2.45
O75367-276-326	-1.69	-1.47
O75367-301-351	-0.69	-0.78
P60866-1-51	-0.07	-2.33
P60866-26-76	-0.28	-2.09
P60866-51-101	-0.69	-1.24
P62910-1-51	0.18	-2.30
P62910-26-76	-0.57	-1.15
P62910-51-101	-1.62	-0.65
P62910-76-126	-0.18	-1.71
O14776-1-51	-0.46	-1.58
O14776-26-76	0.38	-1.55
O14776-51-101	0.16	-1.45
O14776-76-126	-0.79	-0.71
O14776-151-201	-1.49	-1.50
O14776-326-376	-0.49	-1.14
O14776-351-401	-0.83	-0.87
O14776-376-426	-0.25	-1.70
O14776-551-601	-1.30	-1.46
O14776-626-676	-1.23	-2.54
O14776-651-701	-0.83	-1.94
O14776-676-726	-0.28	-2.39
O14776-701-751	-1.66	-1.50
O14776-726-776	0.39	-3.09
O14776-751-801	-1.09	-2.32
O14776-776-826	-0.23	-2.41
O14776-801-851	-0.50	-1.97
O14776-876-926	-0.96	-2.01
O14776-951-1001	-0.54	-1.87
O14776-976-1026	-0.27	-2.07
O14776-1001-1051	-0.05	-2.69
O14776-1026-1076	-0.81	-2.42
Q9H7B2-1-51	-0.92	-1.91
Q9H7B2-26-76	-0.20	-2.03
Q9H7B2-51-101	-1.46	-0.79
Q9H7B2-151-201	-0.35	-1.75
Q9H7B2-176-226	0.55	-2.88
Q9H7B2-201-251	-0.94	-1.99
Q9H7B2-226-276	-0.02	-2.84
Q9H7B2-251-301	-1.17	-1.37
Q9GZR2-1-51	-0.60	-1.26
Q9GZR2-26-76	0.92	-3.41
Q9GZR2-51-101	-2.48	-0.69
Q9GZR2-76-126	-0.37	-2.03
Q9GZR2-101-151	0.23	-2.46
Q9GZR2-126-176	-0.30	-1.84
Q9GZR2-251-301	-0.16	-1.88
Q9GZR2-301-351	0.07	-2.54
Q9GZR2-326-376	0.65	-3.08
Q9GZR2-351-401	-0.71	-2.34
Q14684-1-51	0.24	-2.84
Q14684-26-76	-0.41	-2.46
Q14684-76-126	-0.20	-2.44
Q14684-101-151	-0.58	-2.34
Q14684-176-226	-0.55	-1.97
Q14684-301-351	-0.49	-1.50
Q14684-376-426	0.25	-2.71
Q14684-401-451	-0.31	-1.54
Q14684-426-476	-0.86	-1.67
Q14684-451-501	-0.70	-1.24
Q14684-476-526	1.44	-3.70
Q14684-501-551	-1.77	-0.51
Q14684-526-576	0.13	-1.96
Q14684-551-601	-0.67	-1.61
Q14684-576-626	-2.03	-0.67
Q14684-626-676	-0.72	-2.15
Q14684-651-701	-0.13	-1.84
Q14684-676-726	-0.71	-2.13
Q14684-701-751	-0.65	-1.47
O75475-1-51	-0.15	-2.03
O75475-26-76	-0.81	-1.41
O75475-51-101	-0.46	-1.76
O75475-126-176	-0.59	-1.37
O75475-151-201	0.75	-2.61
O75475-176-226	-0.40	-2.01
O75475-226-276	-1.40	-1.52
O75475-251-301	-1.21	-0.74
O75475-301-351	-1.29	-1.98
O75475-326-376	-0.36	-2.47
O75475-376-426	-0.41	-2.05
O75475-401-451	-0.65	-2.08
O75475-426-476	-0.83	-1.94
P46013-1-51	-0.40	-1.36
P46013-76-126	-0.26	-1.95
P46013-101-151	-0.51	-1.88
P46013-176-226	-1.42	-0.70
P46013-201-251	0.45	-2.57
P46013-226-276	-0.31	-3.10
P46013-251-301	-1.90	-0.10
P46013-326-376	-0.38	-1.96
P46013-351-401	-1.23	-0.75
P46013-376-426	-1.24	-0.55
P46013-501-551	-0.40	-2.17
P46013-526-576	-0.80	-1.81
P46013-551-601	-0.23	-2.19
P46013-576-626	-0.73	-0.66
P46013-601-651	-0.50	-1.00
P46013-626-676	-1.24	-1.05
P46013-651-701	0.32	-2.29
P46013-676-726	0.17	-2.20
P46013-701-751	-0.00	-2.38
P46013-726-776	-2.26	-0.59
P46013-801-851	0.41	-2.33
P46013-826-876	-1.74	-0.36
P46013-876-926	-0.52	-2.86
P46013-901-951	-1.89	-1.28
P46013-951-1001	-1.72	-1.33
P46013-976-1026	-0.02	-2.44
P46013-1001-1051	-1.47	-0.81
P46013-1026-1076	0.84	-3.15
P46013-1051-1101	-0.25	-2.69
P46013-1126-1176	-2.00	-0.25
P46013-1151-1201	0.74	-2.84
P46013-1176-1226	0.25	-3.20
P46013-1201-1251	-2.10	-1.26
P46013-1226-1276	0.65	-2.64
P46013-1251-1301	-1.71	-0.60
P46013-1376-1426	-2.55	0.12
P46013-1401-1451	-0.47	-1.16
P46013-1426-1476	0.26	-2.68
P46013-1451-1501	-0.54	-2.17
P46013-1476-1526	0.59	-3.04
P46013-1501-1551	-1.27	-1.92
P46013-1526-1576	-1.21	-1.13
P46013-1551-1601	-1.40	-0.86
P46013-1601-1651	0.56	-2.19
P46013-1626-1676	-0.63	-2.47
P46013-1651-1701	-1.91	-0.16
P46013-1726-1776	-0.17	-1.91
P46013-1751-1801	-0.54	-2.66
P46013-1776-1826	-0.12	-2.65
P46013-1851-1901	-1.01	-0.68
P46013-1876-1926	-0.35	-2.49
P46013-1901-1951	0.03	-2.86
P46013-1976-2026	-1.67	-0.24
P46013-2001-2051	0.78	-3.09
P46013-2101-2151	-2.09	0.29
P46013-2151-2201	1.37	-3.87
P46013-2176-2226	-1.43	-1.62
P46013-2201-2251	0.88	-3.12
P46013-2226-2276	-1.89	-1.18
P46013-2251-2301	-1.17	-0.87
P46013-2276-2326	0.16	-1.83
P46013-2326-2376	0.61	-3.05
P46013-2351-2401	-0.95	-2.51
P46013-2376-2426	-1.77	-0.74
P46013-2451-2501	0.28	-2.09
P46013-2476-2526	0.04	-3.20
P46013-2501-2551	-1.52	-0.93
P46013-2526-2576	-1.56	-0.43
P46013-2576-2626	-0.08	-1.64
P46013-2601-2651	-0.29	-2.99
P46013-2626-2676	-1.36	-1.45
P46013-2651-2701	-1.23	-1.04
P46013-2701-2751	-1.31	-0.88
P46013-2751-2801	1.78	-4.31
P46013-2801-2851	0.09	-2.57
P46013-2826-2876	-1.74	-0.46
P46013-2876-2926	-0.21	-2.57
P46013-2926-2976	0.19	-2.42
P46013-2951-3001	-0.78	-1.32
P46013-2976-3026	1.01	-3.15
P46013-3001-3051	-1.51	-1.52
P46013-3026-3076	-0.86	-1.70
P46013-3051-3101	-0.70	-2.44
P46013-3076-3126	-1.58	-0.65
P46013-3126-3176	-0.21	-1.74
P46013-3151-3201	-1.35	-1.23
P46013-3176-3226	0.02	-1.64
P46013-3201-3251	-0.98	-1.29
P62316-26-76	-0.41	-1.93
P62316-51-101	-0.37	-2.46
Q9NX20-1-51	-0.21	-2.25
Q9NX20-26-76	-1.24	-1.23
Q9NX20-51-101	-1.37	-0.45
Q9NX20-101-151	0.31	-2.17
Q9NX20-126-176	-0.58	-1.33
Q9NX20-151-201	-1.29	-1.61
Q9NX20-176-226	-0.77	-1.77
Q9NX20-201-251	-0.27	-1.77
Q9GZR7-1-51	-1.25	-0.68
Q9GZR7-151-201	-1.06	-1.31
Q9GZR7-176-226	-0.16	-2.21
Q9GZR7-201-251	-1.50	-0.94
Q9GZR7-226-276	-0.86	-1.13
Q9GZR7-376-426	-1.59	-1.05
Q9GZR7-401-451	0.24	-2.50
Q9GZR7-426-476	-1.07	-1.48
Q9GZR7-476-526	0.27	-2.52
Q9GZR7-501-551	-1.46	-1.04
Q9GZR7-526-576	-0.01	-2.41
Q9GZR7-576-626	-0.87	-1.07
Q9GZR7-601-651	-1.00	-1.12
Q9GZR7-626-676	-0.40	-1.99
Q9GZR7-651-701	0.21	-2.11
Q9GZR7-676-726	-1.62	-1.48
Q9GZR7-701-751	-1.09	-1.27
Q9GZR7-776-826	0.29	-2.82
Q9GZR7-801-851	-0.41	-1.69
P62899-1-51	-0.26	-2.23
P62899-26-76	-1.37	-1.49
P62899-51-101	0.47	-2.45
P62899-76-126	-0.87	-1.94
P62249-1-51	-0.15	-2.12
P62249-26-76	-2.28	-0.49
P62249-51-101	0.51	-2.27
P62249-76-126	-2.04	-0.61
Q96EY4-1-51	-1.41	-1.20
Q96EY4-26-76	-0.83	-1.96
Q96EY4-126-176	-1.22	-1.49
P06899-1-51	-0.48	-1.98
P06899-26-76	-0.27	-2.32
P06899-51-101	-0.91	-1.96
P06899-76-126	-1.34	-1.05
Q13895-1-51	0.01	-2.71
Q13895-26-76	-1.01	-1.68
Q13895-176-226	-0.54	-1.69
Q13895-201-251	-0.71	-2.02
Q13895-226-276	-0.36	-2.21
Q13895-251-301	-1.52	-0.80
Q13895-276-326	0.10	-1.87
Q13895-301-351	-1.25	-1.08
Q13895-326-376	-0.31	-1.98
Q13895-351-401	0.04	-2.87
Q86U86-1-51	-0.31	-1.41
Q86U86-26-76	-1.43	-1.09
Q86U86-51-101	0.41	-2.82
Q86U86-201-251	-0.63	-1.80
Q86U86-226-276	-1.09	-1.16
Q86U86-251-301	-1.42	-0.74
Q86U86-276-326	0.90	-3.11
Q86U86-301-351	0.11	-2.17
Q86U86-376-426	-0.24	-1.47
Q86U86-401-451	-0.95	-1.14
Q86U86-426-476	-0.76	-2.21
Q86U86-451-501	-1.03	-1.28
Q86U86-476-526	0.75	-3.24
Q86U86-501-551	-1.61	-1.09
Q86U86-626-676	-0.39	-1.91
Q86U86-651-701	0.05	-2.61
Q86U86-676-726	-1.32	-1.40
Q86U86-1001-1051	0.01	-2.68
Q86U86-1026-1076	-0.43	-2.48
Q86U86-1051-1101	-0.21	-2.05
Q86U86-1151-1201	-0.07	-1.91
Q86U86-1226-1276	-0.86	-1.80
Q86U86-1251-1301	-0.59	-2.14
Q86U86-1351-1401	-0.39	-1.70
Q86U86-1376-1426	-0.41	-2.48
Q86U86-1451-1501	-1.22	-0.52
Q86U86-1551-1601	0.24	-1.67
Q86U86-1601-1651	-0.44	-2.11
Q86U86-1626-1676	-0.23	-2.22
P62277-1-51	-1.63	-0.45
P62277-26-76	0.77	-2.95
P62277-51-101	-1.00	-1.58
P62277-76-126	-0.86	-2.03
P62277-101-151	0.64	-3.18
P62851-1-51	0.07	-2.62
P62851-26-76	-0.81	-2.20
P62851-51-101	-0.54	-1.99
P62851-76-126	0.05	-3.02
P46781-1-51	-1.72	-0.81
P46781-26-76	-1.13	-1.05
P46781-51-101	0.14	-2.71
P46781-76-126	-1.52	-1.46
P46781-101-151	0.34	-2.36
P46781-126-176	-1.12	-0.92
P49711-226-276	-0.08	-1.71
P49711-251-301	-0.23	-1.01
P49711-276-326	-0.95	-0.43
P49711-301-351	-0.29	-0.92
P49711-326-376	-0.71	-0.99
P49711-351-401	0.28	-2.45
P49711-376-426	-0.49	-1.63
P49711-401-451	-1.53	-0.61
P49711-426-476	-0.36	-1.16
P49711-451-501	-1.31	-0.33
P49711-476-526	-0.22	-1.38
P49711-501-551	-0.24	-1.58
P49711-526-576	0.34	-2.82
P49711-551-601	-0.88	-0.82
P61313-1-51	0.06	-2.06
P61313-26-76	-0.97	-0.82
P61313-51-101	0.42	-1.80
P61313-76-126	-1.13	-1.63
P61313-126-176	-0.06	-1.54
P61313-151-201	0.59	-2.25
P62829-1-51	-1.12	-1.13
P62829-26-76	-0.50	-1.97
P62829-51-101	0.06	-2.85
P62829-76-126	-1.57	-0.73
Q9NZM5-1-51	-0.79	-1.06
Q9NZM5-26-76	-2.29	0.57
Q9NZM5-76-126	-0.46	-2.06
Q9NZM5-101-151	-0.24	-2.61
Q9NZM5-126-176	-1.72	-0.89
Q9NZM5-151-201	0.75	-2.57
Q9NZM5-176-226	-1.71	-0.68
Q9NZM5-201-251	-0.36	-2.00
Q9NZM5-326-376	-0.83	-2.01
Q9NZM5-351-401	-0.47	-2.18
Q9NZM5-376-426	0.21	-2.35
Q9NZM5-401-451	-1.12	-1.72
Q9NZM5-426-476	-0.42	-2.15
Q86WX3-1-51	0.91	-2.82
Q86WX3-26-76	-1.35	-1.18
Q86WX3-51-101	-0.74	-1.28
Q86WX3-76-126	0.61	-2.92
P62424-1-51	-1.03	-1.84
P62424-26-76	0.14	-2.27
P62424-51-101	-0.84	-1.66
P62424-76-126	-1.05	-1.83
P62424-101-151	0.64	-3.43
P62424-126-176	-2.57	-0.07
P62424-151-201	0.53	-2.49
P62424-176-226	-1.10	-1.02
P62424-201-251	0.22	-2.86
P62906-1-51	-1.35	-1.18
P62906-26-76	0.82	-2.57
P62906-51-101	-1.70	-0.79
P62906-76-126	-1.12	-1.66
P62906-101-151	1.26	-3.71
P62906-126-176	-1.83	-1.27
P62906-151-201	-0.92	-1.61
Q9P2D1-201-251	-0.07	-1.93
Q9P2D1-226-276	-0.50	-1.35
Q9P2D1-251-301	-0.01	-1.68
Q9P2D1-276-326	-0.07	-1.87
Q9P2D1-301-351	-1.07	-0.80
Q9P2D1-326-376	0.07	-1.58
Q9P2D1-351-401	-0.33	-1.64
Q9P2D1-376-426	-0.17	-1.39
Q9P2D1-401-451	-0.22	-1.61
Q9P2D1-426-476	-0.57	-1.30
Q9P2D1-451-501	0.38	-2.43
Q9P2D1-501-551	0.08	-1.49
Q9P2D1-576-626	-0.90	-1.67
Q9P2D1-601-651	-0.28	-1.91
Q9P2D1-626-676	-1.36	-1.44
Q9P2D1-651-701	-0.65	-1.64
Q9P2D1-676-726	-0.64	-1.20
Q9P2D1-826-876	-0.81	-2.59
Q9P2D1-1026-1076	-0.69	-1.38
Q9P2D1-1051-1101	-1.30	-0.82
Q9P2D1-1076-1126	0.61	-2.71
Q9P2D1-1176-1226	-1.38	-1.72
Q9P2D1-1201-1251	1.11	-3.34
Q9P2D1-1301-1351	-0.24	-2.43
Q9P2D1-1326-1376	-0.83	-1.30
Q9P2D1-1376-1426	0.38	-2.57
Q9P2D1-1401-1451	-2.00	-0.69
Q9P2D1-1601-1651	-0.97	-0.67
Q9P2D1-1651-1701	0.46	-2.81
Q9P2D1-1676-1726	-0.66	-1.54
Q9P2D1-1701-1751	-0.74	-1.78
Q9P2D1-1901-1951	-1.15	-1.13
Q9P2D1-1926-1976	-1.64	-0.76
Q9P2D1-1976-2026	-1.68	-0.90
Q9P2D1-2051-2101	-0.20	-2.36
Q9P2D1-2301-2351	-0.67	-1.56
Q9P2D1-2326-2376	-0.24	-1.69
Q9P2D1-2376-2426	-0.16	-2.16
Q9P2D1-2401-2451	-0.80	-2.51
Q9P2D1-2451-2501	-1.92	-0.26
Q9P2D1-2476-2526	1.19	-2.92
Q9P2D1-2601-2651	0.38	-2.75
Q9P2D1-2626-2676	-0.30	-2.79
Q9P2D1-2676-2726	0.16	-2.47
Q9P2D1-2701-2751	-1.25	-0.76
P32969-1-51	0.71	-3.05
P32969-26-76	-1.80	-0.94
P32969-51-101	-0.33	-1.56
P32969-76-126	-1.17	-0.89
P32969-126-176	-1.80	-1.69
Q92979-1-51	0.43	-2.76
Q92979-26-76	-1.79	-1.20
Q92979-101-151	0.33	-2.85
Q92979-126-176	-1.60	-0.90
Q92979-151-201	0.01	-1.81
Q7L0Y3-1-51	-0.23	-1.44
Q7L0Y3-26-76	-1.05	-1.18
Q7L0Y3-101-151	-0.25	-2.86
Q7L0Y3-126-176	-1.59	-1.81
Q7L0Y3-176-226	-0.68	-1.61
Q7L0Y3-276-326	-0.17	-2.04
Q7L0Y3-301-351	-0.90	-1.44
Q7L0Y3-326-376	-0.50	-2.19
Q7L0Y3-351-401	-0.13	-2.20
Q9NVP1-1-51	-0.30	-2.20
Q9NVP1-26-76	-0.72	-1.65
Q9NVP1-51-101	-0.10	-2.17
Q9NVP1-76-126	-0.89	-1.40
Q9NVP1-101-151	-1.31	-1.73
Q9NVP1-201-251	-0.91	-1.50
Q9NVP1-226-276	0.41	-3.25
Q9NVP1-251-301	-0.49	-2.41
Q9NVP1-276-326	-1.00	-1.40
Q9NVP1-351-401	-1.24	-1.53
Q9NVP1-376-426	0.02	-2.56
Q9NVP1-401-451	-0.59	-2.63
Q9NVP1-426-476	-0.51	-1.87
Q9NVP1-501-551	-0.82	-1.11
Q9NVP1-551-601	-0.60	-2.46
Q9NVP1-576-626	-0.52	-1.80
Q9NVP1-601-651	0.47	-2.93
P39023-1-51	-0.40	-1.30
P39023-26-76	-0.12	-2.51
P39023-51-101	-1.49	-1.14
P39023-76-126	-0.96	-0.89
P39023-101-151	0.28	-2.49
P39023-126-176	-0.63	-2.24
P39023-151-201	-1.31	-1.46
P39023-201-251	0.65	-2.79
P39023-226-276	-0.81	-1.15
P39023-251-301	-0.59	-1.82
P39023-276-326	-0.47	-1.91
P39023-301-351	-0.57	-1.47
P39023-326-376	-1.48	-0.67
P39023-351-401	0.16	-2.81
Q9BVJ6-76-126	0.02	-3.09
Q9BVJ6-101-151	-1.24	-1.98
Q9BVJ6-176-226	-0.57	-2.32
Q9BVJ6-201-251	-0.52	-2.65
Q9BVJ6-226-276	-0.60	-2.06
Q9BVJ6-251-301	-2.00	-1.28
Q9BVJ6-276-326	1.16	-3.81
Q9BVJ6-426-476	-1.04	-1.55
Q9BVJ6-526-576	-1.44	-0.59
Q9BVJ6-601-651	0.74	-3.48
Q9BVJ6-626-676	-0.55	-1.86
Q9BVJ6-651-701	-0.57	-2.05
Q9BVJ6-676-726	-0.28	-1.58
Q9BVJ6-701-751	-0.87	-1.56
Q9BXY0-1-51	0.39	-2.01
Q9BXY0-26-76	-1.44	-0.26
Q9BXY0-51-101	-0.35	-2.20
Q9BXY0-76-126	0.11	-3.12
Q9BXY0-101-151	-0.76	-2.20
Q9BXY0-126-176	-2.12	-0.94
Q9BXY0-251-301	0.17	-2.05
P62280-1-51	-0.02	-2.30
P62280-26-76	-0.88	-1.20
P62280-51-101	-1.09	-0.63
P62280-76-126	0.07	-2.09
P62280-101-151	-0.16	-1.72
Q9HCS7-26-76	-0.33	-1.56
Q9HCS7-51-101	0.30	-2.35
Q9HCS7-76-126	-1.26	-0.85
Q9HCS7-101-151	-0.16	-1.58
Q9HCS7-126-176	-0.23	-2.08
Q9HCS7-151-201	-1.43	-0.97
Q9HCS7-326-376	0.55	-2.49
Q9HCS7-351-401	-0.99	-1.34
Q9HCS7-451-501	0.08	-2.29
Q9HCS7-476-526	-0.76	-2.25
Q9HCS7-526-576	0.70	-2.59
Q9HCS7-551-601	-0.88	-1.52
Q9HCS7-701-751	-0.53	-2.11
Q9HCS7-726-776	-0.15	-2.46
O43159-1-51	1.93	-3.40
O43159-26-76	-1.06	-1.86
O43159-51-101	-1.61	-1.66
O43159-76-126	-0.26	-1.61
O43159-101-151	-0.72	-1.94
O43159-126-176	-0.15	-1.50
O43159-151-201	0.10	-1.27
O43159-176-226	-0.70	-1.36
O43159-201-251	-0.50	-1.95
O43159-226-276	0.03	-2.71
O43159-251-301	-0.93	-1.83
O43159-276-326	-0.72	-1.25
O43159-376-426	-0.49	-2.04
O43159-401-451	-0.42	-2.06
Q9H0A0-1-51	-0.25	-2.42
Q9H0A0-26-76	-0.37	-2.03
Q9H0A0-51-101	-0.97	-1.68
Q9H0A0-76-126	0.34	-2.87
Q9H0A0-151-201	-0.58	-1.60
Q9H0A0-251-301	-0.59	-2.47
Q9H0A0-276-326	-0.12	-2.42
Q9H0A0-351-401	-1.45	-0.86
Q9H0A0-401-451	-0.92	-1.06
Q9H0A0-426-476	-0.53	-1.50
Q9H0A0-551-601	-1.53	-1.02
Q9H0A0-676-726	0.16	-2.31
Q9H0A0-701-751	-0.21	-1.97
Q9H0A0-776-826	-0.53	-1.68
Q9H0A0-976-1026	-1.29	-1.96
Q9NY12-1-51	0.13	-0.77
Q9NY12-26-76	0.39	-1.59
Q9NY12-101-151	-0.58	-2.06
Q9NY12-126-176	-0.47	-1.45
Q9NY12-151-201	1.74	-1.70
Q9NY93-26-76	-0.23	-2.82
Q9NY93-51-101	-1.08	-1.78
Q9NY93-226-276	-1.62	-1.82
Q9NY93-251-301	-0.54	-1.68
Q9NY93-301-351	0.37	-2.84
Q9NY93-326-376	-1.89	-0.67
Q9NY93-351-401	0.40	-2.41
Q9NY93-401-451	0.61	-3.17
Q9NY93-426-476	-2.90	-0.67
Q9NY93-476-526	0.01	-1.89
Q99848-26-76	-1.22	-1.36
Q99848-101-151	0.19	-2.83
Q99848-126-176	-1.36	-1.80
Q99848-151-201	-0.23	-2.61
Q99848-176-226	-0.69	-2.24
Q99848-201-251	0.11	-2.66
Q99848-226-276	-0.34	-1.56
Q99848-251-301	0.13	-2.44
P62269-1-51	0.29	-2.49
P62269-26-76	-1.80	-0.33
P62269-76-126	-1.57	-0.70
P62269-101-151	0.93	-2.88
Q9Y4P3-1-51	0.06	-2.41
Q9Y4P3-26-76	0.03	-1.59
Q9Y4P3-51-101	-1.37	-1.06
Q9Y4P3-76-126	0.18	-1.91
Q9Y4P3-101-151	-1.60	-0.79
Q9Y4P3-126-176	-0.52	-1.48
Q9Y4P3-151-201	-0.51	-1.50
Q9Y4P3-176-226	-0.40	-2.02
Q9Y4P3-201-251	-0.07	-1.84
Q9Y4P3-251-301	-0.52	-2.37
Q9Y4P3-276-326	-1.34	-0.76
Q9Y4P3-301-351	-0.26	-2.43
Q9Y4P3-376-426	-0.68	-0.88
Q9BZE4-1-51	-0.07	-2.41
Q9BZE4-26-76	-0.54	-2.00
Q9BZE4-76-126	-1.29	-1.26
Q9BZE4-101-151	0.61	-2.51
Q9BZE4-126-176	-1.60	-0.73
Q9BZE4-151-201	0.44	-2.02
Q9BZE4-176-226	-0.93	-1.69
Q9BZE4-326-376	-0.93	-1.31
Q9BZE4-351-401	-0.15	-2.01
Q9BZE4-476-526	1.00	-3.87
Q9BZE4-501-551	-2.27	-0.68
Q9BZE4-526-576	-0.21	-1.25
Q9BZE4-551-601	-0.21	-1.25
Q9BZE4-576-626	-0.61	-2.15
P62266-1-51	-1.47	-0.93
P62266-26-76	-0.99	-1.22
P62266-51-101	0.69	-2.71
P62266-76-126	-0.55	-2.34
Q16540-1-51	-0.97	-1.13
Q16540-26-76	-1.08	-1.33
Q16540-51-101	0.73	-2.63
Q9UIG0-151-201	-2.26	-0.54
Q9UIG0-176-226	0.70	-2.26
Q9UIG0-201-251	-1.36	-1.07
Q9UIG0-276-326	0.80	-2.71
Q9UIG0-301-351	-0.91	-0.94
Q9UIG0-326-376	-1.04	-1.32
Q9UIG0-351-401	-0.00	-2.96
Q9UIG0-376-426	-0.54	-1.23
Q9UIG0-401-451	-0.49	-1.43
Q9UIG0-426-476	1.14	-3.61
Q9UIG0-451-501	-2.59	0.34
Q9UIG0-476-526	-0.28	-1.87
Q9UIG0-501-551	-0.79	-2.22
Q9UIG0-526-576	-0.99	-2.36
Q9UIG0-551-601	-0.06	-3.09
Q9UIG0-751-801	-1.80	-1.53
Q9UIG0-776-826	-0.26	-2.84
Q9UIG0-801-851	-1.20	-1.33
Q9UIG0-851-901	-0.96	-2.12
Q9UIG0-876-926	1.61	-4.29
Q9UIG0-926-976	-0.47	-1.28
Q9UIG0-951-1001	-0.90	-1.87
Q9UIG0-1076-1126	-0.04	-2.66
Q9UIG0-1101-1151	-1.30	-1.61
Q9UIG0-1151-1201	0.14	-2.73
Q9UIG0-1276-1326	1.10	-2.58
Q9UIG0-1301-1351	-1.99	-1.11
Q9UIG0-1426-1476	-0.31	-1.77
Q01780-126-176	0.33	-2.30
Q01780-151-201	-1.38	-1.33
Q01780-176-226	-0.46	-1.89
Q01780-201-251	-0.19	-2.27
Q01780-376-426	-0.30	-1.95
Q01780-451-501	-0.42	-1.70
Q01780-476-526	-0.54	-2.28
Q01780-551-601	-2.06	-1.32
Q01780-676-726	0.55	-2.59
Q01780-701-751	-1.44	-1.28
Q01780-726-776	-0.81	-2.36
Q01780-751-801	0.16	-2.92
Q01780-776-826	-0.94	-1.78
Q01780-801-851	-0.54	-1.64
Q01780-826-876	-0.46	-1.33
Q96GA3-1-51	0.21	-3.03
Q96GA3-351-401	-0.24	-2.20
Q96GA3-376-426	-0.48	-2.28
Q96GA3-401-451	-1.38	-1.22
Q96GA3-426-476	-1.10	-2.21
P46087-1-51	-1.78	-0.45
P46087-26-76	-0.21	-1.53
P46087-51-101	-0.06	-2.10
P46087-301-351	-0.26	-1.65
P46087-401-451	0.15	-2.57
P46087-426-476	-0.42	-1.65
P46087-526-576	-0.37	-1.44
P46087-551-601	-1.10	-0.66
P46087-576-626	0.34	-2.10
P46087-601-651	-0.92	-1.70
P46087-626-676	-0.55	-1.68
P46087-651-701	-0.31	-1.94
P46087-676-726	-0.82	-1.36
P46087-701-751	-0.45	-1.52
P46087-726-776	-0.89	-1.57
P46087-751-801	1.16	-3.52
Q9NX58-51-101	-1.16	-1.52
Q9NX58-76-126	-0.79	-1.69
Q9NX58-101-151	-0.79	-1.92
Q9NX58-151-201	-1.55	-1.37
Q9NX58-176-226	-1.08	-1.70
Q9NX58-201-251	-0.75	-1.12
Q9NX58-226-276	-0.67	-1.05
Q9NX58-251-301	-0.27	-2.02
Q9NX58-301-351	-1.31	-1.22
Q9NX58-326-376	-0.86	-1.74
Q5QJE6-1-51	-0.16	-2.27
Q5QJE6-26-76	-0.19	-1.69
Q5QJE6-51-101	-0.67	-1.16
Q5QJE6-76-126	-0.50	-2.07
Q5QJE6-101-151	-0.84	-1.09
Q5QJE6-126-176	-0.28	-2.41
Q5QJE6-176-226	-0.08	-1.70
Q5QJE6-201-251	-0.82	-2.02
Q5QJE6-326-376	-0.85	-0.97
Q5QJE6-551-601	-0.03	-2.21
Q5QJE6-576-626	-1.68	-1.00
Q5QJE6-601-651	0.12	-1.80
Q5QJE6-626-676	-1.33	-0.95
Q5QJE6-651-701	0.65	-2.98
Q5QJE6-676-726	-0.31	-2.05
Q5QJE6-701-751	-0.94	-2.29
O00479-1-51	0.57	-3.20
O00479-26-76	-0.71	-1.62
Q15050-76-126	0.74	-2.67
Q15050-101-151	-1.50	-0.58
Q15050-126-176	-0.47	-1.30
Q15050-151-201	-0.80	-1.90
Q15050-176-226	0.79	-3.07
Q15050-201-251	-1.34	-1.37
Q15050-226-276	-0.33	-2.09
Q15050-251-301	0.28	-3.66
Q15050-276-326	-1.48	-1.37
Q15050-301-351	0.54	-1.18
Q92925-1-51	-0.90	-0.69
Q92925-26-76	-0.73	-0.54
Q92925-51-101	-0.23	-1.47
Q92925-76-126	-0.18	-1.71
Q92925-101-151	-0.66	-1.65
Q92925-126-176	-1.92	-1.04
Q92925-151-201	-1.00	-1.67
Q92925-176-226	0.41	-2.03
Q92925-201-251	-1.29	-0.35
Q92925-276-326	-0.86	-1.32
Q92925-301-351	-0.77	-1.27
Q92925-326-376	0.65	-2.99
Q92925-476-526	-0.18	-2.55
P83731-1-51	-0.98	-0.32
P83731-26-76	0.04	-1.99
P83731-51-101	-0.62	-2.14
P83731-76-126	-1.13	-1.52
P83731-101-151	-0.43	-2.56
Q9NQT5-51-101	-0.44	-0.45
Q9NQT5-76-126	-0.26	-1.12
Q9NQT5-201-251	-0.28	-2.58
Q9NQT5-226-276	-1.02	-1.70
P61254-1-51	-0.79	-0.91
P61254-26-76	-0.84	-1.47
P61254-51-101	-1.00	-0.87
P61254-76-126	-0.13	-1.83
Q96BP2-1-51	-0.97	-1.11
Q96ST2-501-551	-1.39	-0.63
Q96ST2-551-601	-0.54	-2.77
Q96ST2-576-626	-1.15	-1.80
Q96ST2-626-676	0.27	-3.06
Q96ST2-651-701	-1.22	-1.06
Q96ST2-676-726	-1.39	-0.30
Q96ST2-701-751	-0.26	-0.75
Q96ST2-726-776	0.89	-2.73
Q96ST2-751-801	-1.07	-1.72
O00541-1-51	-0.93	-1.13
O00541-26-76	0.04	-2.02
O00541-51-101	-1.08	-1.85
O00541-76-126	-0.64	-1.58
O00541-151-201	-1.53	-1.51
O00541-501-551	-1.95	-1.26
O00541-526-576	0.76	-3.34
P19338-51-101	-0.73	-1.55
P19338-76-126	0.07	-2.39
P19338-101-151	0.09	-2.56
P19338-276-326	-0.42	-2.58
P19338-301-351	-1.48	-0.86
P19338-376-426	-0.90	-1.70
P19338-476-526	-2.67	-0.07
P19338-526-576	0.82	-2.87
P19338-551-601	-1.69	-0.16
P19338-626-676	1.67	-2.71
P19338-651-701	0.01	-0.56
Q9H501-1-51	-0.98	-1.54
Q9H501-26-76	0.31	-2.89
Q9H501-51-101	-1.07	-1.62
Q9H501-76-126	-1.90	-0.98
Q9H501-101-151	-0.03	-2.44
Q9H501-126-176	-0.54	-1.66
Q9H501-151-201	-1.14	-1.55
Q9H501-351-401	0.04	-3.03
Q9H501-601-651	-0.66	-2.31
Q9H501-701-751	0.83	-3.97
Q9H501-726-776	-1.51	-1.77
Q9H501-776-826	-1.50	-2.04
Q9H501-801-851	0.21	-2.94
O95453-51-101	0.02	-1.95
O95453-76-126	-0.00	-2.12
O95453-376-426	0.28	-2.41
O95453-401-451	-1.21	-1.85
O95453-476-526	-0.08	-2.51
O95453-501-551	-1.32	-1.36
P62917-1-51	-1.28	-1.12
P62917-26-76	0.38	-2.70
P62917-51-101	-1.48	-1.27
P62917-101-151	-0.05	-2.18
P62917-126-176	-0.69	-1.40
P62917-151-201	-1.14	-0.76
P62917-176-226	0.26	-1.67
P62917-201-251	-0.41	-1.02
Q5T280-1-51	-2.66	0.10
Q5T280-26-76	-1.80	-1.10
Q5T280-126-176	-0.48	-1.82
Q5T280-201-251	-0.95	-2.07
Q5T280-226-276	-0.03	-1.82
P11387-1-51	-1.07	-1.67
P11387-26-76	-0.74	-2.14
P11387-51-101	-0.42	-2.24
P11387-76-126	-0.65	-2.25
P11387-126-176	-1.15	-1.87
P11387-151-201	0.54	-4.02
P11387-176-226	-1.93	-1.06
P11387-201-251	0.24	-2.59
P11387-251-301	-1.02	-1.37
P11387-276-326	0.43	-3.21
P11387-301-351	-2.05	-1.37
P11387-326-376	0.57	-2.45
P11387-351-401	-1.35	-0.31
P11387-376-426	-0.02	-1.59
P11387-401-451	-0.01	-2.23
P11387-426-476	-0.63	-1.93
P11387-451-501	-1.08	-2.04
P11387-576-626	-0.99	-1.15
P11387-601-651	0.83	-2.83
P11387-626-676	-1.64	-1.49
P11387-651-701	-0.44	-2.44
P11387-676-726	-1.25	-1.99
P11387-701-751	1.10	-3.21
Q9BQT8-1-51	-0.64	-1.26
Q9BQT8-26-76	-0.40	-1.31
Q9BQT8-51-101	-0.30	-2.58
Q9BQT8-76-126	-0.13	-2.66
Q9BQT8-126-176	-0.28	-1.72
Q9BQT8-151-201	-0.07	-1.99
Q9BQT8-176-226	-1.40	-1.08
Q9BQT8-201-251	-0.81	-1.00
Q9BQT8-226-276	-0.67	-1.25
P18621-1-51	-0.70	-1.14
P18621-26-76	0.12	-2.47
P18621-51-101	-0.27	-1.35
P18621-76-126	-1.94	-1.64
P18621-101-151	1.70	-3.93
P18621-126-176	-2.71	-0.24
Q96GM8-51-101	0.28	-2.37
Q96GM8-76-126	0.23	-2.23
Q96GM8-151-201	-1.20	-1.46
Q96GM8-226-276	-0.27	-1.94
Q96GM8-251-301	-0.28	-1.20
Q96GM8-301-351	-2.17	-0.40
Q96GM8-326-376	0.16	-1.79
Q96GM8-451-501	-0.85	-0.42
Q9NY61-226-276	0.18	-2.80
Q9NY61-251-301	-1.04	-1.60
Q9NY61-326-376	-0.23	-2.21
Q9NY61-351-401	0.03	-2.29
Q9NY61-376-426	-1.26	-1.48
Q9NY61-401-451	-0.22	-1.73
Q9NY61-476-526	-0.85	-1.88
Q9NY61-501-551	-0.83	-1.56
P46778-1-51	-1.03	-0.98
P46778-26-76	0.95	-3.13
P46778-51-101	-1.91	-0.71
P46778-76-126	-0.72	-1.81
P46778-101-151	0.25	-3.40
Q16778-1-51	-0.48	-1.98
Q16778-26-76	-0.27	-2.32
Q16778-51-101	-0.91	-1.96
Q16778-76-126	-1.63	-0.68
P30050-1-51	0.01	-1.99
P30050-26-76	-0.90	-1.51
P30050-51-101	-1.39	-1.42
P30050-76-126	-0.05	-2.21
P78316-1-51	-0.45	-0.84
P78316-26-76	0.73	-2.91
P78316-51-101	-1.12	-1.88
P78316-201-251	-0.59	-2.57
P78316-226-276	-0.75	-1.77
P78316-601-651	0.61	-3.21
P78316-626-676	-1.67	-0.88
P78316-651-701	0.03	-2.06
P78316-726-776	0.44	-3.31
P78316-751-801	-1.09	-1.78
P78316-776-826	-0.84	-2.23
P78316-801-851	-0.91	-2.45
Q5JTH9-1-51	-0.28	-1.79
Q5JTH9-26-76	-1.67	-0.36
Q5JTH9-176-226	0.01	-2.83
Q5JTH9-201-251	-1.35	-1.15
Q5JTH9-226-276	-0.03	-2.09
Q5JTH9-251-301	-0.59	-2.23
Q5JTH9-401-451	-0.61	-1.13
Q5JTH9-426-476	0.06	-3.06
Q5JTH9-476-526	0.41	-2.48
Q5JTH9-501-551	-1.06	-1.31
Q5JTH9-626-676	-1.28	-1.47
Q5JTH9-651-701	-1.45	-0.63
Q5JTH9-776-826	0.08	-2.75
Q5JTH9-801-851	0.37	-3.65
Q5JTH9-826-876	-2.45	-0.58
Q5JTH9-951-1001	-1.63	-1.31
Q5JTH9-976-1026	-0.16	-2.23
Q5JTH9-1001-1051	-0.93	-1.88
Q5JTH9-1101-1151	0.01	-2.61
Q5JTH9-1201-1251	-0.28	-0.69
Q5JTH9-1226-1276	0.34	-2.28
O60306-1-51	-0.08	-2.56
O60306-26-76	-1.92	-1.62
O60306-76-126	-1.29	-1.04
O60306-151-201	-1.38	-1.49
O60306-176-226	-0.71	-2.00
O60306-201-251	-0.99	-1.27
O60306-501-551	-0.45	-2.47
O60306-526-576	-1.80	-0.69
O60306-551-601	0.20	-1.66
O60306-576-626	-0.62	-1.52
O60306-751-801	-1.13	-2.49
O60306-776-826	-1.31	0.15
O60306-1001-1051	-0.20	-2.13
O60306-1076-1126	-0.78	-1.31
O60306-1101-1151	-0.54	-1.61
O60306-1126-1176	-0.20	-1.58
O60306-1201-1251	0.03	-1.64
O60306-1226-1276	0.54	-2.20
O60306-1251-1301	-1.10	-1.43
O60306-1276-1326	-0.83	-1.74
O60306-1301-1351	-0.47	-1.47
O60306-1326-1376	-1.09	-0.96
Q9BTC0-26-76	0.01	-2.89
Q9BTC0-51-101	-1.00	-1.35
Q9BTC0-151-201	-0.26	-2.41
Q9BTC0-351-401	-1.29	-0.88
Q9BTC0-376-426	1.49	-3.07
Q9BTC0-401-451	-2.30	-0.62
Q9BTC0-426-476	0.43	-2.98
Q9BTC0-451-501	-1.68	-1.10
Q9BTC0-501-551	-1.30	-1.37
Q9BTC0-526-576	0.60	-3.15
Q9BTC0-551-601	-1.20	-1.26
Q9BTC0-576-626	0.29	-1.83
Q9BTC0-601-651	-1.24	-1.10
Q9BTC0-626-676	0.03	-1.68
Q9BTC0-651-701	-1.49	-0.87
Q9BTC0-701-751	0.73	-2.69
Q9BTC0-726-776	-1.73	-1.01
Q9BTC0-751-801	0.05	-2.41
Q9BTC0-951-1001	-0.58	-1.29
Q9BTC0-976-1026	-1.07	-1.33
Q9BTC0-1026-1076	-1.60	-0.76
Q9BTC0-1051-1101	-0.38	-1.87
Q9BTC0-1151-1201	-0.15	-2.30
Q9BTC0-1226-1276	1.02	-3.06
Q9BTC0-1251-1301	-1.25	-0.88
Q9BTC0-1276-1326	-0.41	-2.11
Q9BTC0-1301-1351	-0.33	-2.45
Q9BTC0-1501-1551	-1.34	-0.77
Q9BTC0-1551-1601	-0.88	-1.59
Q9BTC0-1651-1701	-0.53	-1.24
Q9BTC0-1726-1776	-0.81	-0.48
Q9BTC0-1801-1851	0.58	-1.57
Q9BTC0-1876-1926	0.02	-1.53
Q9BTC0-1901-1951	-1.04	-0.17
Q9BTC0-1926-1976	-0.45	-1.49
Q9BTC0-1951-2001	-0.06	-2.19
Q9BTC0-1976-2026	-1.39	-0.52
Q9BTC0-2001-2051	0.08	-2.06
Q9BTC0-2076-2126	-1.58	-0.86
Q9BTC0-2126-2176	-0.58	-1.40
Q9BTC0-2151-2201	0.06	-2.36
Q9BTC0-2176-2226	-0.55	-1.55
P62241-1-51	-1.12	-0.50
P62241-26-76	-0.45	-0.84
P62241-51-101	-0.89	-0.55
P62241-76-126	0.06	-2.39
P62241-101-151	-1.53	-0.70
P62241-126-176	-0.59	-2.03
P62241-151-201	1.49	-3.94
P42285-26-76	-0.06	-1.95
P42285-126-176	-0.15	-2.72
P42285-151-201	-1.58	-0.71
P42285-276-326	0.06	-2.01
P42285-351-401	-1.02	-0.91
P42285-476-526	-0.28	-1.52
P42285-501-551	-0.19	-1.63
P42285-526-576	-0.53	-2.33
P42285-601-651	-1.11	-1.16
P42285-626-676	0.30	-2.82
P42285-676-726	-0.71	-2.16
P42285-701-751	-1.02	-2.07
P42285-726-776	-0.54	-1.41
P42285-801-851	-1.34	-1.65
P42285-826-876	0.22	-2.72
P42285-851-901	-1.52	-1.36
Q8TDN6-1-51	-2.01	-0.46
Q8TDN6-26-76	0.01	-2.42
Q8TDN6-51-101	-0.35	-2.08
Q8TDN6-76-126	-0.22	-2.60
Q8TDN6-101-151	0.04	-2.55
Q8TDN6-151-201	-2.41	0.20
Q8TDN6-226-276	1.11	-3.03
Q8TDN6-251-301	-1.92	-0.31
Q8TDN6-276-326	-0.56	-1.95
Q8TDN6-301-351	-0.94	-1.88
Q9H6R4-1-51	-0.84	-2.17
Q9H6R4-26-76	-1.23	-1.42
Q9H6R4-76-126	-1.01	-2.10
Q9H6R4-101-151	-0.49	-1.49
Q9H6R4-126-176	0.12	-1.53
Q9H6R4-176-226	-0.50	-1.67
Q9H6R4-201-251	1.02	-2.89
Q9H6R4-226-276	-0.33	-2.01
Q9H6R4-251-301	-0.74	-0.96
Q9H6R4-326-376	-0.34	-1.76
Q9H6R4-351-401	-0.69	-0.97
Q9H6R4-451-501	-0.43	-1.78
Q9H6R4-476-526	-0.49	-2.07
Q9H6R4-576-626	-1.00	-1.74
Q9H6R4-751-801	0.46	-2.74
Q9H6R4-776-826	-1.38	-1.47
Q9H6R4-826-876	-0.02	-2.18
Q9H6R4-976-1026	0.50	-1.85
Q9H6R4-1001-1051	0.37	-2.21
P41223-26-76	0.22	-2.42
P41223-51-101	-0.90	-1.96
P41223-76-126	0.75	-2.79
P11388-1-51	-1.18	-1.61
P11388-101-151	-1.41	-0.81
P11388-151-201	-1.32	-0.27
P11388-226-276	0.25	-2.47
P11388-251-301	-1.46	-0.52
P11388-276-326	-0.72	-1.30
P11388-301-351	-0.36	-1.50
P11388-326-376	-0.38	-2.03
P11388-351-401	0.02	-2.73
P11388-376-426	-0.48	-1.80
P11388-401-451	-0.64	-1.97
P11388-426-476	-0.73	-1.59
P11388-451-501	0.20	-2.62
P11388-476-526	-1.61	-1.61
P11388-576-626	0.25	-3.03
P11388-601-651	-1.35	-1.28
P11388-626-676	-1.35	-1.04
P11388-701-751	0.23	-1.98
P11388-726-776	-0.67	-2.21
P11388-776-826	-0.58	-1.22
P11388-1001-1051	-1.02	-1.87
P11388-1026-1076	-1.10	-2.00
P11388-1051-1101	0.37	-3.50
P11388-1176-1226	1.18	-2.59
P11388-1201-1251	-1.64	-0.71
P11388-1226-1276	-0.31	-1.85
P11388-1251-1301	0.07	-2.29
P11388-1276-1326	-0.26	-1.76
P11388-1351-1401	-1.97	-0.62
P11388-1401-1451	-0.10	-1.74
P11388-1426-1476	-0.40	-1.67
P11388-1451-1501	-1.07	-1.14
P11388-1476-1526	-0.21	-2.38
Q9Y2X3-1-51	-1.12	-2.15
Q9Y2X3-26-76	-1.02	-2.09
Q9Y2X3-51-101	-0.67	-2.36
Q9Y2X3-76-126	0.18	-2.43
Q9Y2X3-101-151	-1.27	-0.90
Q9Y2X3-176-226	-0.00	-2.56
Q9Y2X3-276-326	-0.33	-2.45
Q9Y2X3-301-351	-0.67	-2.11
Q9Y2X3-326-376	-0.30	-1.86
Q9Y2X3-351-401	-0.61	-2.45
Q9Y2X3-376-426	0.09	-2.96
Q9Y2X3-401-451	0.03	-3.22
Q9Y2X3-451-501	-1.48	-2.37
Q9Y2X3-476-526	0.04	-2.48
O15381-1-51	-0.87	-1.21
O15381-26-76	-0.38	-2.09
O15381-126-176	-0.06	-2.40
O15381-151-201	-1.65	-0.76
O15381-176-226	-0.97	-1.43
O15381-201-251	-0.20	-2.38
O15381-226-276	-0.77	-2.59
O15381-251-301	-1.03	-1.14
O15381-376-426	-0.47	-1.68
O15381-401-451	-0.67	-1.37
O15381-451-501	-0.57	-1.73
O15381-601-651	-0.01	-1.86
O15381-626-676	-1.11	-1.35
O15381-651-701	-0.50	-1.48
O15381-726-776	-0.75	-1.43
O15381-801-851	-1.17	-1.84
P46782-26-76	0.41	-2.69
P46782-51-101	-0.02	-2.57
P46782-76-126	-1.55	-1.28
P46782-101-151	0.49	-2.47
P46782-126-176	-0.73	-1.79
P46782-151-201	-0.59	-2.64
Q5T8P6-1-51	0.53	-3.13
Q5T8P6-76-126	-3.13	0.30
Q5T8P6-101-151	2.17	-4.21
Q5T8P6-126-176	-1.07	-1.20
Q5T8P6-151-201	0.25	-1.50
Q5T8P6-176-226	-0.36	-2.00
Q5T8P6-201-251	-1.40	-1.20
Q5T8P6-451-501	-1.12	-0.79
Q5T8P6-476-526	0.07	-1.98
Q5T8P6-501-551	-1.26	-0.77
Q5T8P6-576-626	0.62	-2.88
Q5T8P6-601-651	-1.34	-0.90
Q5T8P6-626-676	-0.61	-1.64
Q5T8P6-651-701	-0.48	-1.54
Q5T8P6-676-726	-0.72	-1.59
Q5T8P6-701-751	-0.65	-2.46
Q5T8P6-726-776	-0.64	-2.52
Q5T8P6-751-801	-1.54	-1.49
Q5T8P6-776-826	0.57	-2.72
Q5T8P6-801-851	-1.18	-2.31
Q5T8P6-826-876	0.66	-2.59
Q5T8P6-851-901	0.56	-2.02
Q93077-1-51	-0.56	-1.62
Q93077-26-76	-2.02	-0.45
Q93077-51-101	0.28	-2.69
Q93077-76-126	-0.54	-2.32
P40429-1-51	-0.58	-1.34
P40429-26-76	-0.73	-1.00
P40429-51-101	0.84	-1.99
P40429-76-126	-0.80	-1.85
P40429-101-151	-0.88	-1.67
P40429-126-176	-1.48	-1.23
P40429-151-201	-0.99	-1.42
P35268-1-51	-0.46	-2.00
P35268-51-101	-1.00	-1.74
P35268-76-126	-0.02	-3.15
Q99623-1-51	-0.49	-1.29
Q99623-51-101	-0.07	-2.32
Q99623-76-126	-1.21	-0.78
Q99623-101-151	-0.91	-1.63
Q99623-126-176	-0.13	-2.62
Q99623-201-251	-1.43	-1.56
Q99623-226-276	0.50	-2.58
P27635-1-51	-2.08	0.46
P27635-51-101	0.83	-3.05
P27635-76-126	-0.93	-1.14
P27635-101-151	0.09	-2.26
P27635-126-176	-0.99	-1.94
P27635-151-201	-2.16	-0.12
P42696-1-51	0.11	-1.87
P42696-26-76	-0.70	-1.20
P42696-51-101	-1.41	-1.14
P42696-76-126	-0.47	-2.45
P42696-101-151	-1.84	-0.91
P42696-126-176	-0.05	-1.70
P42696-151-201	-1.03	-1.57
P42696-176-226	-0.34	-1.24
P42696-201-251	-0.41	-1.91
P42696-226-276	-0.99	-1.51
P42696-251-301	0.68	-2.93
P42696-301-351	-0.17	-1.83
P42696-326-376	-1.21	-1.55
P42696-351-401	-0.02	-2.11
P42696-376-426	-1.52	-0.76
O14979-1-51	0.26	-2.06
O14979-26-76	-0.46	-1.79
O14979-51-101	0.09	-2.12
O14979-76-126	-0.53	-2.34
O14979-176-226	-2.64	-0.24
O14979-201-251	0.64	-3.19
O14979-276-326	-0.63	-1.56
O14979-301-351	1.32	-3.16
O14979-326-376	-1.02	-0.21
O00567-76-126	-0.07	-2.18
O00567-126-176	0.11	-2.33
O00567-151-201	-1.17	-1.80
O00567-276-326	-1.27	-1.13
O00567-301-351	-1.30	-0.78
O00567-326-376	0.41	-2.05
O00567-351-401	0.22	-2.32
O00567-476-526	-0.04	-2.57
O00567-501-551	0.32	-3.59
O00567-526-576	-0.61	-2.33
Q6PK04-1-51	0.35	-1.91
Q6PK04-26-76	-1.28	-0.88
Q6PK04-51-101	-0.41	-2.65
Q6PK04-76-126	-1.79	-1.00
Q6PK04-126-176	-1.01	-1.68
Q6PK04-151-201	-0.78	-2.03
Q6PK04-176-226	-0.22	-2.26
Q6PK04-201-251	0.17	-1.87
Q6PK04-226-276	-1.52	-1.04
Q9BTD8-76-126	-1.34	-1.07
Q9BTD8-101-151	0.53	-1.87
Q9BTD8-126-176	-0.87	-2.05
Q9BTD8-151-201	-0.95	-1.24
Q9BTD8-176-226	0.42	-1.78
Q9BTD8-276-326	-1.36	-1.24
Q9BTD8-301-351	1.11	-2.95
Q9BTD8-376-426	-1.37	-0.80
Q9BTD8-401-451	-0.53	-1.28
Q9BTD8-426-476	0.15	-2.38
P50914-1-51	-0.83	-1.23
P50914-26-76	-0.48	-0.99
P50914-51-101	-0.52	-1.95
P50914-76-126	-1.34	-1.44
P50914-101-151	-1.25	-1.27
P50914-126-176	-0.26	-1.69
P50914-151-201	0.19	-2.59
Q8WUB8-176-226	-1.48	-1.48
Q8WUB8-201-251	0.08	-2.56
Q8WUB8-226-276	-0.20	-1.71
Q8WUB8-326-376	0.08	-2.28
Q8WUB8-351-401	-0.16	-1.95
Q8WUB8-376-426	0.12	-2.87
Q9Y3B9-76-126	-0.09	-2.70
Q9Y3B9-101-151	-2.45	-1.12
Q9Y3B9-126-176	-0.26	-1.96
Q9Y3B9-151-201	-0.70	-1.45
Q9Y3B9-176-226	-0.25	-2.08
Q9Y3B9-201-251	-0.67	-1.24
Q8IY81-1-51	-0.50	-2.05
Q8IY81-26-76	-0.28	-2.28
Q8IY81-51-101	-1.16	-1.45
Q8IY81-76-126	-1.26	-0.94
Q8IY81-101-151	0.07	-1.91
Q8IY81-126-176	0.32	-2.87
Q8IY81-151-201	-0.98	-1.68
Q8IY81-176-226	-0.69	-2.29
Q8IY81-276-326	0.81	-2.63
Q8IY81-376-426	-0.44	-2.09
Q8IY81-551-601	-0.48	-1.12
Q8IY81-701-751	0.31	-2.65
Q8IY81-726-776	-1.02	-2.19
Q8IY81-751-801	-1.03	-1.74
Q8IY81-776-826	0.52	-2.67

## Sheet: Li+ proteins
Uniprot_fragment	catRAPID score (G4 folded)	catRAPID score (G4 folded)
Q16342-1-51	0.49	-2.76
Q16342-26-76	-0.65	-1.33
Q16342-51-101	0.52	-2.52
Q16342-101-151	-0.63	-0.99
Q16342-126-176	-0.44	-0.07
Q96TC7-1-51	-0.64	-1.43
Q96TC7-26-76	-0.38	-1.22
Q96TC7-101-151	0.16	-2.22
Q96TC7-126-176	-0.09	-1.81
Q96TC7-401-451	0.96	-2.87
Q99613-26-76	-1.74	-1.71
Q99613-51-101	-0.30	-2.28
Q99613-101-151	-1.63	-1.77
Q99613-126-176	0.39	-3.04
Q99613-251-301	-0.74	-2.73
Q99613-276-326	-0.14	-3.02
Q99613-301-351	-1.61	-1.26
Q99613-326-376	-1.07	-1.47
Q99613-476-526	-0.49	-1.92
Q99613-551-601	-0.45	-1.38
Q99613-576-626	-0.55	-2.07
Q99613-601-651	-0.76	-1.47
Q99613-626-676	-0.96	-1.47
Q99613-701-751	-0.33	-1.97
Q99613-851-901	0.75	-3.04
Q16643-126-176	-0.96	-1.68
P24752-1-51	-0.71	-1.17
P24752-26-76	-0.19	-2.26
P24752-101-151	-0.60	-1.12
P24752-126-176	-0.32	-1.82
P24752-201-251	-0.29	-1.82
P24752-376-426	-0.66	-1.57
P35610-76-126	-0.50	-1.44
P35610-176-226	-0.22	-2.13
P35610-201-251	-1.35	-0.62
P35610-226-276	-0.68	-1.18
P35610-251-301	-0.02	-2.32
P35610-276-326	-0.17	-1.97
P35610-301-351	-0.87	-0.85
P35610-326-376	-0.75	-1.56
P35610-376-426	0.10	-2.34
P35610-401-451	-0.62	-1.32
P35610-426-476	-1.17	-1.67
P35610-451-501	-0.90	-1.26
P35610-476-526	-0.09	-1.93
P35610-501-551	0.16	-1.76
Q92614-1-51	-1.82	-1.12
Q92614-26-76	0.36	-2.30
Q92614-101-151	-0.66	-1.67
Q92614-151-201	0.75	-3.24
Q92614-176-226	-1.38	-1.03
Q92614-201-251	-0.85	-1.11
Q92614-226-276	-0.94	-1.09
Q92614-426-476	-0.97	-1.07
Q92614-451-501	-0.73	-1.36
Q92614-476-526	0.65	-2.62
Q92614-501-551	-2.19	-0.55
Q92614-551-601	-1.42	-1.37
Q92614-601-651	-1.27	-1.74
Q92614-626-676	-0.19	-2.66
Q92614-651-701	-1.05	-1.59
Q92614-676-726	-0.97	-1.33
Q92614-901-951	-0.17	-1.85
Q92614-926-976	-0.21	-2.04
Q92614-951-1001	-0.53	-2.07
Q92614-976-1026	-0.67	-1.88
Q92614-1001-1051	-1.86	-0.83
Q92614-1026-1076	0.65	-2.63
Q92614-1076-1126	-0.24	-2.20
Q92614-1101-1151	0.16	-2.58
Q92614-1176-1226	0.39	-2.21
Q92614-1201-1251	-0.27	-2.31
Q92614-1226-1276	-1.55	-1.53
Q92614-1401-1451	-0.75	-2.26
Q92614-1426-1476	-0.64	-2.34
Q92614-1451-1501	-1.33	-1.92
Q92614-1626-1676	-0.19	-2.41
Q92614-1651-1701	-0.48	-2.49
Q92614-1851-1901	-0.23	-2.48
Q15149-1-51	0.02	-2.63
Q15149-26-76	-1.27	-0.65
Q15149-51-101	-0.31	-1.69
Q15149-76-126	-0.40	-1.61
Q15149-101-151	0.00	-1.83
Q15149-151-201	-0.99	-1.18
Q15149-176-226	-0.52	-2.08
Q15149-226-276	-0.74	-1.90
Q15149-301-351	-0.15	-1.40
Q15149-451-501	-0.28	-2.08
Q15149-576-626	0.73	-2.90
Q15149-601-651	-1.22	-1.35
Q15149-701-751	0.82	-2.34
Q15149-876-926	-2.01	-0.29
Q15149-901-951	0.19	-1.95
Q15149-926-976	-1.24	-0.43
Q15149-1026-1076	-0.68	-1.50
Q15149-1126-1176	-0.28	-1.93
Q15149-1226-1276	-1.56	-1.90
Q15149-1301-1351	-1.61	-1.19
Q15149-1326-1376	0.29	-2.61
Q15149-1401-1451	-0.55	-2.21
Q15149-1426-1476	-0.60	-1.69
Q15149-1601-1651	-1.91	-1.63
Q15149-1626-1676	-0.85	-1.88
Q15149-1876-1926	-1.72	-1.62
Q15149-2126-2176	-0.97	-2.48
Q15149-2151-2201	-0.75	-2.20
Q15149-2251-2301	-1.05	-2.11
Q15149-2276-2326	-0.57	-2.47
Q15149-2826-2876	-1.15	-2.11
Q15149-2876-2926	-0.86	-1.83
Q15149-2901-2951	-0.98	-1.05
Q15149-3051-3101	-0.26	-2.72
Q15149-3076-3126	-0.65	-2.92
Q15149-3126-3176	-0.06	-2.60
Q15149-3226-3276	0.49	-2.20
Q15149-3251-3301	0.04	-2.13
Q15149-3376-3426	-0.91	-2.15
Q15149-3401-3451	-2.11	-0.45
Q15149-3476-3526	-0.92	-1.22
Q15149-3501-3551	-0.68	-1.95
Q15149-3551-3601	0.15	-2.35
Q15149-3576-3626	-1.06	-1.80
Q15149-3801-3851	0.88	-2.98
Q15149-3826-3876	-2.27	-0.54
Q15149-3976-4026	0.19	-2.12
Q15149-4001-4051	-1.40	-1.70
Q15149-4051-4101	-0.49	-1.67
Q15149-4076-4126	-0.34	-2.14
Q15149-4126-4176	0.15	-2.68
Q15149-4151-4201	-1.25	-1.76
Q15149-4226-4276	-0.29	-1.87
Q15149-4251-4301	-0.34	-1.96
Q15149-4476-4526	-0.18	-1.98
Q15149-4551-4601	-0.65	-1.58
Q15149-4576-4626	-0.70	-1.68
Q15149-4601-4651	1.35	-2.04
Q15149-4626-4676	-0.78	-1.05
P10606-1-51	0.53	-2.84
P10606-76-126	-0.82	-1.34
P55884-201-251	-0.04	-2.23
P55884-326-376	-0.45	-1.18
P55884-401-451	0.28	-2.25
P55884-426-476	-1.49	-0.88
P55884-451-501	-0.61	-1.55
P55884-476-526	-0.54	-1.80
P55884-501-551	0.35	-2.33
P55884-576-626	-1.13	-1.19
P55884-651-701	-0.85	-0.75
P55884-676-726	0.71	-2.99
P55884-701-751	-1.82	-1.42
P55884-726-776	-0.65	-2.16
P63220-26-76	0.98	-3.18
Q9NVM9-1-51	-0.62	-1.15
Q9NVM9-26-76	0.69	-2.67
Q9NVM9-126-176	0.44	-3.05
Q9NVM9-201-251	-0.33	-2.23
Q9NVM9-301-351	-0.24	-1.63
Q9NVM9-326-376	-0.65	-0.84
Q9NVM9-351-401	-0.64	-1.36
Q9NVM9-426-476	-0.83	-2.29
Q9NVM9-476-526	-0.52	-1.63
Q9NVM9-501-551	-0.65	-0.77
Q9NVM9-526-576	0.07	-2.40
Q9NVM9-551-601	-1.78	-1.00
Q9NVM9-626-676	-0.29	-2.35
P60709-26-76	-1.05	-1.01
P60709-101-151	-1.49	-0.96
P60709-301-351	-1.38	-1.72
P60709-326-376	-1.17	-0.76
P02549-26-76	-0.65	-2.20
P02549-226-276	-0.18	-2.54
P02549-526-576	-0.31	-1.88
P02549-551-601	-1.10	-1.53
P02549-576-626	-0.71	-2.01
P02549-751-801	-1.44	-0.85
P02549-826-876	-0.77	-1.95
P02549-951-1001	-0.82	-1.58
P02549-1026-1076	-0.74	-1.64
P02549-1601-1651	-1.75	-1.09
Q08378-126-176	-2.04	-0.63
Q08378-151-201	0.02	-2.12
Q08378-176-226	-1.24	-1.16
Q08378-201-251	0.12	-1.53
Q08378-226-276	0.07	-2.34
Q08378-526-576	-1.08	-1.51
Q08378-551-601	-0.53	-1.94
Q08378-826-876	-0.47	-2.51
Q08378-951-1001	0.85	-3.78
Q08378-976-1026	-0.90	-2.11
Q08378-1151-1201	-1.13	-2.13
Q08378-1176-1226	0.70	-3.69
Q08378-1326-1376	-0.52	-2.38
Q08378-1351-1401	0.07	-2.41
Q08378-1376-1426	-0.34	-1.57
P35612-51-101	-0.51	-2.55
P35612-101-151	-0.76	-1.91
P35612-126-176	-0.64	-1.47
P35612-201-251	-0.98	-1.29
P35612-351-401	0.83	-4.04
P35612-376-426	-2.35	-1.04
P35612-426-476	-0.01	-2.22
P35612-676-726	0.70	-2.61
P30041-126-176	-0.58	-2.14
O60232-26-76	-0.03	-2.04
P52732-1-51	-0.10	-2.45
P52732-26-76	-0.01	-2.18
P52732-51-101	-1.25	-1.13
P52732-201-251	0.78	-3.29
P52732-276-326	-0.35	-1.93
P52732-301-351	0.29	-2.56
P52732-326-376	-1.14	-2.19
P52732-351-401	-1.78	-1.25
P52732-626-676	0.14	-2.98
P52732-901-951	0.86	-3.27
P52732-1001-1051	-1.75	-0.94
Q9UHB6-1-51	-1.25	-1.64
Q9UHB6-26-76	-0.45	-2.76
Q9UHB6-51-101	-0.64	-1.46
Q9UHB6-176-226	-0.90	-1.40
Q9UHB6-251-301	-0.00	-2.67
Q9UHB6-351-401	-0.96	-0.98
Q9UHB6-376-426	-0.75	-1.07
Q9UHB6-401-451	0.55	-1.49
Q9UHB6-426-476	-0.15	-2.38
Q9UHB6-551-601	-0.80	-2.20
Q9UHB6-576-626	0.32	-2.58
Q9UHB6-601-651	-1.75	-0.73
Q9UHB6-626-676	0.48	-3.08
Q9H3U1-76-126	-0.28	-1.72
Q9H3U1-101-151	-0.34	-1.85
Q9H3U1-126-176	-1.28	-1.12
Q9H3U1-226-276	-1.40	-1.10
Q9H3U1-251-301	-0.34	-2.60
Q9H3U1-276-326	-0.67	-2.33
Q9H3U1-301-351	-0.14	-2.56
Q9H3U1-451-501	0.89	-2.84
Q9H3U1-476-526	0.36	-2.75
Q9H3U1-501-551	-1.03	-1.78
Q9H3U1-601-651	-0.31	-1.76
Q9H3U1-626-676	0.16	-2.83
Q9H3U1-726-776	-0.63	-1.86
Q5M775-1-51	-0.07	-1.53
Q5M775-26-76	-0.67	-1.90
Q5M775-51-101	-1.31	-0.60
Q5M775-76-126	-0.25	-1.15
Q5M775-101-151	0.40	-1.86
Q5M775-126-176	-1.11	-1.00
Q5M775-151-201	-1.29	-2.18
Q5M775-601-651	-0.18	-2.66
Q5M775-801-851	-1.44	-1.07
Q5M775-826-876	-0.87	-0.73
Q5M775-851-901	-0.35	-1.38
Q5M775-876-926	-1.13	-1.41
Q5M775-901-951	0.11	-1.98
Q5M775-926-976	-0.93	-1.64
Q5M775-951-1001	-0.03	-1.95
Q96C19-51-101	0.68	-2.81
Q96C19-76-126	-1.31	-2.24
P28289-51-101	-1.86	-1.54
P28289-201-251	0.15	-3.58
P28289-226-276	-1.42	-1.79
P28289-301-351	0.25	-1.65
P31323-201-251	-1.30	-0.81
P31323-226-276	-0.91	-1.23
P31323-251-301	-1.95	-0.87
P31323-326-376	0.10	-2.05
P31323-351-401	-0.41	-1.92
P60228-201-251	-1.17	-1.03
P60228-226-276	0.03	-2.32
P60228-251-301	-1.36	-1.34
P60228-376-426	-0.06	-2.23
P53582-26-76	-2.10	-0.10
P53582-51-101	0.86	-2.57
P53582-76-126	-0.58	-1.19
P53582-251-301	-0.24	-2.02
P53582-276-326	-0.25	-1.16
P33176-251-301	-0.08	-1.97
P33176-276-326	0.34	-1.86
P33176-301-351	-1.07	-2.26
P33176-326-376	-1.83	-1.50
P33176-526-576	-1.12	-1.91
P33176-601-651	-1.37	-2.02
P33176-726-776	-1.22	-1.76
P33176-751-801	-0.87	-1.64
P33176-801-851	-0.35	-2.09
P33176-826-876	0.03	-2.77
P33176-851-901	-1.66	-1.44
P33176-876-926	0.02	-1.98
P33176-901-951	0.51	-2.08
P00519-126-176	-1.13	-1.25
P00519-151-201	-0.14	-1.72
P00519-176-226	-0.80	-1.68
P00519-201-251	-0.78	-0.87
P00519-226-276	0.18	-3.06
P00519-351-401	-0.03	-1.88
P00519-376-426	-0.12	-1.91
P00519-576-626	-0.84	-2.25
P00519-601-651	-0.58	-0.98
P00519-651-701	0.22	-1.61
P00519-676-726	-1.76	-0.42
P00519-726-776	0.17	-1.90
P00519-751-801	0.64	-3.05
P00519-776-826	-0.88	-2.88
P00519-801-851	-1.10	-0.75
P00519-851-901	-1.19	-0.73
P00519-876-926	0.44	-2.53
P00519-901-951	-1.91	-0.68
P00519-926-976	-0.39	-1.52
P00519-951-1001	0.17	-1.60
P00519-976-1026	-1.24	-0.95
P00519-1001-1051	-0.54	-1.53
P00519-1051-1101	-1.33	-0.68
P00519-1076-1126	0.70	-3.25
P56537-51-101	-1.22	-0.82
Q14152-1-51	-0.97	-2.07
Q14152-26-76	-0.82	-1.73
Q14152-51-101	0.39	-2.83
Q14152-151-201	-0.87	-1.32
Q14152-176-226	0.02	-2.14
Q14152-251-301	-0.05	-1.79
Q14152-276-326	-0.77	-1.64
Q14152-351-401	-1.15	-1.15
Q14152-401-451	-0.55	-2.25
Q14152-526-576	-0.59	-2.55
Q14152-551-601	-0.74	-2.26
Q14152-601-651	-0.76	-2.63
Q14152-751-801	-1.31	-1.79
Q14152-876-926	-0.69	-1.31
Q14152-1126-1176	-0.65	-1.36
Q14152-1151-1201	-0.67	-0.92
Q14152-1226-1276	0.23	-1.53
Q14152-1251-1301	-0.94	-0.96
Q14152-1326-1376	-2.05	-1.37
O75348-1-51	-0.80	-2.48
O75348-26-76	-1.52	-2.08
Q9BTX1-1-51	-1.08	-1.27
Q9BTX1-76-126	0.31	-2.21
Q9BTX1-101-151	-0.96	-1.30
Q9BTX1-176-226	-0.98	-1.49
Q9BTX1-201-251	0.12	-2.50
Q9BTX1-326-376	0.89	-2.48
Q9BTX1-376-426	-0.44	-1.12
Q9BTX1-401-451	-0.25	-1.18
Q9BTX1-426-476	-0.62	-0.80
Q9BTX1-451-501	0.13	-1.60
Q9BTX1-476-526	-0.44	-1.86
Q9BTX1-501-551	-1.42	-1.00
Q9BTX1-526-576	-0.77	-1.75
Q9BTX1-601-651	-0.81	-0.70
P0DMV9-51-101	-0.16	-2.18
P0DMV9-226-276	-0.65	-2.22
P0DMV9-251-301	-1.12	-0.82
P0DMV9-301-351	-0.68	-2.27
O15541-1-51	0.83	-2.38
O15541-26-76	-0.90	-1.03
O15541-126-176	0.01	-2.54
O15541-151-201	-0.24	-1.78
O15541-176-226	-0.14	-2.05
O15541-276-326	-0.74	-1.16
P19387-126-176	-1.64	-1.47
P19387-151-201	-0.71	-1.33
O15371-26-76	0.50	-2.90
O15371-51-101	-1.82	-0.49
O15371-76-126	0.10	-1.96
O15371-101-151	-1.57	-1.18
O15371-126-176	0.87	-3.36
O15371-176-226	-0.28	-1.89
O15371-201-251	-0.26	-2.03
O15371-226-276	-0.57	-2.04
O15371-401-451	-1.06	-1.81
O15371-426-476	-0.21	-2.16
O15371-451-501	-1.45	-1.14
Q9BUF5-226-276	-1.22	-0.95
Q9BUF5-251-301	0.30	-2.31
Q9BUF5-276-326	0.35	-3.32
Q9BUF5-301-351	-2.27	-0.69
Q9BUF5-351-401	-2.09	-0.43
Q6UN15-101-151	-0.24	-1.45
Q6UN15-226-276	-1.02	-1.06
Q6UN15-251-301	-0.14	-1.19
Q6UN15-276-326	-0.81	-1.17
Q6UN15-351-401	-0.37	-0.58
Q6UN15-426-476	-1.51	-0.67
Q6UN15-451-501	-1.09	-1.17
Q6UN15-501-551	-1.39	-0.57
Q6UN15-526-576	0.17	-2.07
O75380-1-51	0.68	-2.32
O75380-26-76	-0.77	-2.02
P36776-1-51	-0.89	-0.70
P36776-26-76	0.04	-1.64
P36776-101-151	-0.23	-2.38
P36776-126-176	-0.69	-2.61
P36776-201-251	-0.72	-2.48
P36776-351-401	-0.80	-2.47
P36776-376-426	-1.47	-1.73
P36776-501-551	0.54	-1.48
P36776-526-576	-0.69	-1.80
P36776-551-601	-1.22	-0.62
P36776-676-726	-0.50	-2.36
P36776-701-751	-1.78	-1.27
P36776-851-901	-0.86	-1.75
P36776-876-926	-0.07	-2.47
P42166-51-101	-0.70	-1.96
P42166-126-176	-1.36	-1.71
P42166-226-276	-0.37	-2.16
P42166-251-301	-0.45	-1.84
P42166-626-676	0.05	-1.96
P42167-51-101	-0.70	-1.96
P42167-126-176	-1.36	-1.71
P42167-176-226	-0.95	-2.50
P42167-201-251	-0.44	-1.87
P42167-226-276	0.41	-2.13
P42167-251-301	-2.18	-0.55
P42167-276-326	-0.30	-1.75
P42167-301-351	-1.06	-1.30
P42167-326-376	0.40	-3.10
P42167-351-401	-1.68	-0.36
P42167-376-426	0.30	-2.54
P42167-401-451	-1.76	-1.14
Q9BQE3-101-151	-1.10	-1.72
Q9BQE3-301-351	-2.16	0.36
Q9BQE3-326-376	1.22	-2.99
Q9BQE3-351-401	-0.89	-1.38
O00178-151-201	-0.03	-2.25
O00178-301-351	-0.10	-2.65
O00178-326-376	-0.54	-2.22
O00178-401-451	-1.22	-1.30
O00178-426-476	-0.41	-1.93
O00178-451-501	-0.08	-2.65
O00178-501-551	-1.09	-1.20
O00178-526-576	-0.81	-1.73
O00178-551-601	-0.05	-2.00
O00178-576-626	0.19	-2.55
O00178-601-651	-1.59	0.11
Q4KMQ1-1-51	-1.10	-1.82
Q4KMQ1-26-76	-1.38	-0.96
Q4KMQ1-51-101	0.68	-2.96
Q4KMQ1-76-126	0.09	-2.75
Q4KMQ1-101-151	-1.36	-0.83
Q4KMQ1-126-176	0.45	-2.15
Q4KMQ1-151-201	0.39	-1.58
Q4KMQ1-176-226	-1.18	-0.83
Q4KMQ1-201-251	-0.84	-0.82
Q4KMQ1-226-276	-0.66	-0.72
Q4KMQ1-276-326	-1.26	-1.25
Q4KMQ1-301-351	-0.64	-1.65
Q4KMQ1-326-376	-1.04	-0.70
Q4KMQ1-401-451	-1.55	-0.23
Q4KMQ1-476-526	-1.04	-0.96
Q4KMQ1-501-551	-1.87	-0.42
Q4KMQ1-526-576	0.04	-1.74
Q4KMQ1-626-676	1.38	-3.08
Q13347-1-51	-1.12	-1.10
Q13347-76-126	-0.20	-2.02
O95613-1-51	0.45	-2.30
O95613-26-76	-1.91	-0.29
O95613-251-301	-1.56	-1.91
O95613-701-751	-1.27	-2.10
O95613-1126-1176	-0.50	-2.22
O95613-1151-1201	-0.12	-2.59
O95613-1576-1626	-1.27	-1.30
O95613-1901-1951	-0.26	-1.89
O95613-1926-1976	-0.20	-2.14
O95613-2351-2401	-1.95	-0.33
O95613-2376-2426	-0.88	-1.58
O95613-2501-2551	-0.16	-2.38
O95613-2526-2576	0.12	-2.91
O95613-2676-2726	0.68	-3.60
O95613-2751-2801	0.06	-2.80
O95613-2826-2876	-0.09	-3.02
O95613-2851-2901	-1.45	-1.58
O95613-2876-2926	-0.41	-2.14
O95613-2901-2951	-1.15	-1.87
O95613-2926-2976	0.95	-3.51
O95613-2951-3001	-1.88	-1.08
O95613-3026-3076	-1.27	-2.31
O95613-3051-3101	-0.86	-1.99
O95613-3076-3126	0.73	-2.35
O95613-3101-3151	-1.32	-0.96
O95613-3126-3176	-0.60	-2.36
O95613-3151-3201	-0.46	-2.13
O95613-3176-3226	-0.90	-1.37
O95613-3201-3251	0.50	-2.70
O95613-3226-3276	-0.18	-1.21
O95613-3251-3301	0.19	-2.37
Q6NYC8-1-51	-0.65	-1.95
Q6NYC8-76-126	-1.29	-0.74
Q6NYC8-101-151	0.40	-2.22
Q6NYC8-126-176	-0.67	-1.64
Q6NYC8-151-201	-0.58	-1.67
Q6NYC8-176-226	-1.20	-1.06
Q6NYC8-201-251	-0.03	-2.32
Q6NYC8-426-476	-1.16	-0.69
Q6NYC8-451-501	-0.00	-1.20
Q6NYC8-476-526	-2.29	0.29
Q6NYC8-501-551	0.24	-2.40
Q13112-1-51	0.06	-1.97
Q13112-26-76	-1.53	-0.98
Q13112-151-201	0.12	-2.37
Q13112-176-226	-1.27	-0.95
Q13112-201-251	-0.18	-2.13
Q13112-226-276	0.18	-2.11
Q13112-251-301	0.11	-2.42
Q13112-376-426	1.31	-2.98
Q13112-401-451	-0.50	-0.97
Q13112-451-501	-0.32	-1.78
Q13112-476-526	0.09	-2.25
Q8TF09-26-76	-0.82	-1.56
Q15773-26-76	-0.66	-0.90
Q15773-126-176	-0.99	-1.08
P52907-126-176	-1.24	-0.45
P52907-151-201	0.19	-2.30
P52907-226-276	1.02	-3.25
Q9UBH6-76-126	0.35	-2.86
Q9UBH6-101-151	-2.14	-0.72
Q9UBH6-126-176	-0.21	-2.29
Q9UBH6-151-201	0.10	-2.86
Q9UBH6-176-226	-1.82	-0.86
Q9UBH6-201-251	0.73	-2.61
Q9UBH6-226-276	-2.59	0.27
Q9UBH6-251-301	-0.43	-1.28
Q9UBH6-326-376	-0.66	-1.59
Q9UBH6-351-401	-0.48	-2.05
Q9UBH6-426-476	-0.43	-1.19
Q9UBH6-451-501	-0.70	-1.39
Q9UBH6-476-526	-1.08	-1.19
Q9UBH6-626-676	0.05	-2.90
Q96HY6-1-51	-0.23	-1.94
Q96HY6-26-76	-0.09	-2.31
P59998-1-51	-1.02	-1.60
P59998-26-76	-1.18	-1.67
P59998-51-101	-0.86	-1.74
P59998-76-126	0.04	-2.63
O75616-1-51	-1.04	-0.87
O75616-26-76	0.45	-1.67
O75616-101-151	-1.06	-0.77
O75616-126-176	-1.49	-0.20
O75616-176-226	-0.72	-2.15
O75616-201-251	0.42	-2.48
O75616-226-276	-1.87	-0.90
O75616-251-301	0.71	-2.07
O75616-276-326	-2.08	-0.25
P08575-376-426	-0.52	-1.14
P08575-401-451	-0.73	-1.24
P08575-426-476	-0.06	-2.35
P08575-451-501	-0.06	-2.04
P08575-476-526	0.30	-2.57
P08575-501-551	-1.67	-0.93
P08575-551-601	-1.38	-0.92
P08575-626-676	-0.76	-1.96
P08575-651-701	0.23	-2.52
P08575-751-801	-0.77	-1.90
P08575-776-826	-1.66	-0.48
P08575-801-851	-0.33	-1.56
P08575-926-976	-0.55	-1.91
P08575-1076-1126	-0.66	-1.77
P08575-1101-1151	-1.00	-0.93
P08575-1126-1176	0.34	-2.63
P08575-1201-1251	0.00	-2.61
Q86X29-1-51	0.81	-2.01
Q86X29-26-76	-0.79	-1.98
Q86X29-51-101	-1.06	-1.30
Q86X29-76-126	-0.16	-1.89
Q86X29-101-151	-0.38	-1.34
Q86X29-126-176	-0.35	-2.14
Q86X29-151-201	-0.97	-0.75
Q86X29-276-326	-1.05	0.93
Q86X29-301-351	-0.52	-1.54
Q86X29-476-526	-0.72	-1.11
Q86X29-501-551	-1.05	-0.13
Q86X29-526-576	-0.55	-1.29
Q86X29-551-601	0.13	-1.52
O95721-76-126	-0.88	-2.00
O95721-101-151	0.35	-2.44
O95721-151-201	0.41	-2.23
O95721-176-226	-1.56	-0.86
O43719-151-201	0.91	-3.90
O43719-201-251	-0.32	-2.23
O43719-226-276	0.33	-2.86
Q15070-1-51	-0.71	-0.73
Q15070-26-76	0.58	-2.24
Q15070-151-201	-1.32	-1.26
Q15070-176-226	-0.94	-1.68
Q15070-201-251	-1.00	-1.13
Q15070-301-351	-0.34	-1.91
Q15070-326-376	-1.01	-1.52
Q15070-351-401	-1.11	-1.34
Q15070-376-426	0.48	-2.42
O14828-26-76	0.10	-2.31
O14828-101-151	1.26	-3.41
O14828-176-226	0.36	-2.02
O14828-201-251	-0.49	-1.21
O14828-251-301	-1.80	-0.86
O14828-276-326	0.34	-2.58
Q9BPX3-1-51	0.11	-2.76
Q9BPX3-26-76	-0.72	-2.39
Q9BPX3-101-151	-0.79	-1.40
Q9BPX3-176-226	-0.16	-2.27
Q9BPX3-201-251	-1.65	-1.48
Q9BPX3-226-276	-0.37	-2.01
Q9BPX3-451-501	0.34	-3.09
Q9BPX3-576-626	0.84	-3.26
Q9BPX3-601-651	-2.06	-0.86
Q9BPX3-851-901	-0.35	-3.14
Q9BPX3-926-976	0.51	-2.55
Q9BPX3-951-1001	-1.73	-1.15
Q9NUU7-76-126	-0.26	-2.56
Q9NUU7-101-151	-0.62	-2.08
Q9NUU7-151-201	-1.78	-0.19
Q9NUU7-176-226	-0.96	-1.31
Q9NUU7-201-251	-0.51	-1.53
Q9NUU7-226-276	0.34	-3.05
Q9NUU7-251-301	-0.87	-1.94
Q9NUU7-301-351	-0.24	-1.88
Q9NUU7-401-451	0.84	-2.73
Q9NUU7-426-476	-1.29	-1.89
P40227-1-51	-0.22	-2.21
P40227-26-76	-1.10	-1.02
P40227-251-301	0.36	-3.13
P40227-276-326	-1.19	-1.22
P40227-301-351	0.17	-2.12
P40227-351-401	0.20	-1.96
P40227-376-426	-0.04	-2.74
P11274-26-76	-1.21	-1.37
P11274-51-101	0.34	-2.45
P11274-126-176	-1.25	-0.98
P11274-151-201	-0.86	-1.36
P11274-276-326	-1.33	-0.82
P11274-351-401	-0.37	-1.50
P11274-626-676	-0.58	-1.79
P11274-676-726	-0.30	-2.11
P11274-701-751	-0.69	-2.09
P11274-776-826	0.43	-3.34
P11274-801-851	-0.79	-2.26
P11274-826-876	-1.32	-0.58
P11274-851-901	-0.29	-1.75
P11274-1001-1051	-1.47	-0.88
P11274-1026-1076	-0.38	-1.30
P11274-1051-1101	-0.75	-1.54
P11274-1176-1226	0.05	-2.66
Q9Y262-101-151	-1.11	-1.29
Q9Y262-201-251	-0.51	-1.73
Q9Y262-276-326	-0.27	-2.78
Q9Y262-301-351	-1.02	-1.14
Q9Y262-326-376	-0.23	-2.51
Q9Y262-351-401	-1.15	-1.95
Q9Y262-426-476	-1.44	-1.85
Q9Y262-451-501	-1.22	-1.44
P11142-51-101	-0.95	-1.17
P11142-126-176	0.85	-2.83
P11142-226-276	-0.94	-1.87
P11142-251-301	-0.68	-1.12
P11142-301-351	-0.12	-2.52
Q9HAW4-126-176	-0.32	-1.87
Q9HAW4-151-201	-1.47	-1.62
Q9HAW4-251-301	-0.99	-1.52
Q9HAW4-276-326	-0.47	-1.94
Q9HAW4-301-351	0.28	-2.17
Q9HAW4-526-576	0.09	-1.99
Q9HAW4-551-601	-0.03	-3.05
Q9HAW4-576-626	-1.38	-1.76
Q9HAW4-776-826	0.37	-1.32
Q9HAW4-1201-1251	-0.28	-2.12
Q9HAW4-1226-1276	-0.30	-1.46
Q9HAW4-1251-1301	0.47	-2.94
Q9HAW4-1276-1326	-0.82	-2.23
Q6P2E9-76-126	-0.64	-2.01
Q6P2E9-101-151	-0.96	-1.43
Q6P2E9-126-176	-0.35	-2.05
Q6P2E9-426-476	-0.52	-1.64
Q6P2E9-876-926	0.61	-2.04
Q6P2E9-901-951	-1.00	-1.20
Q6P2E9-1001-1051	-0.40	-2.02
Q6P2E9-1026-1076	0.17	-2.47
Q6P2E9-1051-1101	-1.94	-0.92
Q6P2E9-1076-1126	-0.20	-2.44
Q6P2E9-1126-1176	-0.97	-1.54
Q6P2E9-1151-1201	-0.19	-2.48
Q6P2E9-1201-1251	-1.15	-1.74
Q6P2E9-1351-1401	-0.94	-1.92
Q53H12-1-51	0.48	-2.09
Q53H12-26-76	-1.46	-1.04
Q53H12-51-101	-0.75	-1.54
Q53H12-176-226	-0.35	-2.33
Q53H12-201-251	-0.86	-1.31
Q6WCQ1-1-51	-0.63	-1.18
Q6WCQ1-26-76	0.32	-2.56
Q6WCQ1-126-176	0.23	-2.53
Q6WCQ1-151-201	0.56	-2.53
Q6WCQ1-251-301	-2.47	-0.12
Q6WCQ1-326-376	-0.93	-1.45
Q6WCQ1-351-401	-0.46	-1.78
Q6WCQ1-451-501	0.40	-2.58
Q6WCQ1-501-551	-1.24	-1.99
Q6WCQ1-526-576	-0.98	-1.74
Q6WCQ1-951-1001	0.03	-3.03
Q6WCQ1-976-1026	-0.23	-2.21
Q9NRR3-1-51	-0.39	-1.32
Q86UY5-1-51	-1.11	-1.51
Q86UY5-126-176	0.53	-2.86
Q86UY5-201-251	0.04	-2.21
Q86UY5-226-276	-0.10	-2.54
Q86UY5-251-301	-2.07	-0.16
Q86UY5-276-326	0.59	-2.19
Q86UY5-301-351	-0.15	-1.29
Q86UY5-326-376	0.18	-1.11
Q86UY5-351-401	-0.70	-0.68
Q86UY5-376-426	-1.29	-0.35
O15357-176-226	0.13	-2.58
O15357-201-251	-1.79	-0.68
O15357-276-326	0.08	-1.89
O15357-301-351	-0.81	-1.85
O15357-326-376	-0.54	-1.76
O15357-351-401	-1.12	-1.29
O15357-376-426	-0.28	-2.20
O15357-401-451	0.03	-2.38
O15357-501-551	0.74	-3.05
O15357-526-576	-0.31	-1.75
O15357-551-601	-1.55	-0.86
O15357-651-701	0.76	-2.10
O15357-826-876	-0.97	-1.29
O15357-851-901	-0.48	-1.53
O15357-876-926	0.35	-3.06
O15357-901-951	-1.52	-0.30
O15357-976-1026	-0.18	-2.06
O15357-1001-1051	-0.71	-1.54
O15357-1051-1101	-0.08	-1.59
O15357-1076-1126	-0.32	-0.92
O15357-1126-1176	0.84	-2.55
P61586-101-151	-1.85	-0.73
P61586-126-176	0.35	-2.95
P10644-26-76	-2.00	-0.08
P10644-51-101	0.97	-3.03
P10644-76-126	-1.32	-0.42
P10644-201-251	0.38	-2.87
P10644-226-276	-1.85	-1.17
P10644-301-351	0.01	-2.26
P10644-326-376	0.11	-1.71
O94992-126-176	0.91	-3.30
O94992-151-201	-2.20	-0.76
P50454-1-51	-0.51	-2.63
P50454-126-176	-0.13	-2.29
P50454-201-251	0.67	-2.88
P50454-251-301	-0.75	-1.76
P50454-276-326	-0.26	-2.23
P50454-301-351	-1.04	-1.60
Q96SB3-1-51	-1.16	-0.63
Q96SB3-26-76	-0.77	-0.99
Q96SB3-51-101	-0.62	-1.15
Q96SB3-76-126	-0.85	-1.40
Q96SB3-101-151	1.18	-3.20
Q96SB3-126-176	-1.71	-0.63
Q96SB3-151-201	-0.32	-2.50
Q96SB3-201-251	0.72	-2.75
Q96SB3-226-276	-0.04	-2.14
Q96SB3-251-301	-0.55	-1.73
Q96SB3-526-576	-1.09	-1.09
Q96SB3-726-776	-0.66	-2.59
Q96SB3-751-801	-1.21	-2.32
