# Supplementary material for: Predicting nuclear G-quadruplex RNA-binding proteins with roles in transcription and phase separation
Source: Nat Commun. 2024 Mar 22;15:2585. doi: 10.1038/s41467-024-46731-9 (PMC10959947; doi:10.1038/s41467-024-46731-9)
Supplement: Supplementary file 15 — Source Data [file 41467_2024_46731_MOESM15_ESM.gz › Source_data_Figure_4b.csv]

V1	V2	type
0.474689540128	Li	Nucleic Acid Binding
0.448111380145	Li	Nucleic Acid Binding
0.456167212648	Li	Nucleic Acid Binding
0.474225853452	Li	Nucleic Acid Binding
0.452915621367	Li	Nucleic Acid Binding
0.447871652219	Li	Nucleic Acid Binding
0.47312796023	Li	Nucleic Acid Binding
0.461132788684	Li	Nucleic Acid Binding
0.47112884647	Li	Nucleic Acid Binding
0.479404430631	Li	Nucleic Acid Binding
0.468989328311	Li	Nucleic Acid Binding
0.472881355932	Li	Nucleic Acid Binding
0.481336888212	Li	Nucleic Acid Binding
0.455996476862	Li	Nucleic Acid Binding
0.456425997598	Li	Nucleic Acid Binding
0.469264371833	Li	Nucleic Acid Binding
0.457807428777	Li	Nucleic Acid Binding
0.460185699731	Li	Nucleic Acid Binding
0.48084008843	Li	Nucleic Acid Binding
0.432823480777	Li	Nucleic Acid Binding
0.459941268473	Li	Nucleic Acid Binding
0.469624459953	Li	Nucleic Acid Binding
0.460535236396	Li	Nucleic Acid Binding
0.460522993403	Li	Nucleic Acid Binding
0.484118781866	Li	Nucleic Acid Binding
0.46614813095	Li	Nucleic Acid Binding
0.472657499201	Li	Nucleic Acid Binding
0.456086286595	Li	Nucleic Acid Binding
0.461129367001	Li	Nucleic Acid Binding
0.482438648965	Li	Nucleic Acid Binding
0.467325137264	Li	Nucleic Acid Binding
0.428556958606	Li	Nucleic Acid Binding
0.503620622283	Li	Nucleic Acid Binding
0.501776927283	Li	Nucleic Acid Binding
0.464099826505	Li	Nucleic Acid Binding
0.435805084746	Li	Nucleic Acid Binding
0.484766719933	Li	Nucleic Acid Binding
0.482395221213	Li	Nucleic Acid Binding
0.450781108631	Li	Nucleic Acid Binding
0.473918497216	Li	Nucleic Acid Binding
0.447333883306	Li	Nucleic Acid Binding
0.477033898305	Li	Nucleic Acid Binding
0.485593220339	Li	Nucleic Acid Binding
0.481698428032	Li	Nucleic Acid Binding
0.458510895884	Li	Nucleic Acid Binding
0.484027266028	Li	Nucleic Acid Binding
0.457664369529	Li	Nucleic Acid Binding
0.466377903327	Li	Nucleic Acid Binding
0.466692669551	Li	Nucleic Acid Binding
0.459675354601	Li	Nucleic Acid Binding
0.459105478299	Li	Nucleic Acid Binding
0.473727444484	Li	Nucleic Acid Binding
0.458002099895	Li	Nucleic Acid Binding
0.468926553672	Li	Nucleic Acid Binding
0.456993193647	Li	Nucleic Acid Binding
0.472863942419	Li	Nucleic Acid Binding
0.466813945628	Li	Nucleic Acid Binding
0.498569915254	Li	Nucleic Acid Binding
0.47214104812	Li	Nucleic Acid Binding
0.456479320504	Li	Nucleic Acid Binding
0.453525475403	Li	Nucleic Acid Binding
0.453771509898	Li	Nucleic Acid Binding
0.472907036466	Li	Nucleic Acid Binding
0.470010467939	Li	Nucleic Acid Binding
0.492136991089	Li	Nucleic Acid Binding
0.451593066605	Li	Nucleic Acid Binding
0.444014980554	Li	Nucleic Acid Binding
0.457627118644	Li	Nucleic Acid Binding
0.470321473596	Li	Nucleic Acid Binding
0.478726761986	Li	Nucleic Acid Binding
0.463214897203	Li	Nucleic Acid Binding
0.464049955397	Li	Nucleic Acid Binding
0.48511750026	Li	Nucleic Acid Binding
0.46344275723	Li	Nucleic Acid Binding
0.431775745967	Li	Nucleic Acid Binding
0.434920429551	Li	Nucleic Acid Binding
0.469942974814	Li	Nucleic Acid Binding
0.466537342386	Li	Nucleic Acid Binding
0.456497175141	Li	Nucleic Acid Binding
0.452754237288	Li	Nucleic Acid Binding
0.45981280841	Li	Nucleic Acid Binding
0.482454646112	Li	Nucleic Acid Binding
0.478298953269	Li	Nucleic Acid Binding
0.44936440678	Li	Nucleic Acid Binding
0.470025539819	Li	Nucleic Acid Binding
0.469319635433	Li	Nucleic Acid Binding
0.453493813039	K	Nucleic Acid Binding
0.515291083272	K	Nucleic Acid Binding
0.503777823157	K	Nucleic Acid Binding
0.545145668984	K	Nucleic Acid Binding
0.486604702023	K	Nucleic Acid Binding
0.489380493754	K	Nucleic Acid Binding
0.50394191317	K	Nucleic Acid Binding
0.548122661987	K	Nucleic Acid Binding
0.493785310734	K	Nucleic Acid Binding
0.58830585868	K	Nucleic Acid Binding
0.534446314636	K	Nucleic Acid Binding
0.567796610169	K	Nucleic Acid Binding
0.479687569146	K	Nucleic Acid Binding
0.487771584575	K	Nucleic Acid Binding
0.509035806488	K	Nucleic Acid Binding
0.498359759431	K	Nucleic Acid Binding
0.472707065094	K	Nucleic Acid Binding
0.494112546848	K	Nucleic Acid Binding
0.445595487784	K	Nucleic Acid Binding
0.49061233807	K	Nucleic Acid Binding
0.470621468927	K	Nucleic Acid Binding
0.52583838698	K	Nucleic Acid Binding
0.539915755692	K	Nucleic Acid Binding
0.53612615761	K	Nucleic Acid Binding
0.469093247129	K	Nucleic Acid Binding
0.452430729945	K	Nucleic Acid Binding
0.481165613329	K	Nucleic Acid Binding
0.510616502142	K	Nucleic Acid Binding
0.547944748432	K	Nucleic Acid Binding
0.53872123467	K	Nucleic Acid Binding
0.432494567579	K	Nucleic Acid Binding
0.481735503025	K	Nucleic Acid Binding
0.452694397723	K	Nucleic Acid Binding
0.563276836158	K	Nucleic Acid Binding
0.566272405804	K	Nucleic Acid Binding
0.511742550127	K	Nucleic Acid Binding
0.486455164421	K	Nucleic Acid Binding
0.480183849092	K	Nucleic Acid Binding
0.50619747406	K	Nucleic Acid Binding
0.456011845338	K	Nucleic Acid Binding
0.467960154624	K	Nucleic Acid Binding
0.498109680982	K	Nucleic Acid Binding
0.522505331687	K	Nucleic Acid Binding
0.481366394643	K	Nucleic Acid Binding
0.595010227937	K	Nucleic Acid Binding
0.450445690836	K	Nucleic Acid Binding
0.457657473688	K	Nucleic Acid Binding
0.479892800232	K	Nucleic Acid Binding
0.446381388155	K	Nucleic Acid Binding
0.483363068689	K	Nucleic Acid Binding
0.502354048964	K	Nucleic Acid Binding
0.503728813559	K	Nucleic Acid Binding
0.535340786152	K	Nucleic Acid Binding
0.482260194056	K	Nucleic Acid Binding
0.517003476749	K	Nucleic Acid Binding
0.514731506415	K	Nucleic Acid Binding
0.489384594906	K	Nucleic Acid Binding
0.521059954465	K	Nucleic Acid Binding
0.49038751312	K	Nucleic Acid Binding
0.50389557135	K	Nucleic Acid Binding
0.498779924817	K	Nucleic Acid Binding
0.487616341726	K	Nucleic Acid Binding
0.545154612498	K	Nucleic Acid Binding
0.526483050847	K	Nucleic Acid Binding
0.504095369394	K	Nucleic Acid Binding
0.524974319466	K	Nucleic Acid Binding
0.480927420898	K	Nucleic Acid Binding
0.471656417179	K	Nucleic Acid Binding
0.514736046637	K	Nucleic Acid Binding
0.552400051753	K	Nucleic Acid Binding
0.53563559322	K	Nucleic Acid Binding
0.476102388605	K	Nucleic Acid Binding
0.542574656981	K	Nucleic Acid Binding
0.522057116322	K	Nucleic Acid Binding
0.516108698697	K	Nucleic Acid Binding
0.531272380043	K	Nucleic Acid Binding
0.546454386839	K	Nucleic Acid Binding
0.503990271338	K	Nucleic Acid Binding
0.466268195082	K	Nucleic Acid Binding
0.50333846944	K	Nucleic Acid Binding
0.473559322034	K	Nucleic Acid Binding
0.483693174754	K	Nucleic Acid Binding
0.488428943937	K	Nucleic Acid Binding
0.533463180142	K	Nucleic Acid Binding
0.49136182187	K	Nucleic Acid Binding
0.488340533954	K	Nucleic Acid Binding
0.534570070277	K	Nucleic Acid Binding
0.468798598398	K	Nucleic Acid Binding
0.479162080857	K	Nucleic Acid Binding
0.465583849808	K	Nucleic Acid Binding
0.561906209622	K	Nucleic Acid Binding
0.473534189475	K	Nucleic Acid Binding
0.528574532812	K	Nucleic Acid Binding
0.543606522206	K	Nucleic Acid Binding
0.472350057994	K	Nucleic Acid Binding
0.499126059322	K	Nucleic Acid Binding
0.543510408372	K	Nucleic Acid Binding
0.490619336958	K	Nucleic Acid Binding
0.489624477809	K	Nucleic Acid Binding
0.471589720177	K	Nucleic Acid Binding
0.471616336023	K	Nucleic Acid Binding
0.488261986656	K	Nucleic Acid Binding
0.532841734537	K	Nucleic Acid Binding
0.468370479114	K	Nucleic Acid Binding
0.579096045198	K	Nucleic Acid Binding
0.533761249943	K	Nucleic Acid Binding
0.479642079349	K	Nucleic Acid Binding
0.562441509826	K	Nucleic Acid Binding
0.476084202907	K	Nucleic Acid Binding
0.558536311595	K	Nucleic Acid Binding
0.489680153089	K	Nucleic Acid Binding
0.454730354391	K	Nucleic Acid Binding
0.497118073389	K	Nucleic Acid Binding
0.512995928416	K	Nucleic Acid Binding
0.493839368708	K	Nucleic Acid Binding
0.466495861253	K	Nucleic Acid Binding
0.54417735387	K	Nucleic Acid Binding
0.485757387523	K	Nucleic Acid Binding
0.528875112665	K	Nucleic Acid Binding
0.484384551264	K	Nucleic Acid Binding
0.515298840321	K	Nucleic Acid Binding
0.456329654448	K	Nucleic Acid Binding
0.471566748518	K	Nucleic Acid Binding
0.552021645906	K	Nucleic Acid Binding
0.523305084746	K	Nucleic Acid Binding
0.490831598771	K	Nucleic Acid Binding
0.482677691144	K	Nucleic Acid Binding
0.469191045436	K	Nucleic Acid Binding
0.462566358604	K	Nucleic Acid Binding
0.473836726685	K	Nucleic Acid Binding
0.546610169492	K	Nucleic Acid Binding
0.475756889636	K	Nucleic Acid Binding
0.508946697512	K	Nucleic Acid Binding
0.455604107815	K	Nucleic Acid Binding
0.494463276836	K	Nucleic Acid Binding
0.490847237079	K	Nucleic Acid Binding
0.499904958023	K	Nucleic Acid Binding
0.467999134846	K	Nucleic Acid Binding
0.489426957224	K	Nucleic Acid Binding
0.478332524637	K	Nucleic Acid Binding
0.529474077767	K	Nucleic Acid Binding
0.550725812992	K	Nucleic Acid Binding
0.521249683784	K	Nucleic Acid Binding
0.486190608502	K	Nucleic Acid Binding
0.513867488444	K	Nucleic Acid Binding
0.523441144457	K	Nucleic Acid Binding
0.497433755073	K	Nucleic Acid Binding
0.482895480226	K	Nucleic Acid Binding
0.537460499856	K	Nucleic Acid Binding
0.483103159657	K	Nucleic Acid Binding
0.548585014188	K	Nucleic Acid Binding
0.4633440947	K	Nucleic Acid Binding
0.491025188324	K	Nucleic Acid Binding
0.500556361396	K	Nucleic Acid Binding
