# Supplementary material for: Predicting nuclear G-quadruplex RNA-binding proteins with roles in transcription and phase separation
Source: Nat Commun. 2024 Mar 22;15:2585. doi: 10.1038/s41467-024-46731-9 (PMC10959947; doi:10.1038/s41467-024-46731-9)
Supplement: Supplementary file 15 — Source Data [file 41467_2024_46731_MOESM15_ESM.gz › Source_data_Figure_4c.csv]

V1	V2	type
0.662252610334	Li	Hydrophobicity
0.702789346247	Li	Hydrophobicity
0.662605042017	Li	Hydrophobicity
0.640770181295	Li	Hydrophobicity
0.7236492688	Li	Hydrophobicity
0.680740069867	Li	Hydrophobicity
0.712255842173	Li	Hydrophobicity
0.712400926716	Li	Hydrophobicity
0.63536119796	Li	Hydrophobicity
0.634590726754	Li	Hydrophobicity
0.694086629002	Li	Hydrophobicity
0.67394791236	Li	Hydrophobicity
0.683869739097	Li	Hydrophobicity
0.663245096172	Li	Hydrophobicity
0.702041905779	Li	Hydrophobicity
0.641105713786	Li	Hydrophobicity
0.635074828705	Li	Hydrophobicity
0.667690099102	Li	Hydrophobicity
0.703669859985	Li	Hydrophobicity
0.689706490285	Li	Hydrophobicity
0.661744709375	Li	Hydrophobicity
0.634890882907	Li	Hydrophobicity
0.685213202498	Li	Hydrophobicity
0.646706435628	Li	Hydrophobicity
0.657627118644	Li	Hydrophobicity
0.66749941955	Li	Hydrophobicity
0.683026862808	Li	Hydrophobicity
0.670675335413	Li	Hydrophobicity
0.686769283985	Li	Hydrophobicity
0.632708890871	Li	Hydrophobicity
0.673824301743	Li	Hydrophobicity
0.720345735701	Li	Hydrophobicity
0.570297464954	Li	Hydrophobicity
0.607217058502	Li	Hydrophobicity
0.684292005872	Li	Hydrophobicity
0.717996011964	Li	Hydrophobicity
0.677887512116	Li	Hydrophobicity
0.646593171774	Li	Hydrophobicity
0.677531817359	Li	Hydrophobicity
0.638677109466	Li	Hydrophobicity
0.696242687866	Li	Hydrophobicity
0.636892655367	Li	Hydrophobicity
0.680026075619	Li	Hydrophobicity
0.68287696496	Li	Hydrophobicity
0.670615012107	Li	Hydrophobicity
0.650198968312	Li	Hydrophobicity
0.698841497486	Li	Hydrophobicity
0.686739485248	Li	Hydrophobicity
0.68536510413	Li	Hydrophobicity
0.688872958165	Li	Hydrophobicity
0.635998945116	Li	Hydrophobicity
0.644566140029	Li	Hydrophobicity
0.686971651417	Li	Hydrophobicity
0.687537387836	Li	Hydrophobicity
0.646910449753	Li	Hydrophobicity
0.663466449965	Li	Hydrophobicity
0.683924863586	Li	Hydrophobicity
0.634639830508	Li	Hydrophobicity
0.681784531463	Li	Hydrophobicity
0.694815778398	Li	Hydrophobicity
0.67462536172	Li	Hydrophobicity
0.669928839436	Li	Hydrophobicity
0.639509501798	Li	Hydrophobicity
0.634526381434	Li	Hydrophobicity
0.618347020793	Li	Hydrophobicity
0.710373188824	Li	Hydrophobicity
0.723224660297	Li	Hydrophobicity
0.683404438985	Li	Hydrophobicity
0.669064294719	Li	Hydrophobicity
0.689713726604	Li	Hydrophobicity
0.660621424684	Li	Hydrophobicity
0.665358311032	Li	Hydrophobicity
0.676156805657	Li	Hydrophobicity
0.637013420704	Li	Hydrophobicity
0.690633997085	Li	Hydrophobicity
0.681071289947	Li	Hydrophobicity
0.686717883732	Li	Hydrophobicity
0.632109684525	Li	Hydrophobicity
0.667156308851	Li	Hydrophobicity
0.687388289676	Li	Hydrophobicity
0.684676035186	Li	Hydrophobicity
0.682991227323	Li	Hydrophobicity
0.667656462138	Li	Hydrophobicity
0.718516949153	Li	Hydrophobicity
0.633666124913	Li	Hydrophobicity
0.680964182923	Li	Hydrophobicity
0.698970572944	K	Hydrophobicity
0.652616064849	K	Hydrophobicity
0.690844734872	K	Hydrophobicity
0.604670780286	K	Hydrophobicity
0.638873701476	K	Hydrophobicity
0.64892543214	K	Hydrophobicity
0.644707954716	K	Hydrophobicity
0.561280192121	K	Hydrophobicity
0.646602534738	K	Hydrophobicity
0.640801795527	K	Hydrophobicity
0.631627979802	K	Hydrophobicity
0.632529933136	K	Hydrophobicity
0.650024339514	K	Hydrophobicity
0.671539074053	K	Hydrophobicity
0.656953642384	K	Hydrophobicity
0.612137780208	K	Hydrophobicity
0.662527469752	K	Hydrophobicity
0.658628405213	K	Hydrophobicity
0.728847570999	K	Hydrophobicity
0.64374821663	K	Hydrophobicity
0.65786440678	K	Hydrophobicity
0.677561809983	K	Hydrophobicity
0.599257847758	K	Hydrophobicity
0.604298444872	K	Hydrophobicity
0.680305763426	K	Hydrophobicity
0.677033020894	K	Hydrophobicity
0.657023843723	K	Hydrophobicity
0.630787856212	K	Hydrophobicity
0.621953823569	K	Hydrophobicity
0.611326994626	K	Hydrophobicity
0.703986093003	K	Hydrophobicity
0.658341162764	K	Hydrophobicity
0.716813300556	K	Hydrophobicity
0.591946584489	K	Hydrophobicity
0.60631630289	K	Hydrophobicity
0.623396477235	K	Hydrophobicity
0.655766413959	K	Hydrophobicity
0.672692630685	K	Hydrophobicity
0.653946194657	K	Hydrophobicity
0.658598526063	K	Hydrophobicity
0.637783724849	K	Hydrophobicity
0.631604434816	K	Hydrophobicity
0.645886182512	K	Hydrophobicity
0.661640510567	K	Hydrophobicity
0.630596142607	K	Hydrophobicity
0.695473058895	K	Hydrophobicity
0.668631097914	K	Hydrophobicity
0.680544690714	K	Hydrophobicity
0.740587742476	K	Hydrophobicity
0.632381801963	K	Hydrophobicity
0.683400591875	K	Hydrophobicity
0.671566101695	K	Hydrophobicity
0.613126577714	K	Hydrophobicity
0.654743920413	K	Hydrophobicity
0.62919382877	K	Hydrophobicity
0.638571202281	K	Hydrophobicity
0.647062738486	K	Hydrophobicity
0.603655451556	K	Hydrophobicity
0.637825395671	K	Hydrophobicity
0.648387096774	K	Hydrophobicity
0.674338851151	K	Hydrophobicity
0.651039482708	K	Hydrophobicity
0.624893259154	K	Hydrophobicity
0.647524531668	K	Hydrophobicity
0.605952477496	K	Hydrophobicity
0.638726245506	K	Hydrophobicity
0.670536021732	K	Hydrophobicity
0.659319034048	K	Hydrophobicity
0.645406455792	K	Hydrophobicity
0.623961702678	K	Hydrophobicity
0.620389830508	K	Hydrophobicity
0.645871389923	K	Hydrophobicity
0.597594834544	K	Hydrophobicity
0.680612955654	K	Hydrophobicity
0.606100294159	K	Hydrophobicity
0.5971353545	K	Hydrophobicity
0.634945164506	K	Hydrophobicity
0.652321957893	K	Hydrophobicity
0.658294248125	K	Hydrophobicity
0.657404554015	K	Hydrophobicity
0.700298305085	K	Hydrophobicity
0.647374746177	K	Hydrophobicity
0.654252331762	K	Hydrophobicity
0.636591935684	K	Hydrophobicity
0.630246711603	K	Hydrophobicity
0.612595546693	K	Hydrophobicity
0.635035138487	K	Hydrophobicity
0.651103368177	K	Hydrophobicity
0.648917748918	K	Hydrophobicity
0.676861365467	K	Hydrophobicity
0.658219958957	K	Hydrophobicity
0.671548104331	K	Hydrophobicity
0.59992394611	K	Hydrophobicity
0.615790602875	K	Hydrophobicity
0.661114229057	K	Hydrophobicity
0.626461864407	K	Hydrophobicity
0.647139119554	K	Hydrophobicity
0.650079948833	K	Hydrophobicity
0.629861925305	K	Hydrophobicity
0.660381593715	K	Hydrophobicity
0.637351562775	K	Hydrophobicity
0.649910902988	K	Hydrophobicity
0.603513097072	K	Hydrophobicity
0.628479914587	K	Hydrophobicity
0.58781779661	K	Hydrophobicity
0.605418246608	K	Hydrophobicity
0.675396900546	K	Hydrophobicity
0.596693355516	K	Hydrophobicity
0.692755896013	K	Hydrophobicity
0.588685598833	K	Hydrophobicity
0.637616183707	K	Hydrophobicity
0.621974319466	K	Hydrophobicity
0.646538834674	K	Hydrophobicity
0.645066755042	K	Hydrophobicity
0.613622609418	K	Hydrophobicity
0.666025489423	K	Hydrophobicity
0.650409228588	K	Hydrophobicity
0.660173928476	K	Hydrophobicity
0.602616017059	K	Hydrophobicity
0.710630730759	K	Hydrophobicity
0.62183764496	K	Hydrophobicity
0.675771909079	K	Hydrophobicity
0.645463256872	K	Hydrophobicity
0.625709618134	K	Hydrophobicity
0.633615819209	K	Hydrophobicity
0.687124591139	K	Hydrophobicity
0.640536559499	K	Hydrophobicity
0.67869193647	K	Hydrophobicity
0.681912946606	K	Hydrophobicity
0.654557254328	K	Hydrophobicity
0.597465547283	K	Hydrophobicity
0.679282572131	K	Hydrophobicity
0.635966196119	K	Hydrophobicity
0.691813794727	K	Hydrophobicity
0.644858757062	K	Hydrophobicity
0.652146488316	K	Hydrophobicity
0.653388246476	K	Hydrophobicity
0.67030162413	K	Hydrophobicity
0.663389830508	K	Hydrophobicity
0.64511519735	K	Hydrophobicity
0.645513459621	K	Hydrophobicity
0.628432406131	K	Hydrophobicity
0.64280293448	K	Hydrophobicity
0.663373159211	K	Hydrophobicity
0.648520801233	K	Hydrophobicity
0.617026900949	K	Hydrophobicity
0.640733667542	K	Hydrophobicity
0.660401129944	K	Hydrophobicity
0.58255673657	K	Hydrophobicity
0.718246495083	K	Hydrophobicity
0.642779354245	K	Hydrophobicity
0.647316384181	K	Hydrophobicity
0.625058851224	K	Hydrophobicity
0.628573131719	K	Hydrophobicity
