# Supplementary material for: Predicting nuclear G-quadruplex RNA-binding proteins with roles in transcription and phase separation
Source: Nat Commun. 2024 Mar 22;15:2585. doi: 10.1038/s41467-024-46731-9 (PMC10959947; doi:10.1038/s41467-024-46731-9)
Supplement: Supplementary file 15 — Source Data [file 41467_2024_46731_MOESM15_ESM.gz › Source_data_Figure_4f.csv]

Gene.name	Type	SG_state	PB_state	Nucleolus_state
PPP1R9B	Li	0	0	0
PDCD2	Li	0	0	0
RMDN3	Li	0	0	0
EIF3C	Li	1	0	0
COMT	Li	0	0	0
DBN1	Li	0	0	0
ACAT1	Li	0	0	0
MYO18A	Li	0	0	0
PLEC	Li	0	0	0
COX5B	Li	0	0	0
EIF3B	Li	1	0	0
RPS21	Li	0	0	0
INTS13	Li	0	0	0
ACTB	Li	0	0	0
SPTA1	Li	0	0	0
GOLGA3	Li	0	0	0
ADD2	Li	0	0	0
PRDX6	Li	1	0	0
ZNRD2	Li	0	0	0
KIF11	Li	0	0	0
LIMA1	Li	0	0	0
UNC45A	Li	0	0	0
SPECC1	Li	0	0	0
EFHD2	Li	0	0	0
TMOD1	Li	0	0	0
PRKAR2B	Li	0	0	0
EIF3E	Li	1	0	0
METAP1	Li	1	0	0
KIF5B	Li	0	0	0
ABL1	Li	0	0	0
EIF3A	Li	1	0	0
EIF3A	Li	1	0	0
ATP6V1G1	Li	1	0	0
CLTA	Li	0	0	0
NDC1	Li	0	0	0
HSPA1B	Li	0	0	0
RNF113A	Li	0	0	0
POLR2C	Li	0	0	0
EIF3D	Li	1	0	0
TUBB6	Li	0	0	0
FIP1L1	Li	0	0	0
NDUFS6	Li	0	0	0
LONP1	Li	0	0	0
TMPO	Li	0	0	0
TMPO	Li	0	0	0
TUBA1C	Li	1	0	0
GTPBP1	Li	0	0	0
TPRN	Li	0	0	0
EIF3I	Li	1	0	0
PCNT	Li	0	0	0
PPP1R18	Li	1	0	0
CHAF1B	Li	0	0	0
DYNLRB2	Li	0	0	0
MLF2	Li	0	0	0
CAPZA1	Li	0	0	0
XPR1	Li	0	0	0
DDRGK1	Li	0	0	0
ARPC4	Li	0	0	0
ERAL1	Li	0	0	0
PTPRC	Li	0	0	0
LSR	Li	0	0	0
SNAP29	Li	0	0	0
HTATSF1	Li	0	0	0
TPM3	Li	0	0	0
OXA1L	Li	0	0	0
SCAMP3	Li	0	0	0
NCAPG	Li	0	0	0
DDX19A	Li	1	0	0
CCT6A	Li	1	0	0
BCR	Li	0	0	0
EIF3L	Li	1	0	0
HSPA8	Li	1	0	0
CLSPN	Li	0	0	0
EDC4	Li	1	1	0
POLR2I	Li	0	0	0
AGK	Li	0	0	0
MPRIP	Li	0	0	0
CDC42SE2	Li	0	0	0
FAM83A	Li	0	0	0
INPPL1	Li	0	0	0
RHOA	Li	1	0	0
PRKAR1A	Li	0	0	0
TOMM6	Li	0	0	0
HEXIM1	Li	0	0	0
SERPINH1	Li	0	0	0
AIMP2	K	0	0	0
RPL11	K	0	0	0
RPS3	K	1	1	0
RPL13	K	0	0	0
RPS29	K	0	0	0
NOC3L	K	0	0	0
DDX21	K	1	1	0
DDX21	K	1	1	0
SURF6	K	0	0	0
GNL3	K	0	0	0
H1-2	K	0	0	0
RPL4	K	0	0	0
H4C9	K	0	0	0
DUSP11	K	0	0	0
MRPL15	K	0	0	0
MRPS21	K	0	0	0
KIF22	K	0	0	0
DDX55	K	0	0	0
IMP4	K	0	0	0
NPM1	K	1	0	0
FBL	K	1	0	0
RSL24D1	K	0	0	0
RPL18	K	0	0	0
WDR3	K	0	0	0
MDN1	K	0	0	0
DDX42	K	0	0	0
RPL18A	K	0	0	0
RPL7	K	0	0	0
RPL34	K	0	0	0
hCG_2039566	K	0	0	0
ANAPC1	K	0	0	0
DCAF13	K	0	0	0
PPAN-P2RY11	K	0	0	0
ATP2A2	K	0	0	0
RPL29	K	0	0	0
RPS24	K	1	0	0
RBM28	K	0	1	0
SUPT16H	K	0	0	0
PDCD11	K	0	0	0
HNRNPD	K	1	0	0
CUX1	K	0	0	0
KIN	K	0	0	0
RPS19	K	1	0	0
TSR1	K	0	0	0
H1-5	K	0	0	0
MGA	K	0	0	0
IMP3	K	0	0	0
MACROH2A1	K	0	0	0
RPS20	K	0	0	0
RPL32	K	0	0	0
TCERG1	K	0	0	0
RPF2	K	0	1	0
REXO4	K	0	0	0
RRP1B	K	0	0	0
PSIP1	K	0	0	0
MKI67	K	1	0	0
SNRPD2	K	0	0	0
MRPL16	K	0	0	0
DDX24	K	0	0	0
RPL31	K	0	0	0
RPS16	K	0	1	0
TMA16	K	0	0	0
H2BC11	K	0	0	0
BYSL	K	0	0	0
PBRM1	K	0	0	0
RPS13	K	0	0	0
RPS25	K	0	0	0
RPS9	K	0	0	0
CTCF	K	0	0	0
RPL15	K	0	0	0
RPL23	K	0	0	0
NOP53	K	0	0	0
RPS19BP1	K	0	0	0
RPL7A	K	0	0	0
RPL10A	K	0	0	0
CHD7	K	0	0	0
RPL9P9	K	0	0	0
EMG1	K	0	0	0
TRMT10C	K	0	0	0
DDX18	K	0	1	0
RPL3	K	1	0	0
UTP14A	K	0	0	0
MAK16	K	0	0	0
RPS11	K	1	0	0
XAB2	K	0	1	0
RRP8	K	0	0	0
NAT10	K	0	0	0
GAR1	K	0	0	0
DDX56	K	0	0	0
EBNA1BP2	K	0	0	0
RPS18	K	1	0	0
TBL2	K	0	0	0
GTPBP4	K	0	1	0
RPS23	K	0	0	0
MRPL23	K	0	0	0
BAZ1B	K	0	1	0
None	K	0	0	0
EXOSC10	K	0	0	0
LTV1	K	0	0	0
NOP2	K	0	0	0
LYAR	K	0	0	0
DNTTIP2	K	0	0	0
HMGN4	K	0	0	0
RRS1	K	0	0	0
SMARCD2	K	0	0	0
RPL24	K	0	0	0
EXOSC3	K	0	0	0
RPL26	K	0	1	0
CHCHD1	K	0	0	0
IWS1	K	0	0	0
PES1	K	0	1	0
NCL	K	1	0	0
ESF1	K	0	0	0
PARN	K	1	0	0
RPL8	K	0	0	0
SPOUT1	K	0	0	0
TOP1	K	0	0	0
SLC25A21	K	0	0	0
RPL17	K	0	0	0
TOE1	K	0	0	0
AATF	K	0	0	0
RPL21	K	0	0	0
H2BC21	K	0	0	0
RPL12	K	0	0	0
NOP14	K	0	0	0
RRP12	K	0	0	0
AQR	K	1	0	0
DIDO1	K	0	0	0
RPS8	K	0	0	0
MTREX	K	0	0	0
BRIX1	K	0	1	0
NOL6	K	0	1	0
BUD31	K	0	0	0
TOP2A	K	0	1	0
NOP58	K	1	1	0
NVL	K	0	0	0
RPS5	K	0	0	0
RBM26	K	1	0	0
H2AC6	K	0	0	0
RPL13A	K	0	0	0
RPL22	K	0	0	0
PHB2	K	1	0	0
RPL10	K	0	0	0
RBM34	K	0	0	0
HNRNPDL	K	1	0	0
NOP56	K	0	1	0
CCDC137	K	0	0	0
RBM42	K	1	0	0
RPL14	K	0	0	0
PHF10	K	0	0	0
RRP15	K	0	0	0
FTSJ3	K	1	0	0
PLEC	Li	0	0	1
ACTB	Li	0	0	1
ACTB	Li	0	0	1
EIF3E	Li	0	0	1
METAP1	Li	0	0	1
ATP6V1G1	Li	0	0	1
HSPA1B	Li	0	0	1
TUBB6	Li	0	0	1
LONP1	Li	0	0	1
TUBA1C	Li	0	0	1
ARPC4	Li	0	0	1
CCT6A	Li	0	0	1
HSPA8	Li	0	0	1
EDC4	Li	0	0	1
CDC42SE2	Li	0	0	1
SERPINH1	Li	0	0	1
SERPINH1	Li	0	0	1
RPL11	K	0	0	1
RPL11	K	0	0	1
RPS3	K	0	0	1
RPL13	K	0	0	1
NOC3L	K	0	0	1
NOC3L	K	0	0	1
DDX21	K	0	0	1
DDX21	K	0	0	1
SURF6	K	0	0	1
GNL3	K	0	0	1
GNL3	K	0	0	1
H1-2	K	0	0	1
RPL4	K	0	0	1
H4C9	K	0	0	1
DUSP11	K	0	0	1
DDX55	K	0	0	1
DDX55	K	0	0	1
IMP4	K	0	0	1
NPM1	K	0	0	1
FBL	K	0	0	1
RSL24D1	K	0	0	1
RPL18	K	0	0	1
WDR3	K	0	0	1
MDN1	K	0	0	1
DDX42	K	0	0	1
RPL18A	K	0	0	1
RPL7	K	0	0	1
RPL34	K	0	0	1
DCAF13	K	0	0	1
DCAF13	K	0	0	1
RPL29	K	0	0	1
RPS24	K	0	0	1
RPS24	K	0	0	1
RBM28	K	0	0	1
SUPT16H	K	0	0	1
PDCD11	K	0	0	1
HNRNPD	K	0	0	1
KIN	K	0	0	1
RPS19	K	0	0	1
TSR1	K	0	0	1
TSR1	K	0	0	1
H1-5	K	0	0	1
IMP3	K	0	0	1
MACROH2A1	K	0	0	1
MACROH2A1	K	0	0	1
RPL32	K	0	0	1
RPL32	K	0	0	1
TCERG1	K	0	0	1
RPF2	K	0	0	1
REXO4	K	0	0	1
REXO4	K	0	0	1
RRP1B	K	0	0	1
MKI67	K	0	0	1
SNRPD2	K	0	0	1
SNRPD2	K	0	0	1
DDX24	K	0	0	1
RPL31	K	0	0	1
RPL31	K	0	0	1
RPS16	K	0	0	1
RPS16	K	0	0	1
TMA16	K	0	0	1
BYSL	K	0	0	1
RPS13	K	0	0	1
RPS13	K	0	0	1
RPS25	K	0	0	1
RPS25	K	0	0	1
RPS9	K	0	0	1
RPL15	K	0	0	1
RPL15	K	0	0	1
RPL23	K	0	0	1
RPL23	K	0	0	1
NOP53	K	0	0	1
RPS19BP1	K	0	0	1
RPL7A	K	0	0	1
RPL7A	K	0	0	1
RPL10A	K	0	0	1
RPL10A	K	0	0	1
CHD7	K	0	0	1
RPL9P9	K	0	0	1
EMG1	K	0	0	1
DDX18	K	0	0	1
RPL3	K	0	0	1
UTP14A	K	0	0	1
MAK16	K	0	0	1
MAK16	K	0	0	1
RPS11	K	0	0	1
RPS11	K	0	0	1
RRP8	K	0	0	1
NAT10	K	0	0	1
GAR1	K	0	0	1
DDX56	K	0	0	1
EBNA1BP2	K	0	0	1
RPS18	K	0	0	1
RPS18	K	0	0	1
GTPBP4	K	0	0	1
RPS23	K	0	0	1
RPS23	K	0	0	1
MRPL23	K	0	0	1
BAZ1B	K	0	0	1
EXOSC10	K	0	0	1
NOP2	K	0	0	1
LYAR	K	0	0	1
DNTTIP2	K	0	0	1
DNTTIP2	K	0	0	1
RRS1	K	0	0	1
SMARCD2	K	0	0	1
RPL24	K	0	0	1
RPL24	K	0	0	1
EXOSC3	K	0	0	1
RPL26	K	0	0	1
RPL26	K	0	0	1
CHCHD1	K	0	0	1
PES1	K	0	0	1
NCL	K	0	0	1
NCL	K	0	0	1
ESF1	K	0	0	1
PARN	K	0	0	1
RPL8	K	0	0	1
RPL8	K	0	0	1
SPOUT1	K	0	0	1
TOP1	K	0	0	1
RPL17	K	0	0	1
AATF	K	0	0	1
RPL21	K	0	0	1
H2BC21	K	0	0	1
RPL12	K	0	0	1
NOP14	K	0	0	1
NOP14	K	0	0	1
RRP12	K	0	0	1
RRP12	K	0	0	1
RPS8	K	0	0	1
RPS8	K	0	0	1
MTREX	K	0	0	1
BRIX1	K	0	0	1
NOL6	K	0	0	1
NOL6	K	0	0	1
TOP2A	K	0	0	1
NOP58	K	0	0	1
NVL	K	0	0	1
RPS5	K	0	0	1
H2AC6	K	0	0	1
RPL13A	K	0	0	1
RPL22	K	0	0	1
PHB2	K	0	0	1
RPL10	K	0	0	1
RBM34	K	0	0	1
HNRNPDL	K	0	0	1
NOP56	K	0	0	1
CCDC137	K	0	0	1
RPL14	K	0	0	1
RRP15	K	0	0	1
FTSJ3	K	0	0	1
