# Supplementary material for: Predicting nuclear G-quadruplex RNA-binding proteins with roles in transcription and phase separation
Source: Nat Commun. 2024 Mar 22;15:2585. doi: 10.1038/s41467-024-46731-9 (PMC10959947; doi:10.1038/s41467-024-46731-9)
Supplement: Supplementary file 15 — Source Data [file 41467_2024_46731_MOESM15_ESM.gz › Source_data_Figure_6a.csv]

Gene_name	Structural_Preference	G4_binding_propensity	in_plot
UXT	50	70	yes
JUNB	50	50	yes
ING2	50	55	yes
KAT5	50	50	yes
BRDT	50	75	yes
NKX3-1	50	55	yes
RRP8	50	50	yes
TFPT	50	75	yes
EMX2	50	55	yes
VSX2	50	60	yes
RCC1	50	90	yes
RAD51AP1	50	50	yes
HOXA4	50	60	yes
HOXD13	50	50	yes
MTA1	50	55	yes
AKAP8L	50	95	yes
DLX6	50	60	yes
SINHCAF	45	60	yes
TSPYL2	45	95	yes
SMARCD1	45	75	yes
SPI1	55	50	yes
JDP2	55	65	yes
BCL7A	45	100	yes
ASCL2	55	55	yes
CPSF6	45	55	yes
CEBPD	45	55	yes
H2AB1	45	65	yes
PRRX2	55	55	yes
H2AB2	45	50	yes
H2AB3	45	50	yes
NUFIP1	55	75	yes
MSC	45	75	yes
SOX10	45	50	yes
SOX4	55	55	yes
SOX12	55	95	yes
SRPK1	55	55	yes
YY1	45	65	yes
USF2	45	55	yes
POU3F2	45	50	yes
TCF15	45	70	yes
HOXA5	45	75	yes
HOXB7	45	80	yes
HOXC5	45	80	yes
HOXC8	55	85	yes
HOXD11	45	55	yes
HNRNPL	45	55	yes
RHOXF1	40	55	yes
IRF8	60	50	yes
HDAC2	40	80	yes
EZH2	60	55	yes
ESCO2	40	50	yes
MEOX1	40	75	yes
SIX6	60	55	yes
SIX1	60	50	yes
PAWR	40	75	yes
TWIST1	40	85	yes
ZNF174	40	75	yes
VPS72	40	75	yes
NSMF	40	55	yes
HOXB4	40	55	yes
HOXC4	60	55	yes
CSNK2A1	40	75	yes
PHF10	35	65	yes
RUVBL1	35	85	yes
TSPY26P	35	65	yes
CSNK2A2	35	65	yes
IRF2	35	50	yes
HELLS	35	55	yes
BATF3	35	70	yes
KLF13	65	75	yes
FEV	65	55	yes
MRGBP	65	50	yes
PAF1	65	100	yes
PAX1	65	50	yes
MLX	65	60	yes
POU3F1	35	65	yes
ONECUT3	65	65	yes
SS18	65	75	yes
SOX1	35	60	yes
ZBED3	65	60	yes
SPRTN	65	50	yes
MBD3	35	60	yes
NKX3-2	65	60	yes
TLX1	35	55	yes
ASCL4	65	55	yes
HOXB6	35	60	yes
HOXB8	35	75	yes
HOXB9	35	50	yes
HOXD8	65	75	yes
EXOSC10	35	60	yes
AKIRIN1	65	50	yes
SMARCE1	70	100	yes
MED10	30	75	yes
TNP2	30	85	yes
HAT1	70	75	yes
KDM4D	30	50	yes
HTRA2	30	70	yes
MAF	70	60	yes
BASP1	70	75	yes
CHEK1	30	60	yes
ANKRD2	30	50	yes
HES7	70	55	yes
FOXE1	70	65	yes
ESCO1	70	65	yes
ZNHIT1	30	65	yes
ZNF740	30	60	yes
ZNF705A	30	50	yes
HOXC10	70	55	yes
HOXC6	30	70	yes
POLE3	70	95	yes
DUX4L2	70	60	yes
DUX4L3	70	60	yes
DUX4L4	70	60	yes
DUX4L5	70	60	yes
DUX4L6	70	60	yes
DUX4L7	70	60	yes
CHRAC1	70	60	yes
BRD3	30	75	yes
RUVBL2	25	75	yes
MAX	25	100	yes
DPF3	75	70	yes
FOXL2	75	50	yes
GRHL1	75	50	yes
MAFF	25	50	yes
ORC3	75	70	yes
CDK4	75	50	yes
ASH2L	75	55	yes
CCND2	75	60	yes
NKX2-2	75	50	yes
HNRNPC	75	85	yes
H2AL3	25	75	yes
TAL2	25	55	yes
PRRX1	25	50	yes
ZNF396	75	50	yes
HOXA6	25	80	yes
HOXA13	75	55	yes
SMARCD2	20	60	yes
TSPYL6	20	50	yes
SOX5	80	50	yes
SOX6	80	70	yes
SUDS3	20	70	yes
DPRX	80	50	yes
INO80B	20	60	yes
HNRNPK	80	60	yes
MTA2	20	55	yes
MKX	20	70	yes
ELK1	80	50	yes
RNF20	20	60	yes
NFKB1	80	70	yes
NRL	80	50	yes
SCX	20	60	yes
TGIF2LY	20	60	yes
ARRB1	80	60	yes
HOXD4	20	60	yes
HLF	80	55	yes
CENPC	20	60	yes
PDX1	85	50	yes
PBXIP1	85	70	yes
NAP1L3	85	90	yes
MNX1	85	70	yes
NHLH2	85	65	yes
HDAC1	85	75	yes
HMX1	85	55	yes
MXD4	85	55	yes
EXOSC3	15	80	yes
AEBP2	85	60	yes
GBX1	85	55	yes
FOXI2	85	60	yes
NCR1	85	70	yes
ETS1	85	50	yes
MEN1	15	65	yes
SMARCD3	85	60	yes
WDR76	85	50	yes
TAF5	85	50	yes
UBE2A	85	65	yes
TFCP2	85	60	yes
NKX2-4	85	65	yes
HOXD1	85	50	yes
BBX	15	80	yes
PCNA	90	60	yes
RFPL4A	90	60	yes
RFPL4AL1	90	55	yes
SOX11	90	55	yes
H2BC20P	10	65	yes
FERD3L	90	60	yes
NR1I3	90	65	yes
DMAP1	10	55	yes
ELF3	90	60	yes
BCL7C	10	55	yes
CBX7	10	60	yes
MPHOSPH8	10	50	yes
DPF2	90	55	yes
SRPK2	90	50	yes
SRY	90	55	yes
THAP5	90	55	yes
MTA3	90	70	yes
TSPYL4	10	70	yes
UBE2B	90	70	yes
UNCX	90	50	yes
THAP1	10	85	yes
CBX1	10	95	yes
ICE2	90	75	yes
IRF4	90	50	yes
MEAF6	10	100	yes
ATF3	10	85	yes
EVX2	90	65	yes
EHF	90	50	yes
SS18L1	90	80	yes
SHOX2	5	55	yes
POU4F1	95	65	yes
RBPJL	95	50	yes
SPDEF	95	55	yes
NFIB	95	50	yes
LRWD1	95	75	yes
BHLHE22	95	60	yes
NHLH1	5	50	yes
INCENP	5	100	yes
GRHL3	95	65	yes
NPM2	95	70	yes
DDIT3	95	90	yes
FOXR1	95	50	yes
CBX3	5	70	yes
FOXD3	95	70	yes
NR2C2	95	75	yes
CBX5	5	100	yes
EOMES	95	50	yes
BEND3	95	90	yes
ELF2	95	50	yes
ESRRB	95	55	yes
EXOSC5	95	65	yes
NR0B2	95	50	yes
NR2E1	95	55	yes
PPP4R2	95	95	yes
NKX2-1	95	50	yes
PARK7	95	85	yes
SETSIP	95	100	yes
SATB2	95	65	yes
SOX9	95	75	yes
STAG3L3	95	65	yes
WDR43	95	55	yes
NKX6-2	5	60	yes
TEAD3	95	60	yes
TSPY4	95	50	yes
UBE2U	95	55	yes
SKIC8	95	55	yes
WDR82	95	55	yes
PRM3	95	90	yes
BCL7B	95	60	yes
RBBP7	95	55	yes
RPA2	95	55	yes
BRMS1L	95	60	yes
HOPX	95	50	yes
EN2	5	85	yes
ENC1	95	70	yes
ASCL3	95	65	yes
STAG3L2	100	55	yes
RBMX	0	90	yes
SMCR8	100	70	yes
SOX18	100	60	yes
SMARCB1	100	65	yes
TIPIN	100	50	yes
PADI2	100	75	yes
SP3	100	55	yes
SFR1	100	85	yes
HIF1A	100	55	yes
GABPA	100	55	yes
H1-0	0	90	yes
H1-3	0	95	yes
H2BC17	0	100	yes
H1-10	0	100	yes
H4C1	0	100	yes
H4C11	0	100	yes
H4C12	0	100	yes
H4C13	0	100	yes
H4C14	0	100	yes
H4C15	0	100	yes
H4C16	0	100	yes
H4C2	0	100	yes
H4C3	0	100	yes
H4C4	0	100	yes
H4C5	0	100	yes
H4C6	0	100	yes
H4C8	0	100	yes
H4C9	0	100	yes
HMGB2	0	60	yes
ASCL1	100	55	yes
ETV6	100	55	yes
MORF4L1	0	90	yes
H3-4	0	80	yes
H2AZ1	0	80	yes
H2BC13	0	95	yes
H3Y1	0	55	yes
HMGA1	0	90	yes
DDX21	0	95	yes
DUXA	0	60	yes
H2AC21	0	85	yes
H2BC14	0	100	yes
H2BC21	0	100	yes
H4C7	0	80	yes
DDX23	0	85	yes
H3-5	0	80	yes
H2AC6	0	75	yes
H2AC25	0	75	yes
HP1BP3	0	75	yes
ACTR6	100	80	yes
H2AZ2	0	70	yes
H3C1	0	80	yes
H3C10	0	80	yes
H3C11	0	80	yes
H3C12	0	80	yes
H3C2	0	80	yes
H3C3	0	80	yes
H3C4	0	80	yes
H3C6	0	80	yes
H3C7	0	80	yes
H3C8	0	80	yes
H3C13	0	85	yes
H3C14	0	85	yes
H3C15	0	85	yes
H2BC1	0	100	yes
H2BC26	0	100	yes
NFIL3	100	65	yes
H2BC9	0	100	yes
TMPO	100	50	yes
FOXK1	100	55	yes
CREBL2	0	75	yes
ETV1	100	50	yes
MEOX2	100	50	yes
MIS18A	100	50	yes
H2AC12	0	55	yes
H2AC14	0	55	yes
H2AC11	0	75	yes
H2AC13	0	75	yes
H2AC15	0	75	yes
H2AC16	0	75	yes
H2AC17	0	75	yes
H2AC20	0	75	yes
HAND1	0	75	yes
H1-1	0	90	yes
H1-4	0	75	yes
H2BC5	0	100	yes
H2BC19P	0	75	yes
ATF1	100	60	yes
CTNNB1	100	70	yes
CBX8	0	80	yes
HMGN2	0	75	yes
HMGN3	0	75	yes
HMGN4	0	80	yes
GMEB2	100	70	yes
FOXD2	100	55	yes
H1-2	0	90	yes
H1-5	0	80	yes
H2BK1	0	95	yes
H2AX	0	85	yes
H2BC12	0	95	yes
H3-7	0	85	yes
H2AC1	0	70	yes
H2AC4	0	70	yes
H2AC8	0	70	yes
H2AC7	0	70	yes
GATA1	100	55	yes
E2F7	100	55	yes
H2BC15	0	100	yes
H3Y2	0	50	yes
H1-7	0	100	yes
H1-8	0	90	yes
CALCOCO1	100	55	yes
H2AC18	0	80	yes
H2AC19	0	80	yes
PPARA	100	55	yes
OLIG2	100	60	yes
GMEB1	100	70	yes
HSFY1	100	55	yes
HSFY2	100	55	yes
MECP2	0	90	yes
PKNOX1	100	50	yes
H2AJ	0	75	yes
FAM47E	0	90	yes
H2BC10	0	100	yes
H2BC4	0	100	yes
H2BC6	0	100	yes
H2BC7	0	100	yes
H2BC8	0	100	yes
H2BC11	0	100	yes
H2BC18	0	100	yes
FIGLA	100	60	yes
HMGA2	0	90	yes
RFX8	100	65	yes
EBF1	100	50	yes
MAFK	0	80	yes
MITF	100	55	yes
CHAF1B	100	60	yes
NAP1L5	100	90	yes
ORC5	100	55	yes
PPP1R10	0	75	yes
PPP4C	100	70	yes
NAP1L1	100	60	yes
NAP1L4	100	65	yes
PAX9	100	65	yes
GATAD2B	100	55	yes
RRP1B	0	55	yes
SIX4	100	60	yes
OIP5	100	75	yes
SET	100	90	yes
STAT1	100	55	yes
SOX3	100	60	yes
POU6F1	100	65	yes
PSIP1	0	100	yes
SP1	100	55	yes
SOHLH2	100	70	yes
SP9	100	65	yes
TNP1	0	100	yes
RFX1	100	50	yes
SSRP1	0	70	yes
SATB1	100	65	yes
MAU2	100	50	yes
SRF	100	80	yes
TGM2	100	70	yes
UCHL5	100	50	yes
ZBED2	0	60	yes
SP4	100	50	yes
SOX17	100	50	yes
CREB3L2	100	55	yes
NACC2	100	60	yes
PRM2	0	100	yes
PPARGC1A	100	65	yes
TBX18	100	60	yes
TBX19	100	55	yes
TBX20	100	50	yes
RFPL1	100	50	yes
TCP1	100	70	yes
RFPL3	100	50	yes
TSPY1	100	55	yes
ZHX2	100	60	yes
UBP1	100	50	yes
TFAP4	100	50	yes
RFX3	100	55	yes
YEATS4	0	80	yes
NR2C1	100	65	yes
ZC3H8	0	70	yes
TFEC	100	55	yes
TTI2	100	60	yes
TSPY2	100	50	yes
TSPYL5	0	70	yes
WBP2	100	50	yes
ZBTB43	100	60	yes
ZBED1	100	65	yes
MAFB	100	50	yes
TPRX1	100	65	yes
RAD21	100	50	yes
RBBP4	100	55	yes
RAD51	100	70	yes
ANP32E	100	90	yes
CENPA	0	90	yes
DEK	0	95	yes
ACTL6A	100	60	yes
BHLHA15	0	90	yes
ESX1	100	65	yes
PRM1	0	95	yes
EXOSC4	100	55	yes
MYF6	100	50	yes
NASP	100	75	yes
MYCL	100	70	yes
H2BC12L	0	100	yes
MACROH2A1	0	65	yes
H2BC3	0	100	yes
NUCKS1	0	70	yes
H3-3A	0	90	yes
H3-3B	0	90	yes
H1-6	0	100	yes
MORF4L2	0	60	yes
H1-9P	0	100	yes
MBD2	0	80	yes
FOXD1	100	65	yes
HSF2	100	60	yes
BARX1	0	50	yes
ATF5	100	55	yes
ACTL6B	100	60	yes
ASF1A	100	55	yes
HLCS	100	80	yes
BARX2	100	65	yes
DEAF1	100	50	yes
DMRTA2	100	65	yes
BCAS3	100	60	yes
ACTB	100	75	yes
ETS2	100	50	yes
HESX1	50	30	no
PAX7	50	25	no
FAM111B	50	20	no
LYL1	50	20	no
PAX5	50	35	no
POU5F2	50	20	no
HOXB1	50	45	no
HOXC11	50	40	no
HMX2	50	10	no
CDX2	50	15	no
SOX21	45	30	no
HELT	45	35	no
IRX5	55	25	no
INO80E	45	25	no
FOXD4L1	55	15	no
KIF22	45	25	no
POU3F3	55	45	no
CDCA5	45	35	no
SOX14	45	35	no
SWI5	55	20	no
TCF23	45	45	no
TBX1	45	20	no
MXD3	55	25	no
MAFA	45	40	no
ZNF711	45	45	no
OVOL3	55	25	no
ZNF487	55	45	no
RCOR2	45	20	no
HOXB3	45	40	no
HPF1	45	40	no
HMX3	55	45	no
KAT2A	45	40	no
CBX6	45	30	no
ATOH8	55	5	no
EBF4	55	40	no
DBP	55	25	no
CBX2	55	20	no
H2BW1	60	45	no
GSC2	40	30	no
ERF	60	10	no
BRD2	60	45	no
LEUTX	60	45	no
CEBPE	60	45	no
ETV3	60	35	no
FOXL1	60	25	no
ELL	40	30	no
GSC	60	35	no
MCM7	40	20	no
MSX1	60	35	no
BRD9	40	45	no
SIRT6	40	40	no
SIX2	40	15	no
SIX3	40	30	no
MSGN1	60	35	no
SOX2	60	45	no
PHOX2B	60	45	no
SCRT2	60	30	no
CREBZF	60	45	no
SUZ12	40	40	no
VSX1	60	20	no
HOXC13	40	20	no
HOXD12	40	30	no
HOXA10	40	25	no
NEUROD2	60	30	no
NEUROG3	60	10	no
EN1	60	25	no
PLK1	35	40	no
PAX2	65	45	no
NKX2-6	35	35	no
TSPYL1	65	30	no
SOX15	35	40	no
CDX1	65	40	no
MCRS1	35	40	no
LBX2	35	30	no
HES4	65	25	no
FOXD4L4	65	10	no
DFFB	65	25	no
TAL1	35	35	no
SETD3	65	25	no
PBX2	35	35	no
RFX5	65	25	no
RAX	65	45	no
SOX8	35	45	no
POU5F1B	35	45	no
XRCC1	65	45	no
TGIF2LX	35	30	no
ZHX1	65	45	no
ZGPAT	65	30	no
NKX6-3	65	20	no
CHAF1A	35	45	no
DBX1	35	10	no
HOXA9	65	35	no
HOXD9	35	25	no
E2F6	65	45	no
AKIRIN2	65	30	no
CDX4	65	30	no
NEUROD6	30	35	no
RING1	70	25	no
HIC1	70	40	no
GRHL2	70	35	no
MNT	70	35	no
DNMT3A	70	45	no
MXD1	30	30	no
FOXQ1	70	35	no
ASCL5	70	35	no
DLX2	70	30	no
SPIC	30	40	no
SHOX	30	40	no
SUV39H1	30	40	no
MSX2	70	15	no
TRNP1	70	30	no
UHRF2	30	45	no
ZNF580	70	40	no
VAX2	30	30	no
ZBTB22	70	45	no
TLX3	70	15	no
RAX2	70	35	no
BHLHA9	30	30	no
FOSL2	70	25	no
HOXC9	30	45	no
H2BW2	30	30	no
ALX3	70	15	no
IRF3	75	45	no
IRF9	75	15	no
FAM111A	25	40	no
MTBP	75	45	no
PBX4	75	30	no
SIRT7	25	40	no
NKX2-5	75	15	no
TGIF2	75	25	no
TEAD1	75	30	no
PHOX2A	75	35	no
TEF	25	40	no
THRA	75	35	no
PARPBP	75	45	no
TCF21	25	45	no
HOXB13	75	15	no
MIXL1	80	30	no
TRIM56	80	20	no
CEBPA	80	45	no
HAND2	20	40	no
INO80C	20	40	no
FOXK2	80	35	no
OSR1	20	35	no
NKX1-2	80	30	no
NOTO	80	5	no
SUV39H2	80	30	no
UHRF1	80	40	no
USF1	80	45	no
TLX2	20	35	no
ZSCAN1	80	25	no
KMT5C	20	40	no
HOXA7	80	30	no
NFYA	80	45	no
HES5	80	40	no
KDM1A	15	45	no
SP7	85	20	no
SOX30	85	10	no
STAT3	85	20	no
IRF6	85	45	no
MCM2	85	45	no
HHEX	85	25	no
ETV7	85	40	no
LBX1	85	45	no
BCL11B	85	10	no
KLF9	85	35	no
HMBOX1	85	30	no
GLYR1	15	20	no
FOXH1	85	15	no
FOXD4L3	85	15	no
FOXD4L6	85	20	no
LHX3	85	10	no
MXI1	85	35	no
CEBPB	85	45	no
NEUROG1	85	10	no
TBX6	85	25	no
TELO2	85	15	no
TBX2	85	30	no
ATOH7	15	40	no
BHLHE23	85	40	no
KLF2	85	30	no
APTX	15	30	no
CAPN2	85	5	no
CEBPG	15	45	no
PLK2	90	30	no
PAX3	90	15	no
NKX1-1	90	40	no
FOXC1	90	30	no
ETV4	90	10	no
MEIS3	90	5	no
IRX6	90	20	no
HSFX3	90	25	no
DMRTB1	90	30	no
KDM1B	90	30	no
EVX1	90	30	no
KLHDC3	90	30	no
DLX1	90	10	no
FOXD4L5	90	20	no
MEF2B	90	10	no
NR1H3	90	10	no
NKX2-8	90	15	no
IRX4	90	25	no
ORC2	90	40	no
GATAD2A	90	40	no
NR1H4	90	25	no
PROP1	90	20	no
TCFL5	90	40	no
SMAD6	90	15	no
STAT4	90	35	no
TCF3	90	35	no
VAX1	90	40	no
ZFY	90	40	no
ZBTB46	90	20	no
BRMS1	90	40	no
FOSL1	90	10	no
DBX2	90	10	no
MYCN	90	30	no
MYOD1	90	30	no
NEUROD4	90	25	no
NEUROG2	90	40	no
CRX	90	10	no
DDX11	90	25	no
FOXN3	90	15	no
DVL3	90	20	no
ALX4	90	25	no
PRMT5	90	25	no
PITX3	95	25	no
RB1	95	25	no
RORB	95	10	no
SFPQ	5	40	no
RXRB	95	15	no
HMGXB4	5	40	no
FOXD4	95	10	no
FOXO6	95	45	no
FLI1	95	35	no
HNF4A	95	20	no
ATF4	95	45	no
FOXF1	95	35	no
LOXL2	95	10	no
BATF	95	30	no
ESRRG	95	25	no
CREB3L3	95	20	no
EGR4	95	25	no
KLF1	95	15	no
KLF3	95	45	no
AR	95	35	no
ELF1	95	45	no
NR0B1	95	30	no
FOXA3	95	30	no
HEY2	95	45	no
CREB1	95	45	no
ISX	95	20	no
NFATC4	95	10	no
RELB	95	30	no
PAX4	95	30	no
NPAS3	95	15	no
DLX5	95	20	no
TSPY10	95	40	no
RBPJ	95	35	no
TRIM45	95	15	no
TSPY3	95	40	no
TBX10	95	40	no
ZNF618	95	20	no
PTF1A	95	10	no
RARG	95	35	no
BAP18	95	25	no
HOXD3	95	20	no
HOXA3	95	30	no
MYOG	95	40	no
HES6	95	45	no
MACROH2A2	5	40	no
DMRT2	95	25	no
FOXG1	95	10	no
DLX3	95	45	no
DRGX	95	25	no
ALX1	95	40	no
ASF1B	95	35	no
DMRTA1	95	25	no
DMRT3	95	10	no
EME1	95	45	no
PITX1	100	10	no
PITX2	100	40	no
PROX1	100	45	no
VDR	100	10	no
NFE2	100	15	no
PBX1	100	15	no
RHOXF2B	100	20	no
NPAS1	100	35	no
POU2F3	100	15	no
POU4F3	100	10	no
SMAD3	100	20	no
RUNX1	100	30	no
RUNX2	100	5	no
NFE2L2	100	45	no
SPHK2	100	30	no
STAG3L4	100	40	no
PPARG	100	30	no
SMAD1	100	45	no
SMAD5	100	30	no
SMAD9	100	20	no
SPIB	100	30	no
TRIM28	100	15	no
RORA	100	40	no
MAGED1	100	15	no
HSF4	100	25	no
LMX1A	100	20	no
LMX1B	100	20	no
NR3C2	100	35	no
ARNT2	100	30	no
DLX4	100	25	no
TCF12	100	10	no
FOS	100	25	no
FOXJ1	100	30	no
FOXS1	100	20	no
E2F2	100	20	no
FOSB	100	10	no
FOXA2	100	45	no
FOXP4	100	25	no
HES1	100	25	no
HES3	100	20	no
ERG	100	45	no
COPS9	100	40	no
TFAP2A	100	15	no
TCF4	100	25	no
MEIS2	100	15	no
GBX2	100	15	no
ARNT	100	15	no
BMAL1	100	25	no
FOXJ3	100	25	no
IRF1	100	45	no
NFE2L3	100	20	no
HDX	100	45	no
HES2	100	10	no
HIF3A	100	20	no
MLXIP	100	15	no
CREM	100	25	no
LHX1	100	10	no
FOXI1	100	0	no
BATF2	100	30	no
CLOCK	100	30	no
EGR1	100	15	no
FOXN2	100	20	no
ID2	100	25	no
ISL1	100	35	no
IRF7	100	25	no
CSRNP2	100	10	no
CSRNP3	100	15	no
CITED2	100	45	no
ELF4	100	45	no
EMX1	0	40	no
ING3	100	30	no
GSX1	100	30	no
KLF10	100	30	no
KLF11	100	25	no
KLF12	100	25	no
KLF14	100	5	no
KLF17	100	20	no
KLF4	100	5	no
KLF5	100	40	no
KLF6	100	20	no
KLF7	100	20	no
KLF8	100	15	no
ATF7	100	5	no
HMGN1	0	40	no
HMGN5	0	40	no
FOXE3	100	35	no
FOXR2	100	45	no
EPAS1	100	20	no
EPC1	100	35	no
EPC2	100	35	no
ESR1	100	30	no
DMRTC1	100	30	no
DMRTC1B	100	30	no
E2F1	100	20	no
E2F3	100	40	no
ETV5	100	25	no
FOXO1	100	10	no
FOXM1	100	15	no
FOXP1	100	30	no
FOXP2	100	40	no
ARGFX	100	40	no
TFAP2D	100	30	no
CENPB	100	35	no
EGR3	100	20	no
FOXN1	100	15	no
JUND	100	25	no
JUN	100	30	no
CREB3L4	100	30	no
GATA3	100	20	no
GATA4	100	40	no
GATA5	100	30	no
GATA6	100	30	no
DPF1	100	35	no
ZBTB33	100	35	no
CREB3L1	100	25	no
ESR2	100	10	no
NAP1L2	100	45	no
NPAS4	100	20	no
OBI1	100	30	no
OLIG1	100	45	no
PINK1	100	35	no
PAX6	100	10	no
PAX8	100	20	no
HSFX1	100	20	no
HSFX2	100	20	no
HLX	100	20	no
MEF2C	100	10	no
MEIS1	100	25	no
NR4A1	100	45	no
PCGF2	100	35	no
PML	100	20	no
EBF3	100	40	no
DMRTC2	100	15	no
KLF15	100	15	no
KLF16	100	10	no
MAEL	100	30	no
LHX2	100	20	no
BACH1	100	40	no
DFFA	100	20	no
FOXB1	100	25	no
FOXB2	100	40	no
MESP2	100	10	no
DMRT1	100	15	no
EGR2	100	20	no
ELK4	100	20	no
LHX9	100	20	no
CCAR2	100	40	no
FOXJ2	100	40	no
FOXN4	100	45	no
FOXF2	100	20	no
FOXO4	100	20	no
NR1D2	100	25	no
NKX6-1	100	25	no
NFKB2	100	25	no
NFIA	100	5	no
NR1H2	100	40	no
NFIC	100	20	no
PPP4R3B	100	30	no
TP53	100	25	no
RNF2	100	40	no
IRX1	100	40	no
OTX1	100	35	no
POU4F2	100	30	no
POU6F2	100	25	no
LHX8	100	30	no
BCL11A	100	5	no
CDKN2A	100	30	no
NR4A2	100	25	no
TP73	100	30	no
LDB1	100	40	no
NR1I2	100	5	no
NPAS2	100	35	no
RXRA	100	35	no
NFATC1	100	15	no
NR4A3	100	25	no
NR5A2	100	15	no
RFX6	100	45	no
SIRT1	100	20	no
SIRT2	100	45	no
SIX5	100	40	no
SIM1	100	40	no
SIM2	100	25	no
RUNX3	100	25	no
NR6A1	100	15	no
SP2	100	40	no
POU2F1	100	45	no
SMAD4	100	20	no
PPARD	100	25	no
SP5	100	30	no
RORC	100	25	no
OTX2	100	20	no
TGIF1	100	15	no
RFX4	100	30	no
STAG3L1	100	40	no
SOX13	100	30	no
SOHLH1	100	25	no
NR5A1	100	20	no
STAT5B	100	30	no
SP6	100	10	no
THRB	100	15	no
TBXT	100	35	no
TEAD2	100	40	no
MBTD1	100	15	no
TFDP3	100	35	no
ZBED6	100	25	no
SMAD2	100	20	no
THAP11	100	25	no
RXRG	100	25	no
SOX7	100	10	no
SP8	100	45	no
PGR	100	35	no
MESP1	100	15	no
SNAI1	100	20	no
SMAD7	100	45	no
STAT6	100	45	no
STAT5A	100	30	no
LHX4	100	20	no
LHX5	100	15	no
POU1F1	100	45	no
IRX3	100	45	no
TBX4	100	30	no
PRAME	100	30	no
SNAI2	100	40	no
STAT2	100	40	no
VENTX	100	20	no
ZNF446	100	0	no
RFX2	100	45	no
TFCP2L1	100	40	no
TBX22	100	40	no
ZBTB18	100	35	no
ZBTB5	100	15	no
TFDP1	100	25	no
POU3F4	100	5	no
PROX2	100	20	no
POU2F2	100	15	no
RFPL2	100	15	no
TCF7L2	100	10	no
TSPY8	100	45	no
USP3	100	10	no
NKX2-3	100	40	no
NFIX	100	20	no
TEAD4	100	30	no
TFDP2	100	30	no
NFE2L1	100	25	no
NFATC2	100	15	no
RELA	100	20	no
TBX15	100	25	no
NR2F6	100	45	no
TP63	100	35	no
OTP	100	30	no
PBX3	100	15	no
TBP	100	40	no
VRTN	100	35	no
ZBTB8B	100	25	no
ZBTB34	100	40	no
ZBTB37	100	45	no
ZBTB32	100	5	no
TFE3	100	25	no
TBX3	100	30	no
TOX4	100	40	no
ZHX3	100	15	no
TFEB	100	40	no
OLIG3	100	25	no
TBX5	100	30	no
ZFX	100	35	no
L3MBTL1	100	10	no
NR1D1	100	10	no
ONECUT2	100	10	no
RARA	100	20	no
RARB	100	25	no
REL	100	40	no
RHOXF2	100	30	no
TFAP2C	100	25	no
ACTR5	100	45	no
ACTR8	100	35	no
ATOH1	100	30	no
BHLHE40	100	20	no
BACH2	100	15	no
TFAP2B	100	30	no
ATF2	100	35	no
ELK3	100	30	no
FOXO3	100	25	no
HOMEZ	100	35	no
HOXB2	100	30	no
HOXB5	100	20	no
HOXD10	100	40	no
HOXA1	100	30	no
HOXA2	100	0	no
HBP1	100	30	no
HSF1	100	25	no
ISL2	100	20	no
NANOG	100	40	no
MYC	100	25	no
MYF5	100	25	no
MYOCD	100	15	no
NFXL1	100	35	no
IRX2	100	45	no
IRF5	100	25	no
HNF1A	100	30	no
ONECUT1	100	25	no
IKZF1	100	25	no
MEF2A	100	10	no
MEF2D	100	10	no
NFYB	100	30	no
NFYC	100	25	no
NOBOX	100	10	no
NEUROD1	100	45	no
GSX2	100	30	no
HEYL	100	30	no
HEY1	100	30	no
HNF4G	100	20	no
HNF1B	100	20	no
LHX6	100	20	no
FOXP3	100	20	no
MLXIPL	100	25	no
CREB3	100	25	no
E2F8	100	35	no
BSX	100	25	no
BHLHE41	100	40	no
BARHL1	100	15	no
BARHL2	100	5	no
TFAP2E	100	25	no
EBF2	100	40	no
GCM1	100	5	no
GCM2	100	25	no
NR3C1	100	45	no
E2F5	100	30	no
BMAL2	100	45	no
DMBX1	100	35	no
FOXC2	100	20	no
ALKBH1	100	25	no
ARX	100	35	no
CSRNP1	100	10	no
DSCC1	100	5	no
FOXA1	100	30	no
E2F4	100	25	no
ELF5	100	40	no
AHRR	100	15	no
AHR	100	35	no
ATF6	100	40	no
ATF6B	100	30	no
FIZ1	100	40	no
CREB5	100	40	no
ESRRA	100	20	no
