# Supplementary material for: Predicting nuclear G-quadruplex RNA-binding proteins with roles in transcription and phase separation
Source: Nat Commun. 2024 Mar 22;15:2585. doi: 10.1038/s41467-024-46731-9 (PMC10959947; doi:10.1038/s41467-024-46731-9)
Supplement: Supplementary file 15 — Source Data [file 41467_2024_46731_MOESM15_ESM.gz › Source_data_Figure_6b.xlsx]

## Sheet: Sheet1
Fig 6b Ruvbl2 G3A2 pulldown
