# Supplementary material for: Predicting nuclear G-quadruplex RNA-binding proteins with roles in transcription and phase separation
Source: Nat Commun. 2024 Mar 22;15:2585. doi: 10.1038/s41467-024-46731-9 (PMC10959947; doi:10.1038/s41467-024-46731-9)
Supplement: Supplementary file 15 — Source Data [file 41467_2024_46731_MOESM15_ESM.gz › Source_data_Figure_6c.xlsx]

## Sheet: Sheet1
Figure 6c Ruvbl2 G3A2 western blot quantification
		band intensity	IP/input	%input	averaged	p-value calculated in GraphPad Prism (10.1.2)
1	G3A2 rep1	10.74	0.471798	0.707696	1.06447	Column B	G3 mut
2	G3A2 rep2	16.203	0.711782	1.06767		vs.	vs,
3	G3A2 rep3	21.52	0.945352	1.41803		Column A	G3A2
4	G3mut rep1	4.652	0.204358	0.306537	0.499802
5	G3mut rep2	9.929	0.436171	0.654257		Ratio paired t test
6	G3mut rep3	8.174	0.359076	0.538614		P value	0.0331
7	Input	22.764				P value summary	*
						Significantly different (P < 0.05)?	Yes
						One- or two-tailed P value?	Two-tailed
						t, df	t=5,361, df=2
						Number of pairs	3
