# Supplementary material for: Predicting nuclear G-quadruplex RNA-binding proteins with roles in transcription and phase separation
Source: Nat Commun. 2024 Mar 22;15:2585. doi: 10.1038/s41467-024-46731-9 (PMC10959947; doi:10.1038/s41467-024-46731-9)
Supplement: Supplementary file 15 — Source Data [file 41467_2024_46731_MOESM15_ESM.gz › Source_data_Figure_6d.xlsx]

## Sheet: Sheet1
Fig 6d Ruvbl2 RIP qPCR 4 replicates
			2^^-ct					2^^-ct					2^^-ct
Rb IgG	VEGFA	rep1	4.35409e-08		Ruvbl2	VEGFA	rep1	4.7037e-06		Input	VEGFA	rep1	8.81747e-07
		rep2	1.01879e-07				rep2	1.13913e-05				rep2	2.92564e-06
		rep3	1.88444e-07				rep3	2.05624e-05				rep3	4.39042e-06
		rep4	9.15149e-08				rep4	4.74991e-06				rep4	9.56039e-07
	MYC	rep1	6.85858e-07			MYC	rep1	6.3213e-05			MYC	rep1	1.23678e-05
		rep2	2.77454e-07				rep2	3.04431e-05				rep2	7.74053e-06
		rep3	5.88295e-07				rep3	4.62826e-05				rep3	1.04194e-05
		rep4	7.65718e-07				rep4	2.9306e-05				rep4	6.97046e-06
	BCL-2	rep1	8.34316e-10			BCL-2	rep1	1.38916e-07			BCL-2	rep1	1.53912e-08
		rep2	1.4462e-11				rep2	1.73464e-08				rep2	2.10586e-09
		rep3	2.42738e-10				rep3	7.48035e-08				rep3	9.47418e-09
		rep4	7.49022e-10				rep4	6.52648e-08				rep4	8.95259e-09
	NRAS	rep1	5.31028e-08			NRAS	rep1	9.15431e-06			NRAS	rep1	2.24262e-06
		rep2	6.89451e-08				rep2	9.96165e-06				rep2	4.03362e-06
		rep3	1.13957e-07				rep3	1.87972e-05				rep3	5.54538e-06
		rep4	1.95552e-07				rep4	1.16834e-05				rep4	3.18859e-06
	GAS5	rep1	2.66794e-07			GAS5	rep1	9.99751e-06			GAS5	rep1	1.82777e-05
		rep2	3.81788e-07				rep2	1.11427e-05				rep2	2.96407e-05
		rep3	4.09578e-07				rep3	1.00488e-05				rep3	3.79128e-05
		rep4	9.66231e-07				rep4	5.28831e-06				rep4	1.105e-05
	7SK	rep1	4.55111e-08			7SK	rep1	9.4212e-08			7SK	rep1	6.8332e-06
		rep2	1.02781e-07				rep2	4.13237e-07				rep2	2.53988e-05
		rep3	2.22873e-07				rep3	3.64922e-07				rep3	2.73588e-05
		rep4	7.31301e-07				rep4	2.91734e-07				rep4	1.22336e-05
