# Supplementary material for: Predicting nuclear G-quadruplex RNA-binding proteins with roles in transcription and phase separation
Source: Nat Commun. 2024 Mar 22;15:2585. doi: 10.1038/s41467-024-46731-9 (PMC10959947; doi:10.1038/s41467-024-46731-9)
Supplement: Supplementary file 15 — Source Data [file 41467_2024_46731_MOESM15_ESM.gz › Source_data_Figure_S1a.xlsx]

## Sheet: Sheet1
Fig S1a VEGFA RNA CD spectroscopy K+/Li+
Wavelength	K+	Li+
320	-0.06544	-0.34411
319.5	-0.1459	-0.36971
319	-0.10787	-0.3728
318.5	-0.0477	-0.39318
318	-0.0713	-0.4891
317.5	-0.06986	-0.4495
317	0.002062	-0.37087
316.5	0.050572	-0.39783
316	0.043778	-0.40279
315.5	0.012705	-0.4311
315	0.01802	-0.4233
314.5	0.003149	-0.39563
314	0.038738	-0.46299
313.5	0.145705	-0.4179
313	0.230882	-0.35562
312.5	0.301499	-0.24557
312	0.402033	-0.22454
311.5	0.451878	-0.20433
311	0.455148	-0.1246
310.5	0.466459	-0.07846
310	0.41258	-0.04252
309.5	0.428669	-0.1343
309	0.450075	-0.22408
308.5	0.483007	-0.15653
308	0.57667	-0.12999
307.5	0.677526	-0.22624
307	0.696463	-0.27752
306.5	0.859369	-0.21627
306	0.94537	-0.14607
305.5	1.02854	-0.14115
305	1.0827	-0.14912
304.5	1.11729	-0.05594
304	1.19707	0.037228
303.5	1.30279	0.065213
303	1.3979	0.068681
302.5	1.51114	0.184285
302	1.6916	0.251724
301.5	1.82776	0.268009
301	1.94349	0.272175
300.5	2.03386	0.325541
300	2.11757	0.367886
299.5	2.15801	0.351308
299	2.14987	0.324319
298.5	2.20172	0.337191
298	2.29182	0.376647
297.5	2.35616	0.305189
297	2.40853	0.296887
296.5	2.48218	0.336883
296	2.52086	0.476381
295.5	2.60726	0.534231
295	2.58213	0.534742
294.5	2.55241	0.649051
294	2.6253	0.877745
293.5	2.65036	0.972876
293	2.81782	1.14738
292.5	2.85554	1.22833
292	3.0039	1.29051
291.5	3.14961	1.42969
291	3.21554	1.44993
290.5	3.30299	1.52072
290	3.37699	1.80373
289.5	3.44759	1.89196
289	3.36591	1.94765
288.5	3.32063	2.13146
288	3.33819	2.29605
287.5	3.48583	2.46738
287	3.60297	2.61151
286.5	3.75696	2.79803
286	3.80911	3.00289
285.5	4.04312	3.16895
285	4.10942	3.36882
284.5	4.3471	3.5776
284	4.34442	3.88147
283.5	4.48249	4.05602
283	4.63532	4.28726
282.5	4.79205	4.65689
282	4.99775	4.95324
281.5	5.18732	5.14005
281	5.31284	5.33461
280.5	5.41354	5.56579
280	5.57045	5.82952
279.5	5.83269	6.03252
279	6.06062	6.38514
278.5	6.21667	6.75649
278	6.50274	7.24271
277.5	7.02319	7.6116
277	7.46788	7.99119
276.5	7.81719	8.29365
276	8.30238	8.69138
275.5	8.81858	8.93459
275	9.38056	9.2717
274.5	9.75162	9.48457
274	10.2964	9.91016
273.5	10.8296	10.0469
273	11.5664	10.3354
272.5	12.1669	10.6728
272	12.5956	11.0837
271.5	13.2481	11.4506
271	13.8496	11.8179
270.5	14.5378	12.1739
270	15.1019	12.6811
269.5	15.5188	13.1185
269	16.3116	13.4264
268.5	16.929	13.5453
268	17.5958	13.7945
267.5	18.2167	14.0049
267	18.7814	14.2236
266.5	19.5486	14.1778
266	20.1145	14.2708
265.5	20.5819	14.4407
265	20.9117	14.4352
264.5	21.2161	14.4537
264	21.3301	14.4662
263.5	21.2709	14.456
263	20.8041	14.4134
262.5	20.7067	14.113
262	20.548	13.9265
261.5	20.2982	13.6964
261	19.9274	13.2765
260.5	19.3847	12.9622
260	18.8982	12.4082
259.5	18.6944	11.9136
259	17.8453	11.5792
258.5	17.0237	11.1415
258	16.3274	10.4442
257.5	15.6982	9.88677
257	14.8879	9.32802
256.5	14.164	8.66452
256	13.367	7.96619
255.5	12.7047	7.16609
255	11.8011	6.55825
254.5	10.4535	5.91805
254	9.25082	5.13135
253.5	8.17055	4.44628
253	6.87075	3.7968
252.5	5.3248	3.04414
252	4.31017	2.50155
251.5	3.39109	1.80281
251	2.5896	1.27737
250.5	1.65741	0.623389
250	0.728344	-0.0859
249.5	-0.06777	-0.72134
249	-0.91494	-1.41291
248.5	-1.98936	-2.24221
248	-2.69033	-2.87858
247.5	-3.42419	-3.1438
247	-3.9544	-3.57114
246.5	-4.64306	-3.80723
246	-5.15413	-4.25505
245.5	-5.39103	-4.39436
245	-5.71484	-4.54911
244.5	-5.99428	-4.71626
244	-6.37113	-4.89667
243.5	-6.31402	-4.91629
243	-6.21058	-4.98836
242.5	-6.39321	-4.99627
242	-6.46259	-5.09372
241.5	-6.575	-5.14023
241	-6.41797	-5.1477
240.5	-6.31261	-5.16761
240	-6.13477	-4.97428
