# Supplementary material for: Predicting nuclear G-quadruplex RNA-binding proteins with roles in transcription and phase separation
Source: Nat Commun. 2024 Mar 22;15:2585. doi: 10.1038/s41467-024-46731-9 (PMC10959947; doi:10.1038/s41467-024-46731-9)
Supplement: Supplementary file 15 — Source Data [file 41467_2024_46731_MOESM15_ESM.gz › Source_data_Figure_S3a.csv]

ELMIdentifier	ELMType	fraction
DEG_SPOP_SBC_1	DEG	0.00662251655629139
DOC_CYCLIN_RxL_1	DOC	0.00662251655629139
DOC_WW_Pin1_4	DOC	0.00662251655629139
LIG_KEPE_2	LIG	0.00662251655629139
LIG_LEDGF_IBM_1	LIG	0.00662251655629139
LIG_MYND_1	LIG	0.00662251655629139
LIG_Rrp6Rrp47_Mtr4_1	LIG	0.00662251655629139
MOD_CDK_SPK_2	MOD	0.00662251655629139
MOD_Plk_2-3	MOD	0.00662251655629139
MOD_PRMT_GGRGG_1	MOD	0.00662251655629139
MOD_ProDKin_1	MOD	0.00662251655629139
MOD_SUMO_rev_2	MOD	0.0132450331125828
CLV_C14_Caspase3-7	CLV	0.0120481927710843
CLV_Separin_Metazoa	CLV	0.0120481927710843
DEG_SCF_TRCP1_1	DEG	0.0120481927710843
LIG_PDZ_Class_1	LIG	0.0120481927710843
LIG_PTAP_UEV_1	LIG	0.0120481927710843
LIG_SH2_GRB2like	LIG	0.0120481927710843
MOD_CDC14_SPxK_1	MOD	0.0120481927710843
