# Supplementary material for: Predicting nuclear G-quadruplex RNA-binding proteins with roles in transcription and phase separation
Source: Nat Commun. 2024 Mar 22;15:2585. doi: 10.1038/s41467-024-46731-9 (PMC10959947; doi:10.1038/s41467-024-46731-9)
Supplement: Supplementary file 15 — Source Data [file 41467_2024_46731_MOESM15_ESM.gz › Source_data_Figure_S3b.csv]

ELMIdentifier	ELMType	fraction
DEG_CRL4_CDT2_1	DEG	0.00662251655629139
DEG_SIAH_1	DEG	0.00662251655629139
DOC_AGCK_PIF_3	DOC	0.00662251655629139
DOC_PP1_MyPhoNE_1	DOC	0.00662251655629139
LIG_14-3-3_CanoR_1	LIG	0.0662251655629139
LIG_Actin_WH2_2	LIG	0.00662251655629139
LIG_ANK_PxLPxL_1	LIG	0.00662251655629139
LIG_BRCT_MDC1_1	LIG	0.00662251655629139
LIG_CaM_IQ_9	LIG	0.00662251655629139
LIG_CtBP_PxDLS_1	LIG	0.00662251655629139
LIG_FXI_DFP_1	LIG	0.00662251655629139
LIG_GYF	LIG	0.00662251655629139
LIG_HCF-1_HBM_1	LIG	0.00662251655629139
LIG_LIR_Gen_1	LIG	0.00662251655629139
LIG_NBox_RRM_1	LIG	0.00662251655629139
LIG_PAM2_1	LIG	0.00662251655629139
LIG_PCNA_APIM_2	LIG	0.00662251655629139
LIG_PCNA_PIPBox_1	LIG	0.0198675496688742
LIG_REV1ctd_RIR_1	LIG	0.00662251655629139
LIG_RPA_C_Vert	LIG	0.00662251655629139
LIG_SH2_NCK_1	LIG	0.00662251655629139
LIG_SH2_STAP1	LIG	0.00662251655629139
LIG_SH3_3	LIG	0.00662251655629139
LIG_SH3_CIN85_PxpxPR_1	LIG	0.00662251655629139
LIG_SUMO_SIM_anti_2	LIG	0.0132450331125828
LIG_SUMO_SIM_par_1	LIG	0.0132450331125828
LIG_TRFH_1	LIG	0.00662251655629139
LIG_TYR_ITAM	LIG	0.00662251655629139
LIG_VCP_VIM_2	LIG	0.0132450331125828
MOD_CK2_1	MOD	0.00662251655629139
MOD_GSK3_1	MOD	0.00662251655629139
MOD_NMyristoyl	MOD	0.00662251655629139
MOD_PIKK_1	MOD	0.00662251655629139
MOD_PKA_1	MOD	0.00662251655629139
MOD_Plk_1	MOD	0.00662251655629139
MOD_PRMT_GGRGG_1	MOD	0.00662251655629139
MOD_SUMO_for_1	MOD	0.0132450331125828
MOD_SUMO_rev_2	MOD	0.0132450331125828
CLV_C14_Caspase3-7	CLV	0.0107816711590297
CLV_PCSK_PC1ET2_1	CLV	0.000898472596585804
CLV_PCSK_SKI1_1	CLV	0.00179694519317161
CLV_Separin_Metazoa	CLV	0.000898472596585804
DEG_APCC_DBOX_1	DEG	0.00359389038634322
DEG_APCC_KENBOX_2	DEG	0.00179694519317161
DEG_COP1_1	DEG	0.00449236298292902
DEG_CRL4_CDT2_1	DEG	0.000898472596585804
DEG_Kelch_Keap1_1	DEG	0.00449236298292902
DEG_Kelch_KLHL12_1	DEG	0.00269541778975741
DEG_Kelch_KLHL3_1	DEG	0.00359389038634322
DEG_MDM2_SWIB_1	DEG	0.00359389038634322
DEG_ODPH_VHL_1	DEG	0.00269541778975741
DEG_SCF_FBW7_1	DEG	0.00359389038634322
DEG_SCF_FBW7_2	DEG	0.000898472596585804
DEG_SCF_FBXO31_1	DEG	0.000898472596585804
DEG_SCF_SKP2-CKS1_1	DEG	0.000898472596585804
DEG_SCF_TRCP1_1	DEG	0.00988319856244385
DEG_SIAH_1	DEG	0.00449236298292902
DOC_AGCK_PIF_2	DOC	0.000898472596585804
DOC_ANK_TNKS_1	DOC	0.00449236298292902
DOC_CYCLIN_D_Helix_1	DOC	0.00179694519317161
DOC_CYCLIN_RxL_1	DOC	0.0107816711590297
DOC_MAPK_DCC_7	DOC	0.00449236298292902
DOC_MAPK_FxFP_2	DOC	0.00269541778975741
DOC_MAPK_gen_1	DOC	0.00449236298292902
DOC_MAPK_HePTP_8	DOC	0.00539083557951483
DOC_MAPK_JIP1_4	DOC	0.0170709793351303
DOC_MAPK_MEF2A_6	DOC	0.00718778077268643
DOC_MAPK_NFAT4_5	DOC	0.0107816711590297
DOC_MAPK_RevD_3	DOC	0.00179694519317161
DOC_MIT_MIM_1	DOC	0.00269541778975741
DOC_PIKK_1	DOC	0.000898472596585804
DOC_PP1_MyPhoNE_1	DOC	0.00179694519317161
DOC_PP1_RVXF_1	DOC	0.00359389038634322
DOC_PP1_SILK_1	DOC	0.00449236298292902
DOC_PP2A_B56_1	DOC	0.00539083557951483
DOC_PP2B_LxvP_1	DOC	0.00449236298292902
DOC_PP2B_PxIxI_1	DOC	0.000898472596585804
DOC_PP4_FxxP_1	DOC	0.00539083557951483
DOC_SPAK_OSR1_1	DOC	0.00269541778975741
DOC_USP7_MATH_1	DOC	0.00269541778975741
DOC_WD40_RPTOR_TOS_1	DOC	0.00269541778975741
DOC_WW_Pin1_4	DOC	0.0152740341419587
LIG_14-3-3_CanoR_1	LIG	0.0161725067385445
LIG_14-3-3_CterR_2	LIG	0.00179694519317161
LIG_Actin_RPEL_3	LIG	0.000898472596585804
LIG_Actin_WH2_1	LIG	0.00179694519317161
LIG_Actin_WH2_2	LIG	0.000898472596585804
LIG_ActinCP_CPI_1	LIG	0.00179694519317161
LIG_ANK_PxLPxL_1	LIG	0.00449236298292902
LIG_AP_GAE_1	LIG	0.000898472596585804
LIG_AP2alpha_1	LIG	0.00179694519317161
LIG_AP2alpha_2	LIG	0.00269541778975741
LIG_APCC_ABBA_1	LIG	0.00269541778975741
LIG_Arc_Nlobe_1	LIG	0.00179694519317161
LIG_ARL_BART_1	LIG	0.000898472596585804
LIG_BH_BH3_1	LIG	0.00269541778975741
LIG_BIR_III_2	LIG	0.000898472596585804
LIG_BRCT_BRCA1_1	LIG	0.00269541778975741
LIG_BRCT_BRCA1_2	LIG	0.000898472596585804
LIG_CaM_IQ_9	LIG	0.00628930817610063
LIG_CaM_NSCaTE_8	LIG	0.00179694519317161
LIG_CaMK_CASK_1	LIG	0.00269541778975741
LIG_CAP-Gly_1	LIG	0.000898472596585804
LIG_CAP-Gly_2	LIG	0.000898472596585804
LIG_Clathr_ClatBox_1	LIG	0.00449236298292902
LIG_Clathr_ClatBox_2	LIG	0.000898472596585804
LIG_CNOT1_NIM_1	LIG	0.000898472596585804
LIG_CSL_BTD_1	LIG	0.00449236298292902
LIG_CtBP_PxDLS_1	LIG	0.0134770889487871
LIG_DLG_GKlike_1	LIG	0.000898472596585804
LIG_Dynein_DLC8_1	LIG	0.00179694519317161
LIG_EABR_CEP55_1	LIG	0.00179694519317161
LIG_EF_ALG2_ABM_1	LIG	0.00359389038634322
LIG_EF_ALG2_ABM_2	LIG	0.00179694519317161
LIG_EH_1	LIG	0.00628930817610063
LIG_EH1_1	LIG	0.00359389038634322
LIG_eIF4E_1	LIG	0.00359389038634322
LIG_EVH1_1	LIG	0.00449236298292902
LIG_EVH1_2	LIG	0.00179694519317161
LIG_FAT_LD_1	LIG	0.00179694519317161
LIG_FHA_2	LIG	0.000898472596585804
LIG_FZD_DVL_PDZ	LIG	0.00449236298292902
LIG_GLEBS_BUB3_1	LIG	0.000898472596585804
LIG_GSK3_LRP6_1	LIG	0.000898472596585804
LIG_HCF-1_HBM_1	LIG	0.00539083557951483
LIG_HOMEOBOX	LIG	0.00269541778975741
LIG_HP1_1	LIG	0.000898472596585804
LIG_IBAR_NPY_1	LIG	0.00269541778975741
LIG_Integrin_isoDGR_2	LIG	0.00179694519317161
LIG_Integrin_RGD_1	LIG	0.00359389038634322
LIG_Integrin_RGD_TGFB_3	LIG	0.000898472596585804
LIG_IRF3_LxIS_1	LIG	0.00269541778975741
LIG_KEPE_2	LIG	0.00539083557951483
LIG_KEPE_3	LIG	0.00269541778975741
LIG_KLC1_WD_1	LIG	0.00359389038634322
LIG_KLC1_Yacidic_2	LIG	0.000898472596585804
LIG_LEDGF_IBM_1	LIG	0.000898472596585804
LIG_LIR_Gen_1	LIG	0.0188679245283019
LIG_LRP6_Inhibitor_1	LIG	0.000898472596585804
LIG_LSD1_SNAG_1	LIG	0.00269541778975741
LIG_LYPXL_S_1	LIG	0.000898472596585804
LIG_Menin_MBM1_1	LIG	0.000898472596585804
LIG_MLH1_MIPbox_1	LIG	0.000898472596585804
LIG_MYND_3	LIG	0.000898472596585804
LIG_NRBOX	LIG	0.00539083557951483
LIG_NRP_CendR_1	LIG	0.00269541778975741
LIG_OCRL_FandH_1	LIG	0.00269541778975741
LIG_PAM2_1	LIG	0.00718778077268643
LIG_PAM2_2	LIG	0.00269541778975741
LIG_PCNA_APIM_2	LIG	0.000898472596585804
LIG_PCNA_PIPBox_1	LIG	0.00449236298292902
LIG_PCNA_TLS_4	LIG	0.000898472596585804
LIG_PDZ_Class_1	LIG	0.0116801437556155
LIG_PDZ_Class_2	LIG	0.00628930817610063
LIG_PDZ_Wminus1_1	LIG	0.00628930817610063
LIG_Pex14_2	LIG	0.000898472596585804
LIG_Pex3_1	LIG	0.000898472596585804
LIG_PROFILIN_1	LIG	0.000898472596585804
LIG_PTAP_UEV_1	LIG	0.00539083557951483
LIG_PTB_Apo_2	LIG	0.00898472596585804
LIG_PTB_Phospho_1	LIG	0.00718778077268643
LIG_Rb_LxCxE_1	LIG	0.00359389038634322
LIG_Rb_pABgroove_1	LIG	0.00179694519317161
LIG_REV1ctd_RIR_1	LIG	0.00179694519317161
LIG_RPA_C_Vert	LIG	0.00179694519317161
LIG_SH2_CRK	LIG	0.00539083557951483
LIG_SH2_GRB2like	LIG	0.0116801437556155
LIG_SH2_NCK_1	LIG	0.00449236298292902
LIG_SH2_SRC	LIG	0.00269541778975741
LIG_SH2_STAP1	LIG	0.00628930817610063
LIG_SH2_STAT3	LIG	0.000898472596585804
LIG_SH2_STAT5	LIG	0.00179694519317161
LIG_SH3_1	LIG	0.000898472596585804
LIG_SH3_2	LIG	0.00179694519317161
LIG_SH3_3	LIG	0.000898472596585804
LIG_SH3_5	LIG	0.000898472596585804
LIG_SH3_CIN85_PxpxPR_1	LIG	0.00898472596585804
LIG_Sin3_2	LIG	0.00179694519317161
LIG_Sin3_3	LIG	0.000898472596585804
LIG_SUFU_1	LIG	0.00179694519317161
LIG_SUMO_SIM_anti_2	LIG	0.00359389038634322
LIG_SUMO_SIM_par_1	LIG	0.00628930817610063
LIG_SxIP_EBH_1	LIG	0.00269541778975741
LIG_TRAF2_1	LIG	0.00718778077268643
LIG_TRAF4_MATH_1	LIG	0.000898472596585804
LIG_TRAF6_MATH_1	LIG	0.00718778077268643
LIG_TRFH_1	LIG	0.000898472596585804
LIG_TYR_ITAM	LIG	0.00269541778975741
LIG_TYR_ITIM	LIG	0.00449236298292902
LIG_TYR_ITSM	LIG	0.00449236298292902
LIG_UFM1_UFIM_1	LIG	0.000898472596585804
LIG_ULM_U2AF65_1	LIG	0.000898472596585804
LIG_VCP_SHPBox_1	LIG	0.00179694519317161
LIG_VCP_VBM_3	LIG	0.00179694519317161
LIG_VCP_VIM_2	LIG	0.00179694519317161
LIG_WD40_WDR5_VDV_1	LIG	0.000898472596585804
LIG_WD40_WDR5_WIN_1	LIG	0.000898472596585804
LIG_WH1	LIG	0.000898472596585804
LIG_WRC_WIRS_1	LIG	0.0116801437556155
LIG_WRPW_1	LIG	0.00628930817610063
LIG_WW_1	LIG	0.00539083557951483
MOD_ASX_betaOH_EGF	MOD	0.00179694519317161
MOD_CAAXbox	MOD	0.000898472596585804
MOD_CDK_SPK_2	MOD	0.00359389038634322
MOD_CDK_SPxK_1	MOD	0.00808625336927224
MOD_CDK_SPxxK_3	MOD	0.00898472596585804
MOD_CK1_1	MOD	0.0152740341419587
MOD_CK2_1	MOD	0.00269541778975741
MOD_CMANNOS	MOD	0.00539083557951483
MOD_DYRK1A_RPxSP_1	MOD	0.00269541778975741
MOD_GSK3_1	MOD	0.0116801437556155
MOD_LATS_1	MOD	0.00179694519317161
MOD_N-GLC_1	MOD	0.0161725067385445
MOD_N-GLC_2	MOD	0.00359389038634322
MOD_NEK2_1	MOD	0.000898472596585804
MOD_NMyristoyl	MOD	0.0179694519317161
MOD_OFUCOSY	MOD	0.00179694519317161
MOD_OGLYCOS	MOD	0.000898472596585804
MOD_PIKK_1	MOD	0.00718778077268643
MOD_PKA_1	MOD	0.00718778077268643
MOD_PKA_2	MOD	0.00628930817610063
MOD_PKB_1	MOD	0.00628930817610063
MOD_Plk_1	MOD	0.00718778077268643
MOD_Plk_2-3	MOD	0.000898472596585804
MOD_Plk_4	MOD	0.00179694519317161
MOD_ProDKin_1	MOD	0.00808625336927224
MOD_SPalmitoyl_4	MOD	0.000898472596585804
MOD_SUMO_for_1	MOD	0.0125786163522013
MOD_SUMO_rev_2	MOD	0.00359389038634322
MOD_TYR_CSK	MOD	0.000898472596585804
MOD_TYR_DYR	MOD	0.000898472596585804
TRG_AP2beta_CARGO_1	TRG	0.00269541778975741
TRG_DiLeu_BaEn_1	TRG	0.00718778077268643
TRG_DiLeu_BaEn_2	TRG	0.00359389038634322
TRG_DiLeu_BaEn_3	TRG	0.000898472596585804
TRG_DiLeu_BaEn_4	TRG	0.00179694519317161
TRG_DiLeu_BaLyEn_6	TRG	0.00718778077268643
TRG_DiLeu_LyEn_5	TRG	0.00269541778975741
TRG_ENDOCYTIC_2	TRG	0.00359389038634322
TRG_ER_diArg_1	TRG	0.00898472596585804
TRG_ER_diLys_1	TRG	0.00269541778975741
TRG_ER_FFAT_1	TRG	0.0125786163522013
TRG_ER_FFAT_2	TRG	0.00269541778975741
TRG_ER_KDEL_1	TRG	0.000898472596585804
TRG_Golgi_diPhe_1	TRG	0.000898472596585804
TRG_LysEnd_GGAAcLL_1	TRG	0.00179694519317161
TRG_LysEnd_GGAAcLL_2	TRG	0.00179694519317161
TRG_NES_CRM1_1	TRG	0.00539083557951483
TRG_NLS_Bipartite_1	TRG	0.00269541778975741
TRG_NLS_MonoCore_2	TRG	0.00359389038634322
TRG_NLS_MonoExtC_3	TRG	0.00359389038634322
TRG_NLS_MonoExtN_4	TRG	0.00449236298292902
